# Supplementary material for: Light-strand bias and enriched zones of embedded ribonucleotides are associated with DNA replication and transcription in the human-mitochondrial genome
Source: Nucleic Acids Res. 2023 Dec 20;52(3):1207–25. doi: 10.1093/nar/gkad1204 (PMC10853789; doi:10.1093/nar/gkad1204)
Supplement: gkad1204_Supplemental_Files [file gkad1204_supplemental_files.zip]

Archive with 8 entries (8 files):
- Supplementary Table S1_20230823.xls
- Supplementary Table S2.xls
- Supplementary Table S3.xls
- Supplementary Table S4.xls
- Supplementary Table S5.xls
- Supplementary Table S6.xls
- Supplementary Table S7.xls
- Supplementary_figures_and_table_legends_20231023_updated.pdf
