# Supplementary material for: Light-strand bias and enriched zones of embedded ribonucleotides are associated with DNA replication and transcription in the human-mitochondrial genome
Source: Nucleic Acids Res. 2023 Dec 20;52(3):1207–25. doi: 10.1093/nar/gkad1204 (PMC10853789; doi:10.1093/nar/gkad1204)
Supplement: gkad1204_Supplemental_Files [file gkad1204_supplemental_files.zip › Supplementary Table S1_20230823.xls]

## Sheet: Sheet2
Supplementary Table S1 Oligonucleotides used in this study.
Name	Size	Sequence
Adapter.L1 *	65	5’ P-NNC CGN NNN NNA GAT CGG AAG AGC GTC GTG TAG GGA AAG AGT GTT GAT AGA TCC GTG TCG CAA C*T
Adapter.L2 *	65	5’ P-NNT GAN NNN NNA GAT CGG AAG AGC GTC GTG TAG GGA AAG AGT GTT GAT AGA TCC GTG TCG CAA C*T
Adapter.L3 *	65	5’ P-NNG ACN NNN NNA GAT CGG AAG AGC GTC GTG TAG GGA AAG AGT GTT GAT AGA TCC GTG TCG CAA C*T
Adapter.L4 *	65	5’ P-NNG AAN NNN NNA GAT CGG AAG AGC GTC GTG TAG GGA AAG AGT GTT GAT AGA TCC GTG TCG CAA C*T
Adapter.L5 *	65	5’ P-NNG CTN NNN NNA GAT CGG AAG AGC GTC GTG TAG GGA AAG AGT GTT GAT AGA TCC GTG TCG CAA C*T
Adapter.L6 *	65	5’ P-NNA GCN NNN NNA GAT CGG AAG AGC GTC GTG TAG GGA AAG AGT GTT GAT AGA TCC GTG TCG CAA C*T
Adapter.L7 *	65	5’ P-NNC TGN NNN NNA GAT CGG AAG AGC GTC GTG TAG GGA AAG AGT GTT GAT AGA TCC GTG TCG CAA C*T
Adapter.L8 *	65	5’ P-NNT GTN NNN NNA GAT CGG AAG AGC GTC GTG TAG GGA AAG AGT GTT GAT AGA TCC GTG TCG CAA C*T
Adapter.S *	25	5’ P-GTT GCG ACA CGG ATC TAT CAA CAC T -Am 3’
PCR.1	54	5’ GTG ACT GGA GTT CAG ACG TGT GCT CTT CCG ATC TTG ATA GAT CCG TGT CGC AAC
PCR.2	20	5’ ACA CTC TTT CCC TAC ACG AC
PCR.701	53	5’ CAA GCA GAA GAC GGC ATA CGA GAT CGA GTA ATG TGA CTG GAG TTC AGA CGT GT
PCR.702	53	5’ CAA GCA GAA GAC GGC ATA CGA GAT TCT CCG GAG TGA CTG GAG TTC AGA CGT GT
PCR.705	53	5' CAA GCA GAA GAC GGC ATA CGA GAT TTC TGA ATG TGA CTG GAG TTC AGA CGT GT
PCR.707	53	5' CAA GCA GAA GAC GGC ATA CGA GAT AGC TTC AGG TGA CTG GAG TTC AGA CGT GT
PCR.712	53	5' CAA GCA GAA GAC GGC ATA CGA GAT CTA TCG CTG TGA CTG GAG TTC AGA CGT GT
PCR.501	57	5’ AAT GAT ACG GCG ACC GAG ATC TAC ACT ATA GCC TAC ACT CTT TCC CTA CAC GAC
PCR.502	57	5’ AAT GAT ACG GCG ACC GAG ATC TAC ACA TAG AGG CAC ACT CTT TCC CTA CAC GAC
PCR.503	57	5’ AAT GAT ACG GCG ACC GAG ATC TAC ACC CTA TCC TAC ACT CTT TCC CTA CAC GAC
PCR.504	57	5’ AAT GAT ACG GCG ACC GAG ATC TAC ACG GCT CTG AAC ACT CTT TCC CTA CAC GAC
PCR.505	57	5’ AAT GAT ACG GCG ACC GAG ATC TAC ACA GGC GAA GAC ACT CTT TCC CTA CAC GAC
PCR.506	57	5’ AAT GAT ACG GCG ACC GAG ATC TAC ACT AAT CTT AAC ACT CTT TCC CTA CAC GAC
PCR.507	57	5’ AAT GAT ACG GCG ACC GAG ATC TAC ACC AGG ACG TAC ACT CTT TCC CTA CAC GAC
PCR.508	57	5’ AAT GAT ACG GCG ACC GAG ATC TAC ACG TAC TGA CAC ACT CTT TCC CTA CAC GAC
Considering that the 7S DNA has the same DNA sequence as the D-loop heavy strand, the copy number of the 7S DNA may be related to the strong heavy-strand peak in liver tissue mtDNA. Hence, we measured the abundance of 7S DNA normalizing to the sequencing depth. Indeed, we found that the liver tissue libraries have higher abundance of the 7S-DNA and its complementary sequence (Figure 3D), as expec…
