# Supplementary material for: Light-strand bias and enriched zones of embedded ribonucleotides are associated with DNA replication and transcription in the human-mitochondrial genome
Source: Nucleic Acids Res. 2023 Dec 20;52(3):1207–25. doi: 10.1093/nar/gkad1204 (PMC10853789; doi:10.1093/nar/gkad1204)
Supplement: gkad1204_Supplemental_Files [file gkad1204_supplemental_files.zip › Supplementary Table S4.xls]

## Sheet: All libraries
Supplementary Table S4 Enrichment for rNMPs found common in all cell type libraries
Location	Strand	rNMP	Pattern(NNNRNNN)	EF-average	EF-median	FS185_CD4+T	FS186_CD4+T	FS187_CD4+T	FS188_CD4+T	FS189_CD4+T	FS193_HCT116 WT	FS195_WB-GTP Control	FS196_WB-GTP PTSD	FS197_hESC-H9	FS198_hESC-H9	FS199_hESC-H9	FS201_hESC-H9	FS303_hESC-H9	FS257_DLTB	FS259_DLTB	FS261_DLTB	FS263_DLTB	FS258_TLTB	FS260_TLTB	FS262_TLTB	FS264_TLTB	FS203_HEK293T WT	FS305_HEK293T WT	FS326_HEK293T WT	FS300_HEK293T RNASEH2A KO T3-8	FS306_HEK293T RNASEH2A KO T3-8	FS309_HEK293T RNASEH2A KO T3-8	FS327_HEK293T RNASEH2A KO T3-8	FS301_HEK293T RNASEH2A KO T3-17	FS307_HEK293T RNASEH2A KO T3-17	FS310_HEK293T RNASEH2A KO T3-17	FS329_HEK293T RNASEH2A KO T3-17
7067	+	C	TGCCATC	24.466	19.9801	7.02237	12.8923	23.5587	15.8998	28.3053	8.15838	38.8033	55.8622	45.1921	26.1947	65.5954	36.6571	68.5684	0.0903036	0.362249	0.38621	2.05316	0.137816	0.562802	0.485679	1.70983	21.3009	35.8445	16.8984	30.4132	98.3883	9.23348	18.6593	49.053	0.554727	34.7723	29.2957
7758	-	G	TGAGCGT	28.1575	18.9462	5.5258	20.6991	123.23	31.7995	61.8246	116.257	26.3862	38.468	51.2757	26.1947	8.19943	42.7666	5.18414	8.8046	4.08773	3.66234	3.84858	5.84341	3.96126	4.7285	4.5561	49.4934	11.2366	6.88453	29.2115	38.0676	17.1934	12.5842	34.9747	28.4298	62.5901	13.0704
13126	+	C	TTCCACC	19.8877	16.2658	5.98628	5.93315	18.1221	18.7906	29.0501	6.79865	38.8033	23.0808	27.8105	48.8967	20.4986	26.4746	52.2869	0.105354	0.298322	0.226399	2.76521	0.220506	0.211051	0.705609	2.26772	14.4095	31.8213	7.5998	25.0516	108.329	45.849	13.0181	18.9394	5.54727	24.3406	12.169
13132	+	C	CCCCTAG	14.7265	10.4118	5.98628	5.62087	21.7465	43.363	23.0911	6.79865	20.1777	27.7639	33.8941	27.941	26.6482	34.6206	33.1299	0.0602024	0.127852	0.159811	1.84347	0.0551265	0.167758	0.137456	1.47737	11.277	19.0717	5.09634	12.2023	54.3338	20.6957	9.5466	11.4268	2.77363	3.47723	6.53521
7733	-	G	TTAGTTT	12.2562	8.99948	4.60483	14.7659	16.3099	8.6726	8.9385	17.6765	7.76066	7.02459	9.55987	5.23893	6.14957	10.1825	14.7019	9.06046	4.84064	2.25067	2.87879	7.19401	4.68099	4.38944	3.6986	7.51798	12.4095	9.4774	20.7993	55.9153	9.23348	8.67873	18.8131	15.671	48.6812	14.4225
13130	+	C	ACCCCCT	11.1516	8.17187	4.83508	4.63945	12.6854	24.5724	24.5809	4.75906	24.058	21.4083	14.7744	19.2094	20.4986	16.292	24.6247	0.0451518	0.110095	0.159811	1.52895	0.110253	0.129877	0.201603	1.20359	9.39747	17.2537	4.91752	8.96681	45.41	19.1037	7.37692	12.1843	1.80286	3.47723	6.53521
7061	+	A	TGTATTT	11.4194	7.46985	10.0155	22.7065	56.1784	20.2361	43.9476	19.7161	10.0889	22.7463	7.82172	3.49262	2.04986	2.0365	10.0848	3.70245	4.42156	5.54012	12.0656	2.78389	3.85844	5.57156	8.31152	4.38549	9.38337	3.66579	7.11798	19.0903	0.636792	5.64118	15.2778	0.277363	17.3861	5.18309
13131	+	C	CCCCCTA	9.38748	7.23622	3.10826	3.79186	14.4976	18.7906	19.3668	8.15838	27.9384	18.0632	18.2507	15.7168	4.09972	14.2555	18.266	0.0602024	0.113647	0.0799056	1.14889	0.0551265	0.119054	0.137456	1.27591	7.51798	13.5355	3.21874	8.31972	38.5194	12.7358	5.64118	8.77525	1.80286	6.95446	6.0845
7737	-	G	TTAGTTA	10.0906	6.96894	3.91411	11.6879	18.1221	15.8998	14.8975	13.5973	4.65639	5.35207	6.95264	6.98524	4.09972	14.2555	8.70774	3.8078	2.21966	0.839009	1.28868	3.55566	1.52065	2.00686	1.48254	4.38549	9.61795	6.79512	15.3453	44.8452	9.23348	4.7733	16.2879	19.2768	34.7723	11.7183
7044	+	C	GTCCTAT	8.76041	6.63563	1.84193	5.17477	18.1221	7.22717	12.6629	4.07919	15.5213	32.1124	21.727	6.98524	10.2493	12.219	23.3286	0.0903036	0.124301	0.0932232	0.825631	0.0826898	0.216462	0.210766	0.48557	8.14448	11.7058	5.54339	6.28601	29.9344	0.318396	6.07511	10.7323	0.138682	20.8634	7.21126
7133	+	C	CGCCAAA	6.91908	5.6848	2.64778	4.68406	1.81221	11.5635	4.46925	4.75906	9.31279	6.69009	14.7744	8.73156	10.2493	14.2555	29.0393	0.075253	0.0426175	0.0932232	0.323263	0.0826898	0.194816	0.201603	0.330601	5.63848	14.7905	4.11283	12.572	12.0867	5.73112	6.50905	19.6338	1.38682	6.95446	7.66197
7074	+	G	ATAGGAG	7.54168	5.42045	2.1873	7.31606	21.7465	10.118	7.44875	6.11879	5.43246	7.6936	4.3454	5.23893	6.14957	6.10951	10.5303	0.49667	0.41552	0.905597	2.54679	0.137816	0.503275	0.613972	1.29141	7.51798	14.6263	2.41405	13.8662	29.1437	1.27358	4.33937	23.548	0.554727	31.2951	5.40845
7116	+	C	ACCCTAG	6.99626	4.98677	2.1873	5.53165	3.62441	20.2361	11.918	4.75906	22.5059	19.7358	5.21448	5.23893	14.349	18.3285	19.1975	0.0903036	0.159816	0.159811	0.746999	0.16538	0.162347	0.623136	0.594049	3.75899	10.7322	4.29165	8.22728	9.71458	1.91037	1.73575	15.3409	0.277363	6.95446	5.40845
7048	+	C	TATCAAT	6.9207	4.98659	1.84193	2.45356	7.24882	5.78173	5.21413	4.75906	17.8495	20.0703	18.2507	15.7168	10.2493	10.1825	18.266	0.0301012	0.0994408	0.0932232	0.821262	0.0275633	0.108231	0.100801	0.449411	4.38549	10.8495	5.63279	4.15986	23.3828	0.955187	3.90543	10.7955	0.138682	10.4317	7.21126
13120	+	C	ATCCGCT	9.50135	4.88799	3.56875	2.14129	5.43662	14.4543	10.4283	4.07919	50.4443	6.02108	9.55987	3.49262	6.14957	16.292	23.4501	0.105354	0.142058	0.0532704	1.17947	0.0826898	0.178581	0.458188	1.21909	21.3009	12.562	2.68228	13.3116	46.7655	23.5613	4.33937	8.77525	1.24814	6.95446	3.60563
6465	+	G	TCCGTCC	4.58529	4.74391	3.68387	4.8625	10.8732	13.0089	9.68338	7.47852	6.20852	8.0281	0.869079	5.23893	4.09972	6.10951	5.87266	0.24081	0.0461689	0.27967	0.860578	0.0275633	0.0541155	0.155784	0.516564	4.38549	8.44503	2.32465	4.71451	3.04993	7.3231	4.7733	5.93434	6.7954	6.95446	3.83098
7088	+	C	TCACTGA	7.33753	4.27546	0.575604	3.79186	7.24882	10.118	12.6629	4.75906	8.53672	22.7463	25.2033	19.2094	22.5484	18.3285	15.4714	0.0301012	0.039066	0.106541	0.318894	0.0551265	0.0703502	0.265749	0.232454	7.51798	8.32774	2.23524	5.8238	17.6218	2.54717	2.16968	10.5429	0.416045	3.47723	1.80282
8208	+	C	TGCCCAT	6.81324	4.26483	3.10826	4.19335	7.24882	4.3363	7.44875	4.07919	9.31279	32.4469	16.5125	13.9705	8.19943	4.07301	20.6151	0.135455	0.273462	0.0266352	0.0436842	0.0826898	0.665621	0.0183275	0.0413251	1.253	21.1947	8.22567	3.14301	11.8608	9.23348	3.47149	5.17677	1.66418	6.95446	9.01408
13093	+	G	ATAGTTG	5.10502	4.22256	7.82822	5.39782	5.43662	2.89087	2.23463	8.83825	4.65639	2.67603	4.3454	5.23893	4.09972	8.14602	6.39917	0.225759	0.198882	0.119858	0.878052	0.0826898	0.265166	0.128293	0.175632	8.14448	7.98759	2.8611	19.4127	26.2068	1.59198	2.60362	8.20707	0.693409	10.4317	4.95774
13561	+	C	GCCCTAT	5.24156	3.98093	2.1873	3.39037	5.43662	18.7906	5.21413	2.0396	7.76066	8.69711	3.47632	13.9705	18.4487	6.10951	5.58915	0.0451518	0.174021	0.346258	0.537315	0.0275633	0.156935	0.650627	1.07962	4.38549	5.34852	3.57638	5.08427	5.08321	2.22877	9.98054	12.5631	0.83209	3.47723	11.0422
7054	+	G	TAGGAGC	5.2652	3.86206	2.07218	4.77328	3.62441	5.78173	11.1731	3.39933	5.43246	5.01756	0.869079	5.23893	4.09972	2.0365	7.89771	0.346164	0.298322	0.439481	1.86968	0.110253	0.357163	0.394042	0.888491	5.01199	16.2684	2.59287	11.093	31.4029	0.636792	6.07511	17.2348	0.138682	6.95446	4.95774
13575	+	C	TCTCATC	5.96588	3.60246	1.26633	2.40895	7.24882	4.3363	5.21413	2.71946	6.98459	9.03162	22.5961	10.4779	51.2464	18.3285	3.7666	0.0150506	0.202433	0.33294	0.484894	0.0275633	0.183993	0.265749	0.919484	6.89148	4.72687	2.23524	2.12615	3.72769	1.91037	6.50905	5.68182	0.83209	3.47723	4.73239
7105	+	C	TCTCAGG	5.03479	3.54913	0.690725	2.45356	3.62441	1.44543	1.48975	4.07919	10.0889	10.0351	14.7744	3.49262	10.2493	8.14602	18.7925	0.0451518	0.039066	0.146494	0.589736	0.0551265	0.0757618	0.128293	0.247951	8.14448	10.6267	3.12933	5.45404	11.8608	2.86556	5.20724	12.4369	0.138682	6.95446	3.60563
7097	+	C	TCCCCTA	3.80875	3.4415	0.805846	3.39037	3.62441	8.6726	5.21413	2.71946	10.8649	10.7041	4.3454	3.49262	2.04986	8.14602	7.2497	0.0150506	0.117198	0.119858	0.340737	0.0826898	0.162347	0.210766	0.423583	5.01199	6.47452	2.77169	4.43718	7.90721	0.955187	1.30181	9.15404	0.554727	6.95446	3.60563
7122	+	C	GACCAAA	5.26056	3.43828	1.38145	4.46101	3.62441	1.44543	3.72438	3.39933	6.98459	13.3802	7.82172	1.74631	8.19943	2.0365	22.4376	0.0903036	0.102992	0.0932232	0.445579	0.16538	0.124466	0.210766	0.454577	0.626498	14.2393	3.30815	10.6308	15.1367	7.00471	8.24479	17.5505	0.83209	3.47723	4.95774
7018	+	A	ACTACGT	8.37445	3.43302	8.86431	14.5875	23.5587	21.6815	61.8246	19.0362	18.6256	27.0948	5.21448	1.74631	2.04986	4.07301	3.6046	1.02344	2.16994	1.54484	7.40884	0.992278	2.52178	1.58533	4.10669	10.6505	4.02312	2.14583	0.739531	3.38881	2.22877	0.867873	2.77778	1.66418	3.47723	2.70422
7098	+	C	CCCCTAT	4.67164	3.41715	1.38145	3.43498	1.81221	7.22717	2.23463	3.39933	10.0889	8.69711	9.55987	5.23893	14.349	2.0365	15.8359	0.0301012	0.0887864	0.0932232	0.506736	0.0826898	0.048704	0.320732	0.335767	5.01199	10.1223	3.66579	5.63892	12.8775	1.59198	2.60362	12.5	0.693409	3.47723	4.50704
13187	+	C	TCACCAC	4.76835	3.37671	2.87802	2.632	1.81221	4.3363	5.959	0.679865	18.6256	10.7041	6.95264	1.74631	4.09972	6.10951	6.96619	0.0602024	0.127852	0.066588	1.05716	0.110253	0.151524	0.210766	1.28108	13.1565	8.09316	1.16232	2.95812	16.6051	11.1439	4.33937	3.59848	4.85386	6.95446	3.15493
7825	-	G	TAGGGAT	5.14317	3.26577	3.22338	7.40528	1.81221	2.89087	5.21413	6.11879	17.0734	4.01405	0.869079	3.49262	2.04986	4.07301	0.486013	4.45498	1.89648	3.44926	2.28905	2.53582	1.85075	2.68498	3.83291	13.1565	0.480898	3.30815	12.6645	1.46848	1.59198	3.47149	14.7096	1.94154	27.8178	2.25352
15600	+	C	TCCCTAA	6.6079	3.22836	5.41068	1.51674	14.4976	11.5635	2.9795	12.2376	17.8495	9.36612	43.454	19.2094	20.4986	10.1825	0.283508	0.0451518	0.0142058	0.0266352	0.0349473	0.0275633	0.0270578	0.0549825	0.0619877	8.14448	6.61527	7.5998	0.554648	0.903681	2.22877	3.90543	2.14646	3.60573	3.47723	2.92957
6473	+	C	AATCACA	4.67561	2.91861	2.07218	1.11525	3.62441	11.5635	3.72438	6.11879	5.43246	11.7076	5.21448	1.74631	28.698	10.1825	11.7048	0.0301012	0.0532719	0.066588	0.493631	0.0826898	0.048704	0.0733101	0.227288	10.024	5.60656	2.68228	1.47906	2.37216	5.73112	1.30181	2.58838	3.74441	6.95446	3.15493
7106	+	A	CTCAGGC	3.99262	2.76341	3.68387	9.18968	10.8732	13.0089	13.4078	10.198	8.53672	4.68306	0.869079	1.74631	4.09972	2.0365	3.11858	0.647176	1.66208	2.25067	6.02842	0.771772	1.19054	2.48338	4.09119	0.626498	2.5687	0.804685	2.95812	3.04993	0.955187	2.16968	4.86111	0.138682	3.47723	1.57746
7115	+	C	CACCCTA	4.01385	2.75821	1.95705	3.70264	7.24882	8.6726	7.44875	0.679865	9.31279	7.6936	8.69079	1.74631	8.19943	2.0365	8.70774	0.0301012	0.0426175	0.119858	0.336368	0.0826898	0.0919964	0.229094	0.351264	5.63848	5.46581	1.60937	5.17671	5.98689	2.22877	3.03756	11.2374	1.24814	6.95446	2.47887
12487	+	A	CCCACAA	4.70964	2.60543	2.87802	18.424	7.24882	21.6815	9.68338	14.2772	2.3282	12.7112	2.60724	1.74631	2.04986	4.07301	2.55157	0.391316	1.63722	3.80883	6.0721	0.799335	1.05525	1.70446	6.3744	0.626498	0.867962	1.07291	3.23545	0.338881	2.54717	2.60362	2.96717	4.71518	6.95446	0.676056
13588	+	C	TCCCTGA	4.12501	2.44093	1.84193	1.56135	1.81221	13.0089	5.959	5.43892	7.76066	5.35207	8.69079	5.23893	14.349	20.365	1.74155	0.0150506	0.0639262	0.253034	0.157263	0.0275633	0.1407	0.311568	0.599215	6.26498	3.63606	3.03992	1.01685	1.1296	0.955187	5.20724	3.28283	0.416045	6.95446	5.40845
7114	+	C	ACACCCT	3.36927	2.28964	0.805846	2.54278	3.62441	7.22717	4.46925	5.43892	9.31279	7.6936	4.3454	1.74631	6.14957	2.0365	7.4522	0.0903036	0.0745806	0.0799056	0.388789	0.0551265	0.124466	0.164948	0.304773	7.51798	5.77077	1.69878	4.34474	4.85729	1.27358	1.73575	8.2702	0.138682	6.95446	1.12676
14829	-	G	GCGGAGA	4.80099	2.28141	2.07218	0.847592	3.62441	1.44543	2.23463	1.35973	2.3282	4.34856	0.869079	1.74631	4.09972	4.07301	0.405011	2.88972	1.33535	0.266352	0.502368	1.6538	1.09313	0.329895	1.84413	6.26498	2.62734	2.05642	11.2778	26.6586	18.467	4.7733	3.59848	23.0212	6.95446	8.56337
8194	+	C	AAACCAC	3.83725	2.19455	1.84193	0.936812	1.81221	1.44543	11.1731	0.679865	8.53672	5.35207	5.21448	20.9557	6.14957	6.10951	10.9353	0.0602024	0.134955	0.0133176	0.0174737	0.275633	0.259755	0.0183275	0.00516564	6.26498	8.50368	2.68228	0.554648	6.09985	2.54717	3.47149	0.883838	0.970772	3.47723	5.40845
13584	+	C	TACCTCC	3.69857	2.19074	1.38145	1.91823	3.62441	17.3452	2.9795	7.47852	5.43246	6.69009	8.69079	1.74631	18.4487	4.07301	3.24009	0.0602024	0.17047	0.226399	0.35821	0.0826898	0.232697	0.256585	0.981472	1.87949	3.43666	2.23524	1.38662	2.14624	0.955187	4.33937	4.2298	0.416045	6.95446	4.95774
6569	+	C	CCCCGCC	3.67388	2.14224	3.56875	0.892202	1.81221	1.44543	2.23463	1.35973	1.55213	3.67955	18.2507	3.49262	2.04986	6.10951	3.44259	0.210708	0.230845	0.119858	0.463052	0.110253	0.324693	0.43986	0.64054	1.253	2.59216	5.18575	1.1093	2.48512	13.691	6.94299	2.71465	13.8682	6.95446	8.33802
7086	+	C	ATTCACT	3.98255	2.04473	1.26633	3.21193	1.81221	4.3363	1.48975	2.0396	3.10426	8.36261	4.3454	1.74631	2.04986	4.07301	15.1474	0.0903036	0.149161	0.292987	1.23626	0.0551265	0.292224	0.549825	1.06412	3.13249	8.94939	3.21874	8.59704	18.2996	1.27358	3.03756	11.9318	0.277363	10.4317	1.57746
14908	-	G	GTAGTGC	3.62236	1.97183	1.15121	2.14129	9.06103	1.44543	3.72438	3.39933	6.20852	5.01756	1.73816	1.74631	2.04986	2.0365	0.121503	1.41476	0.593093	2.51703	0.816894	0.799335	0.503275	0.586481	1.41539	7.51798	0.211126	0.983504	25.6987	2.03328	1.91037	2.16968	20.202	0.970772	3.47723	2.25352
10952	+	C	CCCCTCC	3.33543	1.87218	1.15121	0.17844	3.62441	13.0089	0.744875	2.71946	4.65639	2.00703	8.69079	10.4779	6.14957	6.10951	5.18414	0.0301012	0.039066	0.0266352	0.0174737	0.0551265	0.0865849	0.0458188	0.0826503	2.50599	4.66823	1.16232	0.739531	10.9571	1.59198	4.7733	1.07323	1.94154	10.4317	1.80282
14923	-	G	TGAGGCG	2.83427	1.87139	0.460483	1.29369	7.24882	4.3363	3.72438	2.71946	5.43246	2.00703	3.47632	3.49262	2.04986	2.0365	0.202505	1.29435	0.685431	1.50489	0.816894	0.661519	0.676444	0.36655	1.18293	3.13249	0.0938337	1.25173	11.0005	2.824	0.636792	1.73575	18.1187	0.277363	3.47723	2.47887
8287	+	C	CCTCTAG	2.54557	1.84116	0.575604	3.16732	7.24882	8.6726	5.21413	2.71946	5.43246	6.69009	6.95264	1.74631	4.09972	2.0365	4.29312	0.0150506	0.0745806	0.0399528	0.249	0.110253	0.119054	0.155784	0.0878159	1.87949	4.11695	1.25173	2.58836	0.22592	1.27358	0.433937	3.59848	1.10945	3.47723	1.80282
9920	+	C	CGCCGCC	2.20409	1.73574	2.53266	1.24908	5.43662	2.89087	1.48975	1.35973	4.65639	3.01054	3.47632	3.49262	2.04986	4.07301	10.6113	0.0301012	0.0461689	0.0399528	0.161631	0.110253	0.097408	0.192439	0.113644	1.87949	4.49229	2.95051	1.1093	2.93696	1.59198	0.433937	1.26263	1.24814	3.47723	2.02817
13578	+	C	CATCGCT	2.5728	1.53063	1.03609	0.892202	3.62441	5.78173	1.48975	1.35973	3.88033	1.00351	1.73816	3.49262	14.349	4.07301	1.70105	0.0301012	0.0958893	0.146494	0.187842	0.0275633	0.151524	0.174111	0.697362	3.13249	1.95878	1.07291	1.5715	1.58144	0.318396	4.33937	2.90404	0.554727	17.3861	1.57746
12080	-	G	ATAGGTG	1.58908	1.12691	0.460483	2.58739	1.81221	1.44543	0.744875	1.35973	3.10426	0.669009	0.869079	1.74631	2.04986	2.0365	0.36451	0.842834	0.252153	1.42498	0.445579	0.882025	0.611506	0.604808	0.878159	3.13249	0.375335	0.894094	3.79009	2.824	2.22877	0.867873	2.84091	1.5255	6.95446	0.225352

## Sheet: CD4+T
Supplementary Table S4 Enrichment for rNMPs found common in CD4T libraries
Location	Strand	rNMP	Pattern(NNNRNNN)	EF-average	EF-median	FS185_CD4+T	FS186_CD4+T	FS187_CD4+T	FS188_CD4+T	FS189_CD4+T
6474	+	A	ATCACAG	57.1763	56.1784	20.2613	12.5354	56.1784	137.316	59.59
15076	+	A	CTCAGAA	44.8122	41.4874	36.7236	41.4874	7.24882	95.3986	43.2028
7050	+	A	TCAATAG	35.1378	37.5813	4.48971	9.01124	59.8028	37.5813	64.8041
7039	+	A	ACTATGT	37.7105	31.7995	8.40382	16.1935	56.1784	31.7995	75.9773
7758	-	G	TGAGCGT	48.6158	31.7995	5.5258	20.6991	123.23	31.7995	61.8246
4274	-	A	ATCAGAC	62.6038	30.8075	6.10141	10.1711	30.8075	72.2717	193.668
729	-	A	TTTAGAG	28.3199	28.9953	12.5482	12.0447	28.9953	44.8084	43.2028
6254	+	A	TATAGTG	30.6001	27.2568	21.4125	27.2568	27.1831	34.6904	42.4579
8739	+	A	TATACTA	26.7015	27.1831	15.0808	9.45734	27.1831	53.481	28.3053
8742	+	A	ACTAGTA	30.133	26.8155	10.8214	6.69152	32.6197	73.7171	26.8155
5931	+	A	TCTACAA	23.4847	25.3709	5.41068	13.963	25.3709	34.6904	37.9886
7087	+	A	TTCACTG	27.5569	24.5809	10.7062	24.3571	28.9953	49.1447	24.5809
7231	+	A	ACTACCC	31.4902	24.5809	11.6272	13.1154	27.1831	80.9443	24.5809
7046	+	A	CCTATCA	21.556	23.836	7.82822	14.5875	32.6197	28.9087	23.836
13127	+	A	TCCACCC	25.7269	23.5587	13.354	13.7399	23.5587	31.7995	46.1823
7061	+	A	TGTATTT	30.6168	22.7065	10.0155	22.7065	56.1784	20.2361	43.9476
13132	+	C	CCCCTAG	19.9616	21.7465	5.98628	5.62087	21.7465	43.363	23.0911
4683	+	A	CTAATAG	18.5421	21.6815	1.61169	10.0819	36.2441	21.6815	23.0911
7018	+	A	ACTACGT	26.1033	21.6815	8.86431	14.5875	23.5587	21.6815	61.8246
8289	+	A	TCTAGAG	19.686	21.1898	6.56189	21.1898	21.7465	31.7995	17.1321
6471	+	A	CTAATCA	29.0725	20.8565	6.56189	3.9703	48.9296	65.0445	20.8565
4682	+	A	TCTAATA	21.5012	20.2361	3.10826	14.4983	39.8685	20.2361	29.795
7738	-	A	ATTAGTT	18.3951	20.0746	9.43991	20.0746	23.5587	18.7906	20.1116
8745	+	A	AGTATCC	15.8121	19.9343	9.20967	5.93315	19.9343	23.1269	20.8565
16429	-	G	TGTGCGG	30.7883	19.9343	13.354	7.36067	19.9343	46.2539	67.0388
8280	+	A	TCTACCC	19.3388	18.8701	5.41068	18.8701	19.9343	37.5813	14.8975
14909	-	A	AGTAGTG	19.9871	18.7906	4.71996	14.8552	36.2441	18.7906	25.3258
16367	+	A	CCCATGG	16.4051	18.7906	4.83508	10.2603	23.5587	18.7906	24.5809
7052	+	A	AATAGGA	20.4046	18.1221	7.25261	11.0633	18.1221	23.1269	42.4579
13126	+	C	TTCCACC	15.5764	18.1221	5.98628	5.93315	18.1221	18.7906	29.0501
6527	+	A	TATACTA	16.9815	17.3452	26.8232	11.8663	19.9343	17.3452	8.9385
13576	+	A	CTCATCG	21.9619	16.3873	6.67701	7.80677	54.3662	24.5724	16.3873
6475	+	C	TCACAGC	14.0085	16.3099	1.49657	0.936812	16.3099	27.4632	23.836
7049	+	A	ATCAATA	13.8028	16.3099	4.83508	8.96663	16.3099	18.7906	20.1116
7067	+	C	TGCCATC	17.5357	15.8998	7.02237	12.8923	23.5587	15.8998	28.3053
8296	+	A	CCCACTG	14.1018	15.8998	4.25947	17.1303	10.8732	15.8998	22.3463
6485	+	A	CCTACTT	17.7672	15.6424	11.8574	5.97776	23.5587	31.7995	15.6424
6522	+	A	ATCACTA	13.0775	15.3111	15.3111	7.31606	5.43662	21.6815	15.6424
7737	-	G	TTAGTTA	12.9043	14.8975	3.91411	11.6879	18.1221	15.8998	14.8975
3547	+	A	ACCATCG	25.1319	14.4976	9.67015	4.59484	14.4976	70.8262	26.0706
5924	+	A	ACTATTC	16.346	14.4976	7.13749	11.5094	14.4976	18.7906	29.795
7129	+	A	CCTACGC	13.8667	14.4976	8.63406	16.2381	14.4976	18.7906	11.1731
9783	-	A	CGTAGAT	18.8634	14.4976	4.02923	2.632	14.4976	43.363	29.795
13131	+	C	CCCCCTA	11.911	14.4976	3.10826	3.79186	14.4976	18.7906	19.3668
16515	+	A	TTCAGGG	18.6794	14.4976	10.2458	10.2157	14.4976	37.5813	20.8565
4273	-	G	TCAGACA	22.354	14.4543	1.26633	4.90711	30.8075	14.4543	60.3349
8301	+	A	TGTAAAG	11.6813	14.3198	5.29556	14.3198	7.24882	15.8998	15.6424
13567	+	A	TCTATTA	18.8397	14.0522	8.2887	14.0522	21.7465	41.9176	8.19363
8303	+	A	TAAAGCT	11.5165	13.6953	3.68387	13.6953	3.62441	21.6815	14.8975
5990	+	A	CCTAGGC	15.4168	13.4078	4.37459	9.72501	23.5587	26.0178	13.4078
4268	-	A	CATATTT	20.3955	13.0089	2.99314	8.16365	14.4976	13.0089	63.3144
7071	+	A	ATCATAG	12.1755	13.0089	2.07218	7.98521	19.9343	13.0089	17.877
4671	+	A	TCCATAA	10.6265	12.6854	2.30242	13.8737	12.6854	10.118	14.1526
7734	-	A	GTTAGTT	10.3459	12.6854	4.9502	12.7139	12.6854	7.22717	14.1526
8084	+	A	CCCACAT	17.8545	12.6854	5.64092	3.70264	12.6854	41.9176	25.3258
8752	+	A	TTAATCA	11.6646	12.6854	3.56875	3.03349	12.6854	14.4543	24.5809
13130	+	C	ACCCCCT	14.2626	12.6854	4.83508	4.63945	12.6854	24.5724	24.5809
6470	+	A	CCTAATC	20.9558	12.6629	6.33165	5.48704	25.3709	54.9265	12.6629
7245	+	A	TACACCA	13.5682	12.6629	15.6564	5.88854	9.06103	24.5724	12.6629
12509	+	A	TAGACCA	11.0516	12.6247	5.06532	12.6247	12.6854	14.4543	10.4283
13603	+	A	TATAGCA	12.8097	12.2028	12.2028	7.80677	16.3099	18.7906	8.9385
7065	+	G	TTTGCCA	10.9449	12.1786	4.48971	12.1786	18.1221	5.78173	14.1526
4689	+	A	GCTATCC	11.165	11.9555	2.87802	11.9555	18.1221	7.22717	15.6424
15072	+	A	TCTACTC	10.4256	11.918	8.74919	16.6396	1.81221	13.0089	11.918
4272	-	A	CAGACAT	15.4294	11.5635	1.03609	3.12271	14.4976	11.5635	46.9271
6479	+	A	AGCAGTC	10.8184	11.5635	9.32479	5.62087	12.6854	11.5635	14.8975
11842	+	A	TCTAGCA	12.0817	11.5635	10.0155	16.2381	18.1221	11.5635	4.46925
16413	-	A	TTCACGG	12.1431	11.5635	9.09455	14.4091	1.81221	11.5635	23.836
8291	+	A	TAGAGCC	11.1252	11.554	3.91411	11.554	18.1221	10.118	11.918
7724	+	A	CTCACAA	9.79948	11.2417	4.83508	11.2417	7.24882	13.0089	12.6629
8163	+	A	ACTACGG	10.5794	11.1731	8.86431	5.35321	14.4976	13.0089	11.1731
13098	+	A	TGTAGCA	10.6882	11.1079	14.5052	11.1079	10.8732	5.78173	11.1731
12505	+	C	TGCCTAG	9.97906	10.8849	2.1873	10.8849	12.6854	14.4543	9.68338
402	+	A	TTTATCT	11.5966	10.8732	3.22338	4.46101	10.8732	26.0178	13.4078
5740	+	C	CGCCGCC	11.7949	10.8732	1.61169	5.26399	10.8732	15.8998	25.3258
6058	+	A	ACCACAT	18.9997	10.8732	3.22338	11.9555	10.8732	59.2628	9.68338
6064	+	A	TCTACAA	13.1513	10.8732	8.2887	21.0114	10.8732	15.8998	9.68338
7030	+	A	CCCACTT	14.8663	10.8732	6.44677	10.4834	10.8732	13.0089	33.5194
7106	+	A	CTCAGGC	10.0327	10.8732	3.68387	9.18968	10.8732	13.0089	13.4078
8210	+	A	CCCATCG	13.8734	10.8732	6.56189	10.6618	10.8732	14.4543	26.8155
13984	+	C	CCCCTAC	13.5489	10.8732	2.41754	2.49817	10.8732	30.3541	21.6014
6060	+	A	CACATCT	13.4858	10.4283	3.79899	7.27145	12.6854	33.245	10.4283
7073	+	A	CATAGGA	10.6583	10.4283	4.37459	9.90345	12.6854	15.8998	10.4283
9341	+	A	ACTAGGC	11.1155	10.3049	3.91411	10.3049	19.9343	5.78173	15.6424
16422	-	A	GATATTG	14.6563	10.1306	10.1306	11.331	3.62441	7.22717	40.9681
5979	+	G	TGAGCTG	9.79426	10.118	7.13749	13.2938	7.24882	10.118	11.1731
6519	+	A	GGCATCA	10.2797	10.118	15.4262	5.39782	14.4976	10.118	5.959
8160	+	A	TATACTA	10.922	10.118	18.7647	7.40528	10.8732	10.118	7.44875
8743	+	G	CTAGTAT	9.1678	10.118	3.91411	3.25654	18.1221	10.118	10.4283
9781	-	A	TAGATGC	8.36661	10.118	2.99314	1.56135	14.4976	10.118	12.6629
12507	+	A	CCTAGAC	9.7715	10.118	2.99314	11.6879	5.43662	10.118	18.6219
13198	+	G	TTCGCAG	9.30589	10.118	10.1306	6.69152	5.43662	10.118	14.1526
14924	-	A	TTGAGGC	13.2227	10.118	2.41754	4.14874	30.8075	10.118	18.6219
14933	-	A	AAAAGGC	7.53805	10.118	1.95705	3.56881	10.8732	10.118	11.1731
7202	+	A	CCTATCC	9.62463	9.94806	7.02237	9.94806	5.43662	11.5635	14.1526
6465	+	G	TCCGTCC	8.42238	9.68338	3.68387	4.8625	10.8732	13.0089	9.68338
6977	+	A	ATTAGCA	11.1945	9.68338	20.1462	15.6582	1.81221	8.6726	9.68338
7083	+	A	TTCATTC	9.60638	9.68338	6.33165	13.2046	7.24882	11.5635	9.68338
8740	+	C	ATACTAG	6.86608	9.68338	1.49657	0.713762	10.8732	11.5635	9.68338
12487	+	A	CCCACAA	11.9831	9.68338	2.87802	18.424	7.24882	21.6815	9.68338
13128	+	C	CCACCCC	8.06169	9.68338	1.61169	1.87362	12.6854	14.4543	9.68338
16365	+	C	TCCCCAT	9.9699	9.68338	1.84193	3.56881	21.7465	13.0089	9.68338
16461	+	A	CCCATAA	11.8981	9.68338	5.29556	8.69897	12.6854	23.1269	9.68338
1257	-	A	TATATAG	7.43516	9.67015	9.67015	10.8403	1.81221	1.44543	13.4078
5808	-	A	TTCATAT	9.34919	9.32351	6.79213	9.32351	10.8732	11.5635	8.19363
1219	-	A	TTTATCG	8.96683	9.06103	3.3385	8.20826	9.06103	11.5635	12.6629
6056	+	C	CGACCAC	7.90988	9.06103	0.230242	1.73979	9.06103	17.3452	11.1731
6476	+	A	CACAGCA	16.6004	9.06103	8.86431	3.88108	9.06103	44.8084	16.3873
6494	+	A	CCTATCT	8.85257	9.06103	10.0155	4.72867	9.06103	13.0089	7.44875
7217	+	A	CCGACGT	8.1772	9.06103	4.02923	3.65803	9.06103	14.4543	9.68338
8198	+	A	CACAGTT	8.0622	9.06103	3.91411	2.40895	9.06103	13.0089	11.918
12499	+	A	TTCATGT	9.77357	9.06103	3.3385	10.9295	9.06103	17.3452	8.19363
13092	+	A	TATAGTT	9.05575	9.06103	14.3901	7.98521	9.06103	10.118	3.72438
16347	-	A	TTGACTG	9.89505	9.06103	4.9502	6.20081	9.06103	17.3452	11.918
14939	-	A	TTGATGA	16.7728	9.05585	5.41068	9.05585	39.8685	8.6726	20.8565
16343	+	A	ATTACAG	9.20441	9.01124	4.83508	9.01124	7.24882	13.0089	11.918
3571	+	C	CCCCTCC	6.405	8.9385	1.38145	0.713762	10.8732	10.118	8.9385
5991	+	G	CTAGGCA	8.06686	8.9385	1.15121	4.55023	12.6854	13.0089	8.9385
7733	-	G	TTAGTTT	10.6583	8.9385	4.60483	14.7659	16.3099	8.6726	8.9385
8748	+	C	ATCCTTA	8.7889	8.9385	1.61169	1.91823	12.6854	18.7906	8.9385
12495	+	A	AATATTC	7.44416	8.9385	1.61169	10.0373	3.62441	13.0089	8.9385
13186	+	A	ATCACCA	9.17022	8.9385	13.2389	8.11904	5.43662	10.118	8.9385
16379	+	C	CCCCCTC	12.9956	8.9385	1.38145	3.65803	16.3099	34.6904	8.9385
7766	+	A	GAAATAG	8.3409	8.69897	7.36774	8.69897	10.8732	4.3363	10.4283
728	-	G	TTAGAGG	8.57512	8.6726	2.99314	4.37179	12.6854	8.6726	14.1526
925	-	A	TCTATTG	6.8214	8.6726	4.9502	1.73979	9.06103	8.6726	9.68338
1195	-	A	TCTAGAG	9.01557	8.6726	3.79899	6.51308	12.6854	8.6726	13.4078
1957	+	A	TGTAGCA	8.17629	8.6726	5.18044	7.53911	9.06103	8.6726	10.4283
4674	+	A	ATAATCC	9.30156	8.6726	1.38145	6.73613	16.3099	8.6726	13.4078
7031	+	C	CCACTTC	10.2435	8.6726	1.95705	2.67661	16.3099	8.6726	21.6014
7068	+	A	GCCATCA	9.40117	8.6726	2.87802	7.44989	10.8732	8.6726	17.1321
8312	+	A	CTTAGCA	9.29364	8.6726	5.41068	13.963	7.24882	8.6726	11.1731
16510	+	A	CCTACTT	9.13408	8.6726	7.36774	7.58372	10.8732	8.6726	11.1731
6085	+	A	CCCATGC	8.14855	8.20826	2.99314	8.20826	1.81221	18.7906	8.9385
5929	+	C	TCTCTAC	8.4881	8.19363	1.15121	2.67661	21.7465	8.6726	8.19363
5938	+	A	ACCACAA	7.88884	8.19363	4.60483	9.2789	7.24882	10.118	8.19363
7118	+	A	CCTAGAC	6.72812	8.19363	1.72681	8.87741	9.06103	5.78173	8.19363
13135	+	G	CTAGCAG	10.9978	8.19363	5.64092	5.66548	25.3709	10.118	8.19363
13995	+	A	CCTAGAC	9.70138	8.19363	4.14435	7.58372	12.6854	15.8998	8.19363
14911	-	G	TGAGTAG	12.734	8.19363	2.07218	8.8328	41.6807	2.89087	8.19363
16366	+	C	CCCCATG	8.62832	8.19363	2.07218	3.21193	10.8732	18.7906	8.19363
7874	+	A	ACCATCA	8.10808	8.17358	8.17358	0.669152	12.6854	11.5635	7.44875
605	-	A	TGTATTG	8.05984	8.16365	18.6496	8.16365	9.06103	1.44543	2.9795
8146	+	A	TACACGA	9.03077	8.16365	7.48286	8.16365	12.6854	10.118	6.70388
13563	+	A	CCTATCT	8.96795	8.16365	6.10141	8.16365	14.4976	10.118	5.959
16482	+	A	TAAAGTG	9.60621	8.07443	6.44677	8.07443	14.4976	11.5635	7.44875
6530	+	A	ACTACTA	11.2758	8.02982	20.031	8.02982	7.24882	17.3452	3.72438
388	+	A	ACCAGAT	8.19169	7.85138	5.75604	7.85138	1.81221	17.3452	8.19363
1443	-	A	TCTACTC	8.745	7.80677	1.49657	7.80677	3.62441	15.8998	14.8975
16368	-	A	TCCATGG	10.7416	7.7131	7.7131	10.8849	1.81221	7.22717	26.0706
6035	+	A	GCCAGGC	14.7713	7.4945	2.87802	7.4945	5.43662	26.0178	32.0296
16518	+	G	AGGGTCA	7.35895	7.4945	4.02923	7.4945	9.06103	5.78173	10.4283
16440	-	A	AGTAGCA	6.02641	7.48286	7.48286	7.89599	3.62441	1.44543	9.68338
7768	+	A	AATAGAA	7.75007	7.44989	6.90725	7.44989	9.06103	10.118	5.21413
5963	+	A	CCTATTA	6.68562	7.44875	4.60483	9.05585	10.8732	1.44543	7.44875
7074	+	G	ATAGGAG	9.76332	7.44875	2.1873	7.31606	21.7465	10.118	7.44875
7767	-	A	TCTATTT	6.39412	7.44875	2.53266	10.0373	9.06103	2.89087	7.44875
8309	+	C	TAACTTA	7.70751	7.44875	1.49657	5.71009	10.8732	13.0089	7.44875
8737	+	A	CTTATAC	6.75202	7.44875	3.22338	2.09668	10.8732	10.118	7.44875
11783	+	A	ATCATAA	7.37414	7.44875	3.22338	12.0893	5.43662	8.6726	7.44875
12544	+	A	GCCACAA	7.01422	7.44875	2.87802	9.18968	5.43662	10.118	7.44875
13582	+	A	GCTACCT	8.09873	7.44875	2.41754	2.40895	10.8732	17.3452	7.44875
16402	+	A	ACCACCA	9.32578	7.44875	6.10141	11.3756	7.24882	14.4543	7.44875
7762	+	G	TCAGGAA	6.23414	7.40528	5.06532	7.40528	9.06103	1.44543	8.19363
8186	+	G	TGTGGAG	9.80651	7.36774	7.36774	5.71009	18.1221	1.44543	16.3873
16534	+	A	AATAGCC	6.8055	7.36774	7.36774	6.69152	9.06103	8.6726	2.23463
8188	+	A	TGGAGCA	8.4755	7.25261	7.25261	4.68406	9.06103	7.22717	14.1526
727	-	A	TAGAGGG	8.90432	7.24882	3.68387	4.10413	7.24882	10.118	19.3668
1187	-	A	GATATGA	7.18198	7.24882	2.99314	2.27512	7.24882	14.4543	8.9385
1597	-	G	TTCGTCC	7.81402	7.24882	1.49657	5.39782	7.24882	13.0089	11.918
2445	-	A	CTTATGA	11.1857	7.24882	3.45363	10.3942	7.24882	5.78173	29.0501
2969	+	A	TCAACAA	6.04705	7.24882	2.41754	3.70264	7.24882	8.6726	8.19363
3544	+	A	CTCACCA	11.2597	7.24882	4.48971	2.94427	7.24882	27.4632	14.1526
3561	+	A	ACTATGA	10.8157	7.24882	4.83508	3.92569	7.24882	21.6815	16.3873
4277	-	A	TTTATCA	11.2276	7.24882	2.1873	2.31973	7.24882	10.118	34.2643
4953	+	A	TCCATCA	7.74379	7.24882	10.476	0.713762	7.24882	18.7906	1.48975
6036	+	G	CCAGGCA	6.70295	7.24882	1.15121	3.16732	7.24882	13.0089	8.9385
6477	+	G	ACAGCAG	6.76	7.24882	5.29556	2.89966	7.24882	8.6726	9.68338
6525	+	A	ACTATAC	10.0693	7.24882	14.275	4.81789	7.24882	18.7906	5.21413
6832	-	A	ATTATGG	5.7802	7.24882	2.41754	7.40528	7.24882	2.89087	8.9385
7025	+	A	TGTAGCC	8.62058	7.24882	4.25947	10.0819	7.24882	2.89087	18.6219
7088	+	C	TCACTGA	6.87944	7.24882	0.575604	3.79186	7.24882	10.118	12.6629
7115	+	C	CACCCTA	5.80597	7.24882	1.95705	3.70264	7.24882	8.6726	7.44875
7743	-	G	TTAGTAT	8.23919	7.24882	5.41068	13.16	7.24882	8.6726	6.70388
8089	+	A	ATTAGGC	7.74671	7.24882	4.83508	3.30115	7.24882	15.8998	7.44875
8196	+	A	ACCACAG	11.3754	7.24882	5.75604	3.56881	7.24882	21.6815	18.6219
8297	+	C	CCACTGT	8.43977	7.24882	0.805846	3.5242	7.24882	21.6815	8.9385
8308	+	A	CTAACTT	6.26618	7.24882	2.07218	5.88854	7.24882	8.6726	7.44875
9941	+	A	TGTAGAT	7.59954	7.24882	8.40382	2.67661	7.24882	14.4543	5.21413
13117	+	A	CTCATCC	6.89224	7.24882	5.29556	8.07443	7.24882	10.118	3.72438
13122	+	C	CCGCTTC	5.92251	7.24882	1.61169	1.73979	7.24882	11.5635	7.44875
13149	+	A	CCCACTA	8.72539	7.24882	5.41068	4.63945	7.24882	15.8998	10.4283
13470	+	A	CCTAGCA	20.9427	7.24882	4.37459	12.6693	7.24882	73.7171	6.70388
13986	+	A	CCTACTC	12.1743	7.24882	2.99314	6.51308	7.24882	18.7906	25.3258
16377	+	C	ACCCCCC	11.4857	7.24882	0.345363	4.01491	7.24882	36.1358	9.68338
16467	+	C	ACACTTG	8.65885	7.24882	2.30242	3.16732	7.24882	23.1269	7.44875
1316	-	A	TTTACGT	7.60509	7.22717	6.10141	12.134	3.62441	7.22717	8.9385
1680	+	A	CCTAGCC	8.3361	7.22717	7.02237	1.11525	18.1221	7.22717	8.19363
4260	-	G	TTAGGTT	11.7384	7.22717	3.91411	7.18223	21.7465	7.22717	18.6219
7044	+	C	GTCCTAT	9.00576	7.22717	1.84193	5.17477	18.1221	7.22717	12.6629
7091	+	A	CTGATTT	7.38555	7.22717	3.79899	9.81423	10.8732	7.22717	5.21413
8193	+	A	CAAACCA	10.4016	7.22717	6.10141	3.9703	10.8732	7.22717	23.836
8285	+	C	CCCCTCT	5.80555	7.22717	0.575604	3.9703	9.06103	7.22717	8.19363
8751	+	A	CTTAATC	8.22285	7.22717	2.7629	1.82901	18.1221	7.22717	11.1731
8755	+	A	ATCATTT	6.07887	7.22717	2.30242	2.54278	10.8732	7.22717	7.44875
13505	+	A	TCTACTC	6.2501	7.22717	2.30242	9.6804	9.06103	7.22717	2.9795
16342	-	A	TGTAATG	8.31705	7.22717	3.22338	5.26399	7.24882	7.22717	18.6219
16345	+	A	TACAGTC	7.27374	7.22717	5.29556	10.2157	5.43662	7.22717	8.19363
16409	-	A	CGGAGGA	6.16855	7.22717	2.87802	4.55023	7.24882	7.22717	8.9385
16399	+	A	TTGACCA	6.59102	7.22684	2.30242	7.22684	3.62441	10.118	9.68338
16384	+	G	TCAGATA	6.94626	7.13762	2.87802	7.13762	10.8732	10.118	3.72438
4698	+	A	TTCAACA	6.02362	7.0484	1.61169	7.0484	9.06103	8.6726	3.72438
1284	-	A	TTCATCA	5.983	7.02237	7.02237	7.4945	7.24882	1.44543	6.70388
16471	+	G	TTGGGGG	11.675	7.00379	2.7629	7.00379	32.6197	13.0089	2.9795
16476	+	A	GGTAGCT	15.4659	6.95918	6.90725	6.95918	23.5587	34.6904	5.21413
1774	-	A	TCTATTG	10.1473	6.90725	6.90725	18.7362	3.62441	4.3363	17.1321
6776	-	A	TATATGG	8.77317	6.90725	6.90725	15.212	1.81221	5.78173	14.1526
10943	+	A	CTAACAA	10.4909	6.90725	6.90725	2.09668	14.4976	27.4632	1.48975
6255	+	G	ATAGTGG	7.85666	6.86996	3.68387	6.86996	9.06103	14.4543	5.21413
5935	+	A	CAAACCA	9.08982	6.82535	3.22338	6.82535	5.43662	18.7906	11.1731
12584	+	A	TAGACTA	6.97947	6.82535	3.22338	6.82535	10.8732	5.78173	8.19363
16340	+	A	CACATTA	6.10799	6.82535	1.61169	6.82535	12.6854	8.6726	0.744875
5186	+	A	ATGACTA	7.99956	6.79213	6.79213	2.05207	10.8732	18.7906	1.48975
16464	+	A	ATAACAC	14.9424	6.79213	6.79213	6.64691	23.5587	33.245	4.46925
410	+	G	TTGGCGG	8.9084	6.78074	2.41754	6.78074	23.5587	4.3363	7.44875
4673	+	A	CATAATC	5.92559	6.78074	1.61169	6.78074	3.62441	8.6726	8.9385
538	+	A	CCCATAC	8.57756	6.70388	2.7629	3.39037	12.6854	17.3452	6.70388
1100	+	C	GCCCTAA	5.06988	6.70388	0.805846	1.91823	7.24882	8.6726	6.70388
5922	+	C	TGACTAT	6.16919	6.70388	2.1873	2.40895	10.8732	8.6726	6.70388
8209	+	C	GCCCATC	6.61423	6.70388	1.84193	3.16732	12.6854	8.6726	6.70388
8266	+	A	CCTATAG	6.46679	6.70388	3.3385	10.7064	7.24882	4.3363	6.70388
13137	+	A	AGCAGAA	9.91936	6.70388	4.25947	6.42386	16.3099	15.8998	6.70388
15602	+	A	CCTAACA	5.63479	6.70388	3.79899	1.38291	9.06103	7.22717	6.70388
16378	+	C	CCCCCCT	15.734	6.70388	1.38145	5.13016	16.3099	49.1447	6.70388
197	+	A	CTTACTA	5.16553	6.69152	2.99314	6.69152	7.24882	1.44543	7.44875
13134	+	A	CCTAGCA	10.6	6.69152	5.87116	6.69152	5.43662	24.5724	10.4283
16477	+	G	GTAGCTA	8.36059	6.51308	5.87116	6.51308	12.6854	13.0089	3.72438
16459	+	C	GGCCCAT	8.28864	6.44677	6.44677	5.93315	7.24882	17.3452	4.46925
16539	+	A	CCCACAC	5.77416	6.44677	6.44677	6.78074	5.43662	7.22717	2.9795
16380	-	G	TGAGGGG	8.95085	6.42386	3.10826	6.42386	19.9343	11.5635	3.72438
8294	+	C	AGCCCAC	5.87778	6.29003	1.49657	6.29003	5.43662	7.22717	8.9385
14689	-	A	TGTAGTC	10.5842	6.24542	2.99314	6.24542	5.43662	15.8998	22.3463
8038	-	A	TATACGA	7.07483	6.21653	6.21653	9.2789	3.62441	4.3363	11.918
13101	+	A	AGCAGGA	6.00221	6.21653	6.21653	4.14874	7.24882	8.6726	3.72438
2691	-	A	TTCACGG	5.26669	6.20081	6.44677	6.20081	1.81221	1.44543	10.4283
7075	+	G	TAGGAGG	5.62409	6.11159	1.49657	6.11159	10.8732	1.44543	8.19363
859	-	A	TATAGCT	6.71001	6.10141	6.10141	6.78074	3.62441	2.89087	14.1526
5996	+	A	CACAGCT	9.04304	6.06698	2.30242	6.06698	5.43662	20.2361	11.1731
7842	-	A	GTTATGT	6.74425	6.06698	5.64092	6.06698	7.24882	4.3363	10.4283
9351	+	A	CTAACCA	7.34701	6.06698	2.41754	6.06698	9.06103	5.78173	13.4078
16334	-	A	GCTATGT	6.78984	6.06698	2.87802	6.06698	3.62441	7.22717	14.1526
7149	+	A	ACTATCA	6.44593	5.98628	5.98628	8.74358	7.24882	5.78173	4.46925
12582	+	A	ACTAGAC	6.15414	5.97776	3.56875	5.97776	7.24882	5.78173	8.19363
1780	-	A	ACTATAT	8.67137	5.959	5.64092	19.0931	5.43662	7.22717	5.959
5933	+	A	TACAAAC	6.01037	5.959	2.53266	4.19335	7.24882	10.118	5.959
5994	+	A	GGCACAG	6.9611	5.959	1.61169	5.53165	7.24882	14.4543	5.959
6974	+	A	TGTATTA	5.87732	5.959	11.0516	7.67294	1.81221	2.89087	5.959
7868	+	C	TCCCTTA	7.51194	5.959	3.56875	0.892202	12.6854	14.4543	5.959
8295	+	C	GCCCACT	5.06506	5.959	1.95705	6.55769	3.62441	7.22717	5.959
8327	+	A	TTAAGTT	5.68074	5.959	2.1873	7.22684	7.24882	5.78173	5.959
11772	+	A	CTCACAG	7.34852	5.959	4.60483	12.8031	1.81221	11.5635	5.959
13090	+	A	ACTATAG	5.64114	5.959	7.94334	5.26399	1.81221	7.22717	5.959
13189	+	A	ACCACTC	6.26072	5.959	7.82822	5.21938	3.62441	8.6726	5.959
14010	+	A	ACTAGAA	6.62762	5.959	3.79899	10.3495	7.24882	5.78173	5.959
16520	+	C	GGTCATA	8.8863	5.959	4.14435	5.39782	7.24882	21.6815	5.959
7845	-	G	TCTGTTA	8.29239	5.93315	5.06532	5.93315	1.81221	13.0089	15.6424
16466	+	A	AACACTT	5.08531	5.84393	7.25261	5.84393	7.24882	4.3363	0.744875
16460	+	C	GCCCATA	5.62548	5.79932	3.3385	5.79932	7.24882	5.78173	5.959
1067	+	A	CCCAAAC	7.40303	5.78173	1.03609	4.10413	12.6854	5.78173	13.4078
1190	-	G	AGGGATA	5.71374	5.78173	1.03609	1.51674	9.06103	5.78173	11.1731
1451	-	A	CTAAGCA	6.37977	5.78173	1.72681	2.98888	7.24882	5.78173	14.1526
1462	-	C	GCCCTGT	6.75827	5.78173	0.920967	1.96285	7.24882	5.78173	17.877
2439	-	A	AGCATGC	7.37542	5.78173	4.02923	8.96663	5.43662	5.78173	12.6629
4271	-	C	AGACATA	10.9852	5.78173	0.345363	1.20447	16.3099	5.78173	31.2848
5978	+	A	ATGAGCT	5.89372	5.78173	2.41754	7.53911	1.81221	5.78173	11.918
6224	+	C	TCCCTCT	5.22367	5.78173	0.230242	1.7844	10.8732	5.78173	7.44875
6228	+	C	TCTCTCC	6.0716	5.78173	0.690725	1.51674	12.6854	5.78173	9.68338
6284	+	A	AACAGTC	4.74249	5.78173	3.91411	6.24542	1.81221	5.78173	5.959
6765	-	A	CTCACAC	6.87491	5.78173	2.07218	8.74358	3.62441	5.78173	14.1526
7036	+	A	TCCACTA	10.9548	5.78173	3.3385	5.08555	14.4976	5.78173	26.0706
7037	+	C	CCACTAT	7.16108	5.78173	0.690725	1.42752	14.4976	5.78173	13.4078
7059	+	G	GCTGTAT	5.99008	5.78173	1.84193	4.32718	9.06103	5.78173	8.9385
7120	+	A	TAGACCA	5.45226	5.78173	2.87802	7.62833	7.24882	5.78173	3.72438
12523	+	A	ATTATCT	4.92241	5.78173	1.61169	6.24542	7.24882	5.78173	3.72438
14393	+	A	CCCACTA	5.84957	5.78173	5.29556	1.3383	10.8732	5.78173	5.959
14935	-	A	TGAAAAG	6.94134	5.78173	0.920967	3.0781	14.4976	5.78173	10.4283
16383	+	A	CTCAGAT	6.15041	5.78173	2.30242	10.3049	10.8732	5.78173	1.48975
13601	+	A	CCTATAG	8.90174	5.66548	5.41068	5.66548	10.8732	17.3452	5.21413
5156	+	A	ACTACTA	7.54341	5.64092	5.64092	3.47959	9.06103	18.7906	0.744875
8138	+	A	TTCACCG	5.66046	5.64092	5.64092	4.46101	7.24882	7.22717	3.72438
4251	-	G	AGGGGGA	6.94324	5.53165	1.95705	5.53165	7.24882	4.3363	15.6424
7116	+	C	ACCCTAG	8.69949	5.53165	2.1873	5.53165	3.62441	20.2361	11.918
7158	+	A	TTCATCG	5.73332	5.5258	5.5258	8.52053	3.62441	5.78173	5.21413
13079	+	A	TCCACTC	4.83137	5.5258	5.5258	6.24542	3.62441	5.78173	2.9795
15603	+	A	CTAACAA	9.92045	5.5258	5.5258	1.24908	18.1221	20.2361	4.46925
14912	-	A	GTGAGTA	5.61294	5.48704	0.575604	5.48704	10.8732	1.44543	9.68338
4259	-	G	TAGGTTT	5.34587	5.44243	1.84193	5.44243	9.06103	1.44543	8.9385
779	-	A	TTGAGCT	5.42799	5.43662	1.61169	3.9703	5.43662	8.6726	7.44875
933	-	C	CGCCGGC	5.2513	5.43662	1.49657	0.13383	5.43662	5.78173	13.4078
1211	-	C	TTACAGA	3.93528	5.43662	0.460483	1.29369	5.43662	5.78173	6.70388
1456	-	A	TTCAACT	7.48253	5.43662	3.45363	5.04094	5.43662	11.5635	11.918
2442	-	A	ATGAGCA	5.74766	5.43662	2.53266	7.44989	5.43662	2.89087	10.4283
3231	-	A	TTAACAA	4.93345	5.43662	4.71996	0.535321	5.43662	5.78173	8.19363
3569	+	C	CCCCCCT	5.50614	5.43662	1.26633	1.07064	5.43662	11.5635	8.19363
4240	-	A	TGGAGAT	4.73487	5.43662	1.49657	2.76583	5.43662	5.78173	8.19363
5997	+	G	ACAGCTC	3.95726	5.43662	0.690725	1.91823	5.43662	5.78173	5.959
6034	+	C	AGCCAGG	13.1549	5.43662	1.61169	3.65803	5.43662	26.0178	29.0501
6300	+	G	TTAGCAG	5.14795	5.43662	6.33165	9.54656	5.43662	1.44543	2.9795
6464	+	C	ATCCGTC	5.72728	5.43662	1.95705	2.23051	5.43662	11.5635	7.44875
7076	+	A	AGGAGGC	4.87123	5.43662	1.03609	5.39782	5.43662	5.78173	6.70388
7216	+	G	CCCGACG	5.14919	5.43662	3.10826	4.01491	5.43662	7.22717	5.959
7236	+	G	CCCGATG	6.01679	5.43662	3.45363	4.37179	5.43662	10.118	6.70388
7763	+	G	CAGGAAA	6.41645	5.43662	3.3385	4.8625	5.43662	5.78173	12.6629
7840	-	G	TATGTAA	5.8207	5.43662	5.06532	11.1971	5.43662	1.44543	5.959
8276	+	C	CCCCTCT	5.77423	5.43662	1.03609	5.62087	5.43662	11.5635	5.21413
9347	+	A	CCTACTA	5.63126	5.43662	3.45363	6.73613	5.43662	4.3363	8.19363
9884	+	C	TCACTTT	4.53175	5.43662	1.26633	0.490711	5.43662	5.78173	9.68338
13046	-	A	TCTATGG	5.31371	5.43662	1.61169	6.24542	5.43662	4.3363	8.9385
13120	+	C	ATCCGCT	7.20585	5.43662	3.56875	2.14129	5.43662	14.4543	10.4283
13997	+	A	TAGACCT	5.09064	5.43662	2.87802	5.39782	5.43662	5.78173	5.959
16386	-	A	CCTATCT	10.014	5.43662	3.68387	4.19335	5.43662	15.8998	20.8565
16412	-	C	TCACGGA	7.98107	5.43662	1.72681	3.34576	5.43662	13.0089	16.3873
16430	+	A	CGCACAA	5.16034	5.43662	2.1873	7.13762	5.43662	4.3363	6.70388
7871	+	A	CTTACCA	4.63833	5.41068	5.41068	1.02603	7.24882	5.78173	3.72438
15600	+	C	TCCCTAA	7.19361	5.41068	5.41068	1.51674	14.4976	11.5635	2.9795
3505	+	A	TCTACCA	6.10271	5.39782	5.18044	5.39782	5.43662	13.0089	1.48975
13093	+	G	ATAGTTG	4.75763	5.39782	7.82822	5.39782	5.43662	2.89087	2.23463
11243	+	A	CTCATCG	5.25966	5.35321	4.83508	5.35321	3.62441	5.78173	6.70388
5992	+	G	TAGGCAC	4.67585	5.3086	1.72681	5.3086	5.43662	8.6726	2.23463
1978	+	A	TTTATAG	5.38921	5.29556	5.29556	8.43131	3.62441	2.89087	6.70388
14071	+	A	TCAACCC	4.82346	5.21938	2.1873	5.21938	7.24882	7.22717	2.23463
1197	-	C	CCTCTAG	6.43881	5.21413	0.690725	1.69518	7.24882	17.3452	5.21413
1255	-	A	TATAGGC	4.72334	5.21413	6.56189	7.13762	1.81221	2.89087	5.21413
3576	+	C	CCCCATA	5.33196	5.21413	2.1873	0.446101	7.24882	11.5635	5.21413
4685	+	A	AATAGCT	4.30203	5.21413	1.03609	5.48704	5.43662	4.3363	5.21413
6259	+	A	TGGAGGC	6.06541	5.21413	3.56875	6.33464	10.8732	4.3363	5.21413
7048	+	C	TATCAAT	4.50803	5.21413	1.84193	2.45356	7.24882	5.78173	5.21413
7111	+	A	GCTACAC	6.39012	5.21413	3.45363	11.331	9.06103	2.89087	5.21413
7121	+	C	AGACCAA	6.10175	5.21413	0.805846	2.05207	10.8732	11.5635	5.21413
7223	+	C	TTACTCG	5.81928	5.21413	1.15121	1.73979	10.8732	10.118	5.21413
7646	+	A	CTTATCA	5.73442	5.21413	7.7131	0.535321	10.8732	4.3363	5.21413
7793	+	G	CCCGCCA	5.87978	5.21413	2.30242	4.14874	9.06103	8.6726	5.21413
7827	-	A	CGTAGGG	6.18842	5.21413	1.95705	7.13762	3.62441	13.0089	5.21413
8155	+	G	GGGGGTA	4.0676	5.21413	1.49657	2.40895	5.43662	5.78173	5.21413
8257	+	A	CGTATTT	6.19617	5.21413	2.1873	6.55769	12.6854	4.3363	5.21413
8287	+	C	CCTCTAG	4.97569	5.21413	0.575604	3.16732	7.24882	8.6726	5.21413
9177	+	A	TCTAGTA	5.59341	5.21413	4.9502	8.02982	5.43662	4.3363	5.21413
9319	+	A	TCCACTC	4.28406	5.21413	2.30242	5.57626	5.43662	2.89087	5.21413
9852	+	A	CTCACTA	4.49126	5.21413	6.90725	2.00746	5.43662	2.89087	5.21413
9956	+	A	ACTATTT	4.42197	5.21413	6.56189	5.26399	3.62441	1.44543	5.21413
12075	-	A	TGTATGA	5.27069	5.21413	1.49657	6.24542	9.06103	4.3363	5.21413
13561	+	C	GCCCTAT	7.00381	5.21413	2.1873	3.39037	5.43662	18.7906	5.21413
13570	+	A	ATTACTC	9.27381	5.21413	4.9502	4.72867	12.6854	18.7906	5.21413
13579	+	G	ATCGCTA	6.20445	5.21413	2.7629	2.76583	14.4976	5.78173	5.21413
13790	+	A	TCTACCT	5.62175	5.21413	3.79899	5.35321	3.62441	10.118	5.21413
14022	+	A	ATTACCT	3.85165	5.21413	1.49657	5.66548	5.43662	1.44543	5.21413
15604	+	C	TAACAAA	5.60592	5.21413	2.87802	0.758372	9.06103	10.118	5.21413
16465	+	C	TAACACT	6.8889	5.21413	1.72681	2.54278	9.06103	15.8998	5.21413
6269	+	A	AGCAGGA	4.50664	5.18044	5.18044	6.42386	7.24882	1.44543	2.23463
1062	+	G	TAAGACC	4.76575	5.13016	2.87802	5.13016	5.43662	1.44543	8.9385
7078	+	G	GAGGCTT	3.93604	5.13016	1.84193	5.13016	5.43662	5.78173	1.48975
16492	+	A	TGTATCC	6.87904	5.13016	8.51894	5.13016	12.6854	4.3363	3.72438
2004	+	G	CGAGCCT	4.62791	5.08555	0.920967	5.08555	5.43662	7.22717	4.46925
5159	+	A	ACTATCT	8.2378	5.06532	5.06532	3.88108	19.9343	11.5635	0.744875
8218	+	A	CCTAGAA	4.88005	5.06532	5.06532	7.31606	1.81221	7.22717	2.9795
5426	-	A	TGTATGT	4.00791	5.04094	0.345363	5.04094	7.24882	1.44543	5.959
8255	+	G	CCCGTAT	4.33448	5.04094	1.26633	5.04094	3.62441	5.78173	5.959
9355	+	A	CCAACAC	6.52626	5.04094	3.45363	5.04094	14.4976	1.44543	8.19363
7125	+	A	CAAACCT	4.09347	4.99633	2.7629	4.99633	5.43662	5.78173	1.48975
13522	+	A	ATCATCG	4.31348	4.99633	2.41754	4.99633	5.43662	7.22717	1.48975
1923	-	G	TTAGGTA	6.65632	4.95172	2.64778	4.95172	10.8732	2.89087	11.918
1702	+	A	CTTACTA	5.94391	4.9502	4.9502	2.98888	10.8732	8.6726	2.23463
5204	+	A	TCCATCC	5.63468	4.9502	4.9502	2.58739	5.43662	14.4543	0.744875
10942	+	A	CCTAACA	7.02734	4.83508	4.83508	1.3383	10.8732	17.3452	0.744875
1934	-	A	TTTAGCT	5.95495	4.81789	2.1873	4.81789	3.62441	7.22717	11.918
14946	-	G	TGGGCGA	4.37774	4.81789	2.41754	4.81789	7.24882	1.44543	5.959
7054	+	G	TAGGAGC	5.48495	4.77328	2.07218	4.77328	3.62441	5.78173	11.1731
854	-	A	CTTAGTT	5.07091	4.72867	2.99314	4.72867	7.24882	1.44543	8.9385
6978	+	G	TTAGCAA	4.56506	4.71996	4.71996	5.3086	5.43662	2.89087	4.46925
6359	+	A	CCTAGCA	4.38185	4.63945	3.68387	4.63945	5.43662	1.44543	6.70388
12595	+	A	TCCATAA	4.18386	4.63945	1.38145	4.63945	5.43662	7.22717	2.23463
7741	-	A	AGTATTA	6.58011	4.60483	4.60483	10.9741	1.81221	4.3363	11.1731
11715	+	A	CCCACGG	5.20104	4.55023	2.1873	4.55023	9.06103	7.22717	2.9795
12513	+	A	CCAAGAA	5.80773	4.55023	1.15121	4.55023	3.62441	13.0089	6.70388
7090	+	G	ACTGATT	4.87471	4.50562	1.95705	4.50562	9.06103	2.89087	5.959
13774	+	A	CAAACAA	6.28	4.50562	3.22338	4.50562	1.81221	15.8998	5.959
15070	+	C	TCTCTAC	5.39191	4.50562	1.49657	4.50562	1.81221	7.22717	11.918
1781	+	A	TATAGTA	4.98703	4.48971	4.48971	7.00379	9.06103	2.89087	1.48975
14828	-	A	CGGAGAT	11.5023	4.48971	4.48971	3.83647	38.0563	1.44543	9.68338
16364	-	G	TGGGGAC	4.79378	4.48971	4.48971	3.74725	5.43662	4.3363	5.959
733	-	A	GTGATTT	4.71651	4.46925	2.64778	3.43498	7.24882	5.78173	4.46925
1437	-	A	CTTAGTT	4.25745	4.46925	1.38145	4.95172	1.81221	8.6726	4.46925
1926	+	A	CTAAGAA	4.53043	4.46925	2.99314	0.713762	7.24882	7.22717	4.46925
3546	+	C	CACCATC	7.50349	4.46925	1.61169	1.42752	5.43662	24.5724	4.46925
3575	+	C	TCCCCAT	5.28734	4.46925	1.49657	0.579932	5.43662	14.4543	4.46925
4667	+	A	CGCATCC	4.70932	4.46925	1.61169	6.95918	9.06103	1.44543	4.46925
4935	+	A	CTCACTC	4.67254	4.46925	5.5258	1.07064	3.62441	8.6726	4.46925
5371	+	C	CCTCAAT	4.04408	4.46925	1.15121	0.490711	5.43662	8.6726	4.46925
5372	+	A	CTCAATC	6.03619	4.46925	2.41754	0.490711	12.6854	10.118	4.46925
6252	+	A	GCTATAG	4.87823	4.46925	5.18044	6.78074	3.62441	4.3363	4.46925
6486	+	C	CTACTTC	5.01097	4.46925	1.72681	0.758372	10.8732	7.22717	4.46925
6881	+	A	CACACTC	3.83185	4.46925	4.60483	0.312271	5.43662	4.3363	4.46925
6886	+	A	TCCACGG	4.58405	4.46925	6.21653	1.38291	3.62441	7.22717	4.46925
7056	+	G	GGAGCTG	3.95895	4.46925	1.95705	5.04094	5.43662	2.89087	4.46925
7130	+	C	CTACGCC	3.99445	4.46925	0.920967	1.91823	5.43662	7.22717	4.46925
7133	+	C	CGCCAAA	5.03535	4.46925	2.64778	4.68406	1.81221	11.5635	4.46925
7799	+	A	ATCATCC	6.13447	4.46925	3.10826	4.28257	7.24882	11.5635	4.46925
7836	-	A	TAAAGGA	5.50565	4.46925	5.64092	9.45734	3.62441	4.3363	4.46925
8154	+	G	CGGGGGT	5.58786	4.46925	1.38145	2.54278	10.8732	8.6726	4.46925
8156	+	G	GGGGTAT	6.27486	4.46925	1.26633	3.56881	9.06103	13.0089	4.46925
9299	+	A	CCTAGCC	4.75432	4.46925	3.3385	6.55769	3.62441	5.78173	4.46925
9777	-	C	TGCCGTC	5.27701	4.46925	2.41754	2.49817	5.43662	11.5635	4.46925
9876	+	A	CTAATAT	5.21	4.46925	3.45363	1.47213	10.8732	5.78173	4.46925
11490	-	A	CGTATTA	3.45602	4.46925	0.575604	5.35321	5.43662	1.44543	4.46925
11775	+	G	ACAGTCG	5.6294	4.46925	2.07218	8.20826	9.06103	4.3363	4.46925
11818	+	A	CCCACTA	3.95306	4.46925	2.30242	6.11159	5.43662	1.44543	4.46925
16541	+	A	CACACGT	5.51239	4.46101	4.14435	4.46101	3.62441	10.118	5.21413
13558	+	G	TGAGCCC	4.85395	4.4164	3.79899	4.4164	7.24882	4.3363	4.46925
14837	-	A	TTCATCA	5.64987	4.4164	3.45363	4.4164	10.8732	5.78173	3.72438
6233	+	A	CCTACTC	6.73882	4.37459	4.37459	4.10413	12.6854	4.3363	8.19363
7152	+	A	ATCATAT	3.72969	4.37459	4.37459	6.64691	5.43662	1.44543	0.744875
13121	+	G	TCCGCTT	5.83596	4.37459	4.37459	3.70264	3.62441	13.0089	4.46925
14853	-	A	AGGAGTG	6.666	4.37459	4.37459	1.51674	16.3099	1.44543	9.68338
14994	+	A	TTCACGC	5.52427	4.37179	9.78527	4.37179	1.81221	8.6726	2.9795
861	-	A	AGTATAG	4.38124	4.3363	3.22338	5.08555	1.81221	4.3363	7.44875
1705	+	A	ACTACCA	4.48106	4.3363	4.37459	2.72122	7.24882	4.3363	3.72438
1895	-	G	TTAGCTT	3.77497	4.3363	1.03609	1.7844	7.24882	4.3363	4.46925
4330	-	A	CCTAGAA	4.21361	4.3363	1.72681	5.84393	5.43662	4.3363	3.72438
4559	+	A	CTGAGTA	6.22443	4.3363	6.44677	1.47213	18.1221	4.3363	0.744875
4694	+	C	CCTCTTC	3.87398	4.3363	0.460483	2.85505	7.24882	4.3363	4.46925
5498	+	A	TATACTA	3.37521	4.3363	5.41068	0.847592	1.81221	4.3363	4.46925
7029	+	C	GCCCACT	6.02291	4.3363	2.41754	4.4164	1.81221	4.3363	17.1321
7053	+	G	ATAGGAG	6.24592	4.3363	2.87802	3.88108	12.6854	4.3363	7.44875
7055	+	A	AGGAGCT	4.45597	4.3363	1.26633	3.79186	5.43662	4.3363	7.44875
7100	+	A	CCTATTC	5.92789	4.3363	1.72681	5.79932	3.62441	4.3363	14.1526
8085	+	C	CCACATT	4.25868	4.3363	0.690725	0.401491	5.43662	4.3363	10.4283
8086	+	A	CACATTA	3.97785	4.3363	2.41754	1.73979	5.43662	4.3363	5.959
8208	+	C	TGCCCAT	5.2671	4.3363	3.10826	4.19335	7.24882	4.3363	7.44875
8307	+	A	GCTAACT	4.15802	4.3363	1.26633	3.79186	5.43662	4.3363	5.959
8358	+	A	TTTACAG	7.11044	4.3363	1.84193	3.92569	9.06103	4.3363	16.3873
9120	+	A	TCTACTG	4.97246	4.3363	5.41068	2.00746	10.8732	4.3363	2.23463
9313	+	A	TTCACTT	5.23551	4.3363	1.84193	6.69152	3.62441	4.3363	9.68338
9367	-	A	TATATGG	5.97907	4.3363	12.0877	2.49817	7.24882	4.3363	3.72438
9802	-	A	GCTACAA	3.96021	4.3363	1.84193	1.15986	7.24882	4.3363	5.21413
9806	-	G	TGTGGCT	5.09023	4.3363	2.53266	1.42752	12.6854	4.3363	4.46925
11343	-	A	CATATTA	4.15775	4.3363	1.61169	3.12271	7.24882	4.3363	4.46925
11695	+	A	CGCAGTC	3.93407	4.3363	2.53266	5.13016	5.43662	4.3363	2.23463
11723	+	A	CTTACAT	7.75462	4.3363	1.38145	4.28257	23.5587	4.3363	5.21413
11797	+	A	TCAAGGA	5.38281	4.3363	1.15121	4.37179	16.3099	4.3363	0.744875
12508	+	G	CTAGACC	4.93247	4.3363	1.15121	6.06698	10.8732	4.3363	2.23463
13575	+	C	TCTCATC	4.0949	4.3363	1.26633	2.40895	7.24882	4.3363	5.21413
14002	+	A	CTAACCT	4.10129	4.3363	2.87802	5.62087	5.43662	4.3363	2.23463
14936	-	A	ATGAAAA	3.90216	4.3363	1.72681	2.05207	5.43662	4.3363	5.959
15033	-	A	TGTAGGA	5.27452	4.32718	8.40382	4.32718	1.81221	2.89087	8.9385
409	+	G	TTTGGCG	3.80621	4.28257	1.15121	4.28257	1.81221	4.3363	7.44875
8274	+	C	ACCCCCT	4.44459	4.28257	1.49657	4.28257	1.81221	8.6726	5.959
11708	+	A	ATAATCG	4.17929	4.28257	1.72681	4.28257	9.06103	4.3363	1.48975
8071	+	A	CTCATGA	3.64597	4.25947	4.25947	1.96285	5.43662	4.3363	2.23463
1593	-	A	TCCAAGT	4.83714	4.14874	1.03609	4.14874	3.62441	8.6726	6.70388
6289	+	A	TCTACCC	4.6351	4.14435	4.14435	9.85884	1.81221	2.89087	4.46925
5189	+	A	ACTAACA	3.47771	4.02923	4.02923	2.09668	5.43662	4.3363	1.48975
11746	+	A	CCTAGCA	5.64731	4.02923	4.02923	11.8217	3.62441	5.78173	2.9795
4213	-	A	ATCATAT	5.1392	4.01491	0.690725	4.01491	5.43662	2.89087	12.6629
16425	-	G	CGGGATA	5.41216	4.01491	1.26633	4.01491	5.43662	1.44543	14.8975
1068	+	A	CCAAACT	3.74673	3.92569	1.26633	3.92569	5.43662	2.89087	5.21413
16375	-	G	GGGGTCA	4.03052	3.92569	1.15121	3.92569	5.43662	1.44543	8.19363
1718	+	A	CTTAGCC	3.87133	3.91411	3.91411	3.43498	5.43662	4.3363	2.23463
6953	+	A	CGTAGGT	3.26733	3.91411	3.91411	1.15986	5.43662	4.3363	1.48975
7184	+	A	CCCACAA	4.56851	3.91411	3.91411	9.01124	1.81221	2.89087	5.21413
7764	+	A	AGGAAAT	5.70794	3.91411	3.91411	3.34576	3.62441	7.22717	10.4283
7804	+	A	CCTAGTC	4.69347	3.91411	3.91411	6.11159	9.06103	2.89087	1.48975
9091	+	A	TCTACAC	3.76779	3.91411	3.91411	1.42752	5.43662	4.3363	3.72438
13375	+	A	ATCATCC	3.70126	3.91411	3.91411	1.73979	1.81221	4.3363	6.70388
1210	-	A	TACAGAA	4.97786	3.83647	1.49657	3.83647	1.81221	4.3363	13.4078
4226	-	A	GGTATGG	4.69247	3.83647	1.03609	3.83647	1.81221	11.5635	5.21413
5921	+	A	TTGACTA	4.03248	3.83647	2.41754	3.83647	7.24882	1.44543	5.21413
12540	+	A	CTGAGCC	4.38036	3.83647	0.920967	3.83647	1.81221	10.118	5.21413
1256	+	A	CCTATAT	3.81817	3.79899	3.79899	1.47213	7.24882	4.3363	2.23463
3206	-	G	TGTGGGT	4.09564	3.79899	3.79899	0.669152	7.24882	5.78173	2.9795
6249	+	G	TCTGCTA	3.66496	3.79899	3.79899	5.39782	1.81221	4.3363	2.9795
7770	+	A	TAGAAAC	5.6355	3.79899	3.79899	6.20081	14.4976	1.44543	2.23463
13203	+	A	AGCAGTC	3.76536	3.79899	3.79899	2.31973	5.43662	5.78173	1.48975
13422	+	A	ACTACTC	4.23889	3.79899	3.79899	5.7547	3.62441	5.78173	2.23463
16487	+	A	TGAACTG	3.86879	3.79899	3.79899	4.23796	5.43662	2.89087	2.9795
16521	+	A	GTCATAA	3.85728	3.79899	3.79899	3.5242	5.43662	5.78173	0.744875
1866	-	A	TCTAGTT	4.15635	3.79186	2.64778	3.79186	1.81221	4.3363	8.19363
7222	+	A	GTTACTC	5.42431	3.79186	3.68387	3.79186	7.24882	8.6726	3.72438
4233	-	A	TGTAATG	6.68899	3.74725	1.03609	3.74725	10.8732	2.89087	14.8975
537	+	C	CCCCATA	5.25419	3.72438	1.72681	2.00746	7.24882	11.5635	3.72438
965	+	C	CCCCAAT	4.11869	3.72438	1.03609	3.88108	9.06103	2.89087	3.72438
1110	+	A	TCAACAG	3.57477	3.72438	0.690725	1.87362	7.24882	4.3363	3.72438
1281	-	A	ATCAGGG	3.48759	3.72438	4.83508	5.62087	1.81221	1.44543	3.72438
1697	+	A	TCCACCT	3.6691	3.72438	4.14435	1.07064	3.62441	5.78173	3.72438
2431	-	G	TGTGTTG	4.21779	3.72438	3.68387	5.35321	5.43662	2.89087	3.72438
3202	-	A	GGTATAA	3.94395	3.72438	5.29556	1.29369	3.62441	5.78173	3.72438
5199	+	A	TTAATTC	5.73088	3.72438	2.87802	1.42752	9.06103	11.5635	3.72438
5376	+	A	ATCACAC	5.97108	3.72438	3.22338	1.20447	7.24882	14.4543	3.72438
6503	+	A	CCCAGTC	4.40045	3.72438	6.56189	2.67661	1.81221	7.22717	3.72438
6523	+	C	TCACTAT	6.59917	3.72438	2.07218	1.15986	7.24882	18.7906	3.72438
6929	+	A	CCTAGGA	4.14789	3.72438	4.83508	1.69518	1.81221	8.6726	3.72438
7107	+	G	TCAGGCT	5.00753	3.72438	1.03609	6.51308	10.8732	2.89087	3.72438
7113	+	A	TACACCC	6.31224	3.72438	3.3385	8.92202	12.6854	2.89087	3.72438
7123	+	A	ACCAAAC	3.51353	3.72438	0.920967	4.59484	5.43662	2.89087	3.72438
7215	+	C	CCCCGAC	6.14718	3.72438	2.53266	2.40895	9.06103	13.0089	3.72438
7432	+	A	TATACAT	4.22159	3.72438	5.75604	6.55769	3.62441	1.44543	3.72438
7744	-	A	GTTAGTA	4.64087	3.72438	3.56875	7.58372	5.43662	2.89087	3.72438
7872	+	C	TTACCAT	3.65868	3.72438	1.72681	0.17844	5.43662	7.22717	3.72438
7884	-	A	CCAATTG	3.75644	3.72438	1.95705	4.77328	5.43662	2.89087	3.72438
9131	-	A	TCTAGGA	4.13225	3.72438	3.3385	7.44989	1.81221	4.3363	3.72438
9350	+	A	ACTAACC	3.17005	3.72438	1.49657	3.74725	5.43662	1.44543	3.72438
11791	+	C	CCTCTCT	6.04897	3.72438	0.460483	3.25654	12.6854	10.118	3.72438
11805	+	A	TTCAAAC	4.90728	3.72438	2.30242	6.55769	9.06103	2.89087	3.72438
12201	-	A	TAAATAA	3.58469	3.72438	0.805846	5.79932	1.81221	5.78173	3.72438
12587	+	A	ACTACTT	3.37632	3.72438	1.72681	3.83647	1.81221	5.78173	3.72438
13030	-	A	GTCAGGG	4.59498	3.72438	1.15121	3.25654	9.06103	5.78173	3.72438
13459	+	A	ACCATTG	3.92341	3.72438	1.15121	6.78074	3.62441	4.3363	3.72438
14849	-	A	GTGAGCC	9.20193	3.72438	4.48971	1.91823	34.4319	1.44543	3.72438
14854	-	G	AAGGAGT	4.97104	3.72438	1.72681	0.936812	12.6854	5.78173	3.72438
14923	-	G	TGAGGCG	3.41274	3.72438	0.460483	1.29369	7.24882	4.3363	3.72438
15034	+	A	CCTACAC	4.67271	3.72438	4.02923	3.65803	9.06103	2.89087	3.72438
16349	+	A	GTCAAAT	4.27837	3.72438	1.26633	4.10413	3.62441	8.6726	3.72438
16376	-	G	GGGGGTC	3.51839	3.72438	1.38145	3.79186	7.24882	1.44543	3.72438
16406	-	A	AGGATGG	4.08645	3.72438	4.25947	5.93315	3.62441	2.89087	3.72438
16474	+	G	GGGGTAG	8.47282	3.72438	2.1873	2.40895	25.3709	8.6726	3.72438
12550	+	C	ACCCAAA	3.31433	3.70264	0.805846	3.70264	1.81221	5.78173	4.46925
13379	+	A	TCCACAA	4.40901	3.68387	3.68387	1.7844	1.81221	4.3363	10.4283
4252	-	G	GAGGGGG	8.11133	3.65803	1.26633	3.65803	16.3099	1.44543	17.877
21	+	A	CCTATTA	4.77255	3.62441	3.10826	2.54278	3.62441	10.118	4.46925
357	+	A	CCCAAAA	4.98785	3.62441	1.72681	2.81044	3.62441	11.5635	5.21413
517	+	A	CACACAC	4.608	3.62441	1.61169	1.07064	3.62441	13.0089	3.72438
610	-	A	TTCAGTG	5.06069	3.62441	9.09455	3.12271	3.62441	7.22717	2.23463
1119	-	A	TTGATTT	3.64702	3.62441	2.1873	1.42752	3.62441	5.78173	5.21413
1122	+	A	TCAACAA	5.47062	3.62441	2.07218	3.21193	3.62441	5.78173	12.6629
1183	-	A	TGAAGCA	4.89546	3.62441	1.26633	2.58739	3.62441	4.3363	12.6629
1212	-	A	ATTACAG	3.51916	3.62441	1.15121	3.9703	3.62441	2.89087	5.959
1298	-	A	CTTACTT	2.92129	3.62441	1.84193	3.9703	3.62441	1.44543	3.72438
2015	+	G	ATAGCTG	4.86961	3.62441	2.53266	7.85138	3.62441	2.89087	7.44875
2336	-	A	CTTATGC	2.72156	3.62441	0.575604	4.23796	3.62441	1.44543	3.72438
2968	+	A	ATCAACA	3.22997	3.62441	1.26633	2.45356	3.62441	4.3363	4.46925
3545	+	C	TCACCAT	6.00739	3.62441	1.38145	1.07064	3.62441	20.2361	3.72438
3553	+	C	GCTCTTC	3.65901	3.62441	1.38145	0.892202	3.62441	8.6726	3.72438
4208	-	A	ATAAGTA	3.47525	3.62441	0.690725	2.76583	3.62441	4.3363	5.959
4211	-	A	CATATAA	4.1291	3.62441	1.26633	3.88108	3.62441	1.44543	10.4283
4275	-	C	TATCAGA	6.90486	3.62441	0.345363	0.936812	3.62441	5.78173	23.836
5959	+	A	TATACCT	4.01111	3.62441	2.1873	7.67294	3.62441	4.3363	2.23463
6059	+	C	CCACATC	6.56086	3.62441	0.575604	2.45356	3.62441	21.6815	4.46925
6473	+	C	AATCACA	4.41994	3.62441	2.07218	1.11525	3.62441	11.5635	3.72438
6715	-	A	CCTATGT	3.72262	3.62441	1.72681	6.6023	3.62441	1.44543	5.21413
6721	-	A	ACCATAC	3.36908	3.62441	1.26633	4.55023	3.62441	1.44543	5.959
6782	-	A	TGTAAAT	7.28884	3.62441	2.53266	7.98521	3.62441	1.44543	20.8565
6827	-	A	GGTAGCG	3.7083	3.62441	1.72681	5.04094	3.62441	1.44543	6.70388
6948	+	A	TTCACCG	4.00145	3.62441	5.06532	3.30115	3.62441	5.78173	2.23463
7019	+	C	CTACGTT	5.54335	3.62441	1.15121	1.56135	3.62441	7.22717	14.1526
7097	+	C	TCCCCTA	4.34147	3.62441	0.805846	3.39037	3.62441	8.6726	5.21413
7114	+	C	ACACCCT	3.73389	3.62441	0.805846	2.54278	3.62441	7.22717	4.46925
7122	+	C	GACCAAA	2.92734	3.62441	1.38145	4.46101	3.62441	1.44543	3.72438
7200	+	C	GGCCTAT	3.33818	3.62441	1.03609	3.88108	3.62441	1.44543	6.70388
7218	+	C	CGACGTT	6.04946	3.62441	1.26633	2.09668	3.62441	18.7906	4.46925
7237	+	A	CCGATGC	3.21126	3.62441	1.84193	1.7844	3.62441	4.3363	4.46925
7248	+	A	ACCACAT	5.49769	3.62441	3.91411	1.07064	3.62441	15.8998	2.9795
7621	-	A	AGTAGCG	4.1737	3.62441	2.53266	4.37179	3.62441	2.89087	7.44875
7759	-	A	CTGAGCG	3.33879	3.62441	1.26633	5.88854	3.62441	1.44543	4.46925
7803	-	A	ACTAGGA	4.88661	3.62441	3.22338	5.93315	3.62441	8.6726	2.9795
7824	-	G	AGGGATG	4.07545	3.62441	4.48971	7.13762	3.62441	2.89087	2.23463
7838	-	A	TGTAAAG	4.12826	3.62441	2.53266	6.37925	3.62441	2.89087	5.21413
7847	-	C	CGTCTGT	3.21657	3.62441	0.690725	1.51674	3.62441	5.78173	4.46925
7890	+	A	GCCACCA	3.29222	3.62441	5.64092	0.669152	3.62441	5.78173	0.744875
7908	+	A	CCTACGA	4.94525	3.62441	12.8935	0.936812	3.62441	5.78173	1.48975
8197	+	C	CCACAGT	3.78082	3.62441	1.03609	0.356881	3.62441	8.6726	5.21413
9113	-	A	ATTAGAA	3.74215	3.62441	1.15121	5.04094	3.62441	1.44543	7.44875
9800	-	A	TACAAAA	2.75606	3.62441	1.38145	0.713762	3.62441	4.3363	3.72438
9870	+	C	CGCCAAC	3.75662	3.62441	2.30242	1.15986	3.62441	7.22717	4.46925
9888	+	A	TTTACAT	3.73197	3.62441	3.22338	1.51674	3.62441	4.3363	5.959
11737	+	A	ACTATTC	4.73811	3.62441	2.87802	10.6172	3.62441	4.3363	2.23463
11822	+	A	CTAATAG	4.04753	3.62441	2.30242	4.10413	3.62441	7.22717	2.9795
12585	+	C	AGACTAC	3.46456	3.62441	0.115121	2.58739	3.62441	5.78173	5.21413
13112	-	A	AGTAAGA	4.05747	3.62441	1.61169	6.29003	3.62441	5.78173	2.9795
13129	+	C	CACCCCC	4.12191	3.62441	1.95705	2.49817	3.62441	4.3363	8.19363
13587	+	C	CTCCCTG	3.2138	3.62441	1.95705	0.981423	3.62441	5.78173	3.72438
13956	+	A	TCTAGGC	3.36867	3.62441	4.02923	1.91823	3.62441	5.78173	1.48975
13976	+	A	AAAACCT	4.3581	3.62441	2.7629	1.47213	3.62441	7.22717	6.70388
13987	+	C	CTACTCC	4.18388	3.62441	0.460483	0.624542	3.62441	5.78173	10.4283
14065	+	A	ATCACCT	2.74239	3.62441	1.03609	3.9703	3.62441	4.3363	0.744875
16341	-	A	GTAATGT	4.16382	3.62441	1.95705	1.96285	3.62441	4.3363	8.9385
16376	+	C	GACCCCC	4.61198	3.62441	0.115121	2.54278	3.62441	11.5635	5.21413
16427	+	C	TCCCGCA	5.01673	3.62441	2.1873	4.77328	3.62441	13.0089	1.48975
16525	+	A	TAAAGCC	6.00386	3.62441	5.5258	3.47959	3.62441	15.8998	1.48975
773	-	A	TGCATTG	3.12675	3.56881	1.03609	3.56881	3.62441	1.44543	5.959
3537	+	A	CTTAGCT	7.10963	3.56881	3.3385	3.56881	9.06103	17.3452	2.23463
4261	-	A	CTTAGGT	6.08042	3.56881	1.15121	3.56881	10.8732	2.89087	11.918
16370	+	G	ATGGATG	5.22626	3.56881	0.460483	3.56881	7.24882	1.44543	13.4078
1692	+	A	CCCACTC	3.61847	3.56875	3.56875	1.07064	5.43662	5.78173	2.23463
6518	+	C	TGGCATC	4.88452	3.56875	3.56875	2.31973	5.43662	10.118	2.9795
13114	-	G	TGAGTAA	3.02573	3.5242	0.575604	3.5242	3.62441	1.44543	5.959
13722	+	A	CCTATTC	3.50567	3.5242	3.10826	3.5242	3.62441	5.78173	1.48975
6257	+	G	AGTGGAG	3.63388	3.47959	3.3385	3.47959	5.43662	1.44543	4.46925
148	+	A	CTCATCC	4.74649	3.45363	3.45363	3.61342	1.81221	1.44543	13.4078
1272	+	A	TTCAGCA	3.32223	3.45363	3.45363	1.51674	3.62441	5.78173	2.23463
10876	+	A	TCTACTA	3.34547	3.45363	3.45363	3.12271	3.62441	5.78173	0.744875
16468	-	A	CCAAGTG	3.69408	3.45363	3.45363	2.49817	3.62441	1.44543	7.44875
1056	+	A	AATAGCT	3.99152	3.43498	0.690725	3.43498	1.81221	4.3363	9.68338
1063	+	A	AAGACCC	3.4591	3.39037	1.84193	3.39037	1.81221	5.78173	4.46925
1066	+	C	ACCCAAA	6.04339	3.39037	0.920967	3.39037	1.81221	15.8998	8.19363
1924	-	A	CTTAGGT	5.1547	3.39037	1.38145	3.39037	1.81221	5.78173	13.4078
4677	+	C	ATCCTTC	5.01274	3.39037	0.460483	3.39037	10.8732	2.89087	7.44875
14001	+	A	CCTAACC	3.09439	3.39037	1.84193	3.39037	3.62441	2.89087	3.72438
8275	+	C	CCCCCTC	3.88562	3.34576	0.805846	3.34576	3.62441	8.6726	2.9795
3550	+	G	ATCGCTC	3.91935	3.3385	3.3385	1.02603	3.62441	10.118	1.48975
6780	-	A	TAAATAT	4.52201	3.3385	3.3385	8.56514	1.81221	1.44543	7.44875
13604	+	G	ATAGCAC	4.95418	3.3385	3.3385	2.54278	10.8732	5.78173	2.23463
7147	+	C	TCACTAT	3.38408	3.30115	1.61169	3.30115	5.43662	4.3363	2.23463
4626	+	A	TCCACAG	2.99425	3.22338	3.22338	5.93315	3.62441	1.44543	0.744875
7241	+	A	TGCATAC	3.31187	3.22338	3.22338	1.69518	3.62441	5.78173	2.23463
7825	-	G	TAGGGAT	4.10917	3.22338	3.22338	7.40528	1.81221	2.89087	5.21413
3538	+	G	TTAGCTC	4.57518	3.21193	1.49657	3.21193	3.62441	11.5635	2.9795
16355	+	C	TCCCTTC	8.38084	3.21193	0.345363	3.21193	1.81221	23.1269	13.4078
7006	+	A	TACACGA	2.81138	3.12271	4.37459	3.12271	3.62441	1.44543	1.48975
16385	+	A	CAGATAG	3.2244	3.12271	1.03609	3.12271	5.43662	5.78173	0.744875
25	+	A	TTAACCA	3.02449	3.10826	3.10826	2.14129	1.81221	4.3363	3.72438
2679	-	A	TCAATTT	4.93345	3.10826	3.10826	4.14874	1.81221	1.44543	14.1526
8761	+	A	TTTATTG	4.28139	3.10826	3.10826	3.03349	7.24882	5.78173	2.23463
13966	+	A	CTTACGA	2.97299	3.10826	3.10826	1.56135	3.62441	4.3363	2.23463
15464	+	A	TTAATGA	4.49	3.10826	3.10826	2.49817	7.24882	2.89087	6.70388
15467	+	A	ATGACAT	3.64494	3.10826	3.10826	2.31973	5.43662	2.89087	4.46925
1193	-	A	TAGAGGG	3.87546	3.0781	1.95705	3.0781	1.81221	4.3363	8.19363
7791	+	C	TGCCCGC	2.9352	3.03349	1.03609	3.03349	5.43662	1.44543	3.72438
5182	+	C	TAACATG	3.25199	2.99314	2.99314	0.936812	7.24882	4.3363	0.744875
7442	-	A	TCTAGAT	4.21529	2.99314	2.99314	8.96663	5.43662	1.44543	2.23463
13083	+	A	CTCAAGC	3.25954	2.99314	2.99314	2.36434	3.62441	4.3363	2.9795
14904	-	A	TGCATGG	7.42626	2.99314	2.99314	2.05207	21.7465	2.89087	7.44875
1468	-	A	TTCAGGG	4.26675	2.98888	3.91411	2.98888	1.81221	1.44543	11.1731
6461	+	A	CTGATCC	2.59281	2.98888	2.99314	2.98888	1.81221	1.44543	3.72438
11256	+	A	TTTACAC	4.39383	2.98888	2.64778	2.98888	9.06103	5.78173	1.48975
11410	-	A	TTTAGGG	2.74803	2.98888	1.95705	2.98888	3.62441	1.44543	3.72438
13539	+	A	CATATCA	3.17984	2.98888	2.99314	2.98888	1.81221	2.89087	5.21413
16496	+	G	TCCGACA	3.15497	2.98888	5.5258	2.98888	3.62441	2.89087	0.744875
45	+	A	TCCATGC	4.42371	2.9795	7.13749	1.51674	1.81221	8.6726	2.9795
742	-	A	TTGATCG	2.9388	2.9795	1.49657	3.70264	3.62441	2.89087	2.9795
921	-	A	TTGACTT	2.73154	2.9795	2.99314	0.802982	5.43662	1.44543	2.9795
1670	+	A	CTGAGCT	3.28969	2.9795	2.07218	0.17844	5.43662	5.78173	2.9795
1686	+	A	CCCAAAC	4.01724	2.9795	2.41754	0.579932	5.43662	8.6726	2.9795
3543	+	C	TCTCACC	5.24509	2.9795	1.15121	0.758372	5.43662	15.8998	2.9795
5362	+	A	TCTACTC	3.24588	2.9795	4.9502	1.7844	3.62441	2.89087	2.9795
5367	+	A	TCCACCT	4.42196	2.9795	3.56875	2.1859	1.81221	11.5635	2.9795
5801	-	A	TGAATTG	2.86959	2.9795	2.41754	3.88108	3.62441	1.44543	2.9795
6047	+	A	TCTAGGT	3.90989	2.9795	2.30242	8.11904	1.81221	4.3363	2.9795
6285	+	G	ACAGTCT	3.54357	2.9795	1.72681	4.68406	5.43662	2.89087	2.9795
6468	+	C	GTCCTAA	5.33081	2.9795	2.53266	1.96285	9.06103	10.118	2.9795
6483	+	C	GTCCTAC	3.29273	2.9795	2.41754	1.29369	5.43662	4.3363	2.9795
6528	+	C	ATACTAC	2.51125	2.9795	1.03609	0.579932	3.62441	4.3363	2.9795
6751	-	A	CCTAGGA	3.28893	2.9795	2.41754	5.97776	3.62441	1.44543	2.9795
6914	+	A	TGCAGTG	2.68395	2.9795	4.83508	0.535321	3.62441	1.44543	2.9795
7229	+	C	GGACTAC	5.19798	2.9795	0.690725	1.69518	9.06103	11.5635	2.9795
7232	+	C	CTACCCC	4.2072	2.9795	0.575604	0.847592	3.62441	13.0089	2.9795
7732	+	A	AAAACTA	2.98037	2.9795	1.15121	2.81044	3.62441	4.3363	2.9795
7792	+	C	GCCCGCC	4.08324	2.9795	1.49657	2.54278	9.06103	4.3363	2.9795
8082	+	C	TCCCCAC	3.55608	2.9795	1.61169	0.892202	3.62441	8.6726	2.9795
8144	+	A	GCTACAC	2.61172	2.9795	1.84193	3.16732	3.62441	1.44543	2.9795
8250	+	G	TAGGGCC	2.89061	2.9795	1.49657	4.90711	3.62441	1.44543	2.9795
8304	+	G	AAAGCTA	3.24765	2.9795	1.26633	5.84393	1.81221	4.3363	2.9795
8802	-	A	TGTAAAT	2.97107	2.9795	1.26633	4.46101	1.81221	4.3363	2.9795
9127	+	A	ACTATCC	3.6987	2.9795	2.87802	1.7844	3.62441	7.22717	2.9795
9814	-	A	TGGAAGC	2.60047	2.9795	1.03609	1.02603	3.62441	4.3363	2.9795
9980	+	A	TTGATGA	4.87541	2.9795	2.64778	1.38291	7.24882	10.118	2.9795
11728	+	C	ATCCTCA	3.94027	2.9795	1.38145	2.67661	5.43662	7.22717	2.9795
11795	+	C	TCTCAAG	2.79457	2.9795	0.230242	3.88108	5.43662	1.44543	2.9795
11821	+	A	ACTAATA	3.92886	2.9795	2.7629	4.8625	1.81221	7.22717	2.9795
12503	+	G	TGTGCCT	3.20841	2.9795	0.345363	2.94427	5.43662	4.3363	2.9795
13142	+	A	AAAATAG	3.05305	2.9795	2.64778	3.12271	3.62441	2.89087	2.9795
13476	+	A	ATTAGCA	6.04574	2.9795	2.41754	8.56514	1.81221	14.4543	2.9795
13571	+	C	TTACTCT	3.50897	2.9795	1.15121	1.82901	7.24882	4.3363	2.9795
13584	+	C	TACCTCC	5.44976	2.9795	1.38145	1.91823	3.62441	17.3452	2.9795
13586	+	C	CCTCCCT	3.3573	2.9795	1.15121	1.07064	7.24882	4.3363	2.9795
13657	+	A	CTTACTA	2.64123	2.9795	3.45363	0.624542	1.81221	4.3363	2.9795
13667	+	A	TTAACGA	5.99244	2.9795	15.6564	2.632	7.24882	1.44543	2.9795
13996	+	G	CTAGACC	2.56423	2.9795	1.38145	3.39037	3.62441	1.44543	2.9795
14218	-	A	ATTAGTA	2.72857	2.9795	1.26633	4.32718	3.62441	1.44543	2.9795
14848	-	G	TGAGCCG	5.76509	2.9795	3.91411	2.36434	18.1221	1.44543	2.9795
15610	+	A	ACTAGGA	4.50688	2.9795	7.59798	1.47213	1.81221	8.6726	2.9795
15628	+	A	CCTATTA	5.19081	2.9795	9.09455	1.56135	10.8732	1.44543	2.9795
16360	+	C	TCTCGTC	5.96481	2.9795	0.345363	1.51674	16.3099	8.6726	2.9795
16374	+	A	ATGACCC	5.18249	2.9795	0.690725	1.96285	14.4976	5.78173	2.9795
16375	+	C	TGACCCC	4.38425	2.9795	0.690725	1.96285	9.06103	7.22717	2.9795
16380	+	C	CCCCTCA	6.22855	2.9795	1.38145	2.89966	10.8732	13.0089	2.9795
16439	-	G	GTAGCAC	3.32763	2.9795	1.49657	3.12271	1.81221	7.22717	2.9795
385	+	A	CTAACCA	3.15319	2.94427	2.99314	2.94427	1.81221	5.78173	2.23463
12488	+	C	CCACAAC	3.85339	2.94427	0.690725	2.94427	9.06103	4.3363	2.23463
12535	+	C	TGACACT	3.16039	2.94427	0.805846	2.94427	5.43662	2.89087	3.72438
1090	+	A	ACTATGC	2.77487	2.89966	0.690725	2.89966	3.62441	1.44543	5.21413
1450	-	G	TAAGCAC	4.47487	2.89966	1.84193	2.89966	7.24882	1.44543	8.9385
32	+	A	CTCACGG	3.41968	2.89087	2.64778	2.72122	3.62441	2.89087	5.21413
272	+	A	CACACAG	3.23536	2.89087	1.03609	2.98888	1.81221	2.89087	7.44875
284	+	A	ATAACAA	3.29649	2.89087	1.03609	1.15986	5.43662	2.89087	5.959
396	+	A	TCAAATT	2.14273	2.89087	0.460483	0.758372	3.62441	2.89087	2.9795
533	+	A	CTAACCC	2.97013	2.89087	1.38145	1.73979	3.62441	2.89087	5.21413
841	+	A	TAAACGA	2.90981	2.89087	4.60483	1.51674	1.81221	2.89087	3.72438
1054	+	A	ACAATAG	3.39793	2.89087	0.805846	2.31973	7.24882	2.89087	3.72438
1061	+	A	CTAAGAC	3.80812	2.89087	0.920967	2.76583	7.24882	2.89087	5.21413
1117	+	A	TTAAATC	3.06387	2.89087	1.49657	1.02603	5.43662	2.89087	4.46925
1189	-	A	GGGATAT	4.47518	2.89087	1.03609	1.51674	7.24882	2.89087	9.68338
1215	-	A	TCGATTA	3.84781	2.89087	1.95705	5.13016	1.81221	2.89087	7.44875
1216	-	G	ATCGATT	3.60404	2.89087	1.49657	4.37179	1.81221	2.89087	7.44875
1291	-	A	TGTAGCC	3.87648	2.89087	4.9502	7.4945	1.81221	2.89087	2.23463
1364	-	A	TGTAGCC	3.27602	2.89087	1.38145	7.31606	1.81221	2.89087	2.9795
1442	-	C	CTACTCT	8.19259	2.89087	0.115121	0.490711	5.43662	2.89087	32.0296
1460	-	G	CCTGTTC	3.2625	2.89087	0.920967	1.42752	3.62441	2.89087	7.44875
1676	+	A	TAAACCT	3.03716	2.89087	3.45363	0.847592	7.24882	2.89087	0.744875
1896	-	A	CTTAGCT	3.33691	2.89087	1.03609	1.7844	7.24882	2.89087	3.72438
2435	-	C	TGCCTGT	3.07473	2.89087	1.72681	5.21938	1.81221	2.89087	3.72438
2730	+	A	CCTATGG	3.47899	2.89087	2.53266	2.81044	5.43662	2.89087	3.72438
4654	+	C	TCACGCA	3.29906	2.89087	0.345363	2.1859	3.62441	2.89087	7.44875
4666	+	C	CCGCATC	2.733	2.89087	0.230242	1.38291	5.43662	2.89087	3.72438
5900	+	A	CCCACTG	2.65034	2.89087	2.30242	2.94427	3.62441	2.89087	1.48975
6299	+	A	CTTAGCA	2.68892	2.89087	3.22338	4.77328	1.81221	2.89087	0.744875
6570	+	G	CCCGCCG	2.53129	2.89087	4.9502	0.446101	3.62441	2.89087	0.744875
6592	-	A	TATAGAA	3.98726	2.89087	1.84193	8.92202	1.81221	2.89087	4.46925
7057	+	C	GAGCTGT	2.58921	2.89087	0.345363	1.29369	5.43662	2.89087	2.9795
7206	+	G	TCCGGAA	2.93082	2.89087	3.68387	2.54278	1.81221	2.89087	3.72438
7704	+	A	TGTATGC	2.90936	2.89087	4.48971	2.05207	3.62441	2.89087	1.48975
7725	+	C	TCACAAC	3.66636	2.89087	1.03609	2.36434	9.06103	2.89087	2.9795
7726	+	A	CACAACA	2.50623	2.89087	0.805846	2.23051	3.62441	2.89087	2.9795
7753	+	A	CTCAGAC	2.31804	2.89087	0.805846	3.5242	3.62441	2.89087	0.744875
7826	-	G	GTAGGGA	2.32092	2.89087	1.26633	3.0781	3.62441	2.89087	0.744875
8271	+	A	AGCACCC	4.12122	2.89087	2.53266	9.32351	3.62441	2.89087	2.23463
9314	+	C	TCACTTC	3.29631	2.89087	0.575604	2.36434	5.43662	2.89087	5.21413
9335	+	C	CCTCATA	3.25524	2.89087	1.03609	2.76583	3.62441	2.89087	5.959
9375	-	A	ATCATTG	3.81363	2.89087	6.67701	1.82901	5.43662	2.89087	2.23463
9418	+	A	ACCACAC	3.78553	2.89087	6.10141	5.88854	1.81221	2.89087	2.23463
9810	-	C	AGCCTGT	3.06447	2.89087	1.26633	0.936812	7.24882	2.89087	2.9795
9817	+	A	TCCACGG	2.55379	2.89087	4.02923	0.312271	1.81221	2.89087	3.72438
11731	+	A	CTCATTA	5.30248	2.89087	2.07218	8.11904	12.6854	2.89087	0.744875
11876	+	A	ACTATTA	2.89717	2.89087	3.68387	2.05207	3.62441	2.89087	2.23463
12486	+	C	CCCCACA	3.04192	2.89087	2.1873	4.59484	1.81221	2.89087	3.72438
12541	+	G	TGAGCCA	2.88805	2.89087	0.690725	6.06698	1.81221	2.89087	2.9795
13212	+	C	CGCCCTT	3.51664	2.89087	1.61169	2.00746	3.62441	2.89087	7.44875
13580	+	C	TCGCTAC	2.24749	2.89087	0.805846	0.936812	3.62441	2.89087	2.9795
13982	+	C	TGCCCCT	4.58905	2.89087	2.30242	2.632	5.43662	2.89087	9.68338
14059	+	A	TCCATCA	2.65869	2.89087	1.49657	3.79186	3.62441	2.89087	1.48975
14178	-	A	TATATTG	3.66394	2.89087	2.64778	5.7547	1.81221	2.89087	5.21413
14183	+	A	TATACAC	2.69848	2.89087	2.30242	1.69518	3.62441	2.89087	2.9795
14802	-	A	TCGATGA	2.72068	2.89087	2.41754	3.92569	3.62441	2.89087	0.744875
14916	-	G	TCTGGTG	2.7046	2.89087	0.575604	1.96285	3.62441	2.89087	4.46925
14938	+	A	TTCATCA	2.73811	2.89087	5.64092	0.0446101	3.62441	2.89087	1.48975
15226	+	A	CCTAGTT	3.56759	2.89087	1.95705	4.99633	7.24882	2.89087	0.744875
15473	+	A	TTAACAC	2.93444	2.89087	1.38145	1.56135	3.62441	2.89087	5.21413
15634	+	A	ACTATCC	2.90993	2.89087	5.29556	1.24908	3.62441	2.89087	1.48975
16404	-	G	GATGGTG	2.93818	2.89087	1.26633	1.69518	3.62441	2.89087	5.21413
16407	-	G	GAGGATG	2.55956	2.89087	1.38145	2.98888	1.81221	2.89087	3.72438
16445	-	A	AGGAGAG	3.41301	2.89087	2.53266	3.9703	5.43662	2.89087	2.23463
16529	-	A	TTTAGGC	3.31331	2.89087	5.64092	2.49817	1.81221	2.89087	3.72438
7235	+	C	CCCCGAT	5.91626	2.87802	2.87802	2.85505	1.81221	10.118	11.918
7883	+	A	TCAATTG	2.09009	2.87802	2.87802	0.312271	3.62441	2.89087	0.744875
7968	-	A	TCTAGGA	2.40302	2.87802	2.87802	2.94427	1.81221	2.89087	1.48975
9883	+	A	TTCACTT	2.91598	2.87802	2.87802	1.82901	1.81221	4.3363	3.72438
11774	+	A	CACAGTC	4.08184	2.87802	2.87802	6.6023	7.24882	1.44543	2.23463
13139	+	A	CAGAAAA	2.63582	2.87802	2.87802	1.87362	1.81221	2.89087	3.72438
13187	+	C	TCACCAC	3.5235	2.87802	2.87802	2.632	1.81221	4.3363	5.959
16456	-	C	GGCCCGG	2.76965	2.87802	2.87802	2.54278	1.81221	2.89087	3.72438
384	+	A	CCTAACC	3.51583	2.81044	1.72681	2.81044	3.62441	8.6726	0.744875
863	-	G	TTAGTAT	4.01468	2.81044	2.1873	2.81044	5.43662	1.44543	8.19363
1104	+	A	TAAACCT	2.86858	2.81044	1.38145	2.81044	3.62441	5.78173	0.744875
1260	+	A	TATACCG	3.29722	2.81044	7.48286	2.81044	1.81221	2.89087	1.48975
1493	-	G	AGGGTGA	2.70015	2.81044	1.15121	2.81044	3.62441	1.44543	4.46925
7809	-	A	ATGAGGA	3.38428	2.81044	1.03609	2.81044	7.24882	4.3363	1.48975
8132	+	A	ACCACTT	2.25031	2.81044	2.99314	2.81044	1.81221	2.89087	0.744875
8771	-	G	TTAGTTG	2.62983	2.81044	1.26633	2.81044	5.43662	2.89087	0.744875
9354	+	A	ACCAACA	2.66629	2.81044	1.72681	2.81044	3.62441	1.44543	3.72438
1708	+	A	ACCAGAC	3.73845	2.76583	2.7629	2.76583	7.24882	1.44543	4.46925
1777	+	A	TAGATAT	4.71167	2.76583	2.64778	2.76583	10.8732	5.78173	1.48975
7096	+	C	TTCCCCT	2.61787	2.76583	1.15121	2.76583	1.81221	2.89087	4.46925
11730	+	C	CCTCATT	2.82676	2.76583	0.805846	2.76583	5.43662	2.89087	2.23463
11961	-	A	ACTAGTA	2.56528	2.76583	1.26633	2.76583	3.62441	1.44543	3.72438
1344	-	A	CTCATGG	3.53562	2.7629	2.7629	9.10046	3.62441	1.44543	0.744875
1731	+	A	TTTACCC	3.15351	2.7629	2.7629	6.06698	1.81221	2.89087	2.23463
13087	+	A	AGCACTA	2.41502	2.7629	2.7629	2.05207	3.62441	2.89087	0.744875
16282	-	G	TTTGTTG	2.42125	2.7629	2.7629	1.3383	3.62441	2.89087	1.48975
1953	+	A	TCTATGT	2.96621	2.72122	2.99314	2.72122	5.43662	1.44543	2.23463
12081	-	A	GATAGGT	2.17285	2.72122	0.460483	2.72122	1.81221	2.89087	2.9795
1087	+	A	CCCACTA	2.67077	2.67661	0.115121	2.67661	5.43662	2.89087	2.23463
9626	+	A	ATCAGGA	3.36452	2.67661	7.25261	2.67661	1.81221	4.3363	0.744875
5181	+	A	CTAACAT	8.60264	2.64778	2.64778	2.27512	27.1831	8.6726	2.23463
6492	+	C	CTCCTAT	2.37834	2.64778	2.64778	1.56135	1.81221	2.89087	2.9795
8269	+	G	ATAGCAC	4.08244	2.64778	2.64778	6.51308	9.06103	1.44543	0.744875
557	-	G	GGGGTTT	2.47473	2.632	1.03609	2.632	3.62441	4.3363	0.744875
13164	+	A	TCTAACA	2.31487	2.58739	1.72681	2.58739	3.62441	2.89087	0.744875
5743	+	C	CGCCGGG	2.86235	2.54278	1.15121	2.54278	1.81221	4.3363	4.46925
8124	+	A	TAAACCA	2.76507	2.54278	2.53266	2.54278	3.62441	2.89087	2.23463
16382	+	C	CCTCAGA	3.64714	2.54278	0.805846	2.54278	9.06103	4.3363	1.48975
2288	+	A	TATAGAA	3.45659	2.53266	2.53266	2.40895	3.62441	7.22717	1.48975
7811	+	A	CTCATCG	2.56592	2.53266	2.53266	4.10413	1.81221	2.89087	1.48975
9872	+	A	CCAACTA	4.46533	2.53266	2.53266	1.15986	1.81221	10.118	6.70388
9920	+	C	CGCCGCC	2.7198	2.53266	2.53266	1.24908	5.43662	2.89087	1.48975
11629	+	A	TTCAATC	2.50357	2.53266	2.53266	0.446101	3.62441	1.44543	4.46925
14855	-	G	CAAGGAG	4.62744	2.53266	2.53266	0.981423	14.4976	2.89087	2.23463
16382	-	G	TCTGAGG	3.74538	2.53266	2.53266	2.1859	3.62441	1.44543	8.9385
508	+	A	CCTACCC	3.46682	2.49817	2.07218	2.49817	1.81221	7.22717	3.72438
5355	-	G	TTAGGCG	2.77322	2.49817	0.805846	2.49817	5.43662	2.89087	2.23463
7839	+	A	TTTACAT	2.70582	2.49817	2.64778	2.49817	1.81221	4.3363	2.23463
8825	-	A	TTTATAG	2.88531	2.49817	1.26633	2.49817	1.81221	2.89087	5.959
9356	+	C	CAACACA	2.86301	2.49817	0.920967	2.49817	3.62441	5.78173	1.48975
13606	+	A	AGCACTC	3.28339	2.49817	4.83508	2.49817	1.81221	5.78173	1.48975
16297	-	A	TTAAGGG	3.39775	2.49817	1.72681	2.49817	1.81221	7.22717	3.72438
770	-	G	ATTGCTG	2.30352	2.45356	1.38145	2.45356	1.81221	2.89087	2.9795
1963	+	A	AAAATAG	2.37259	2.45356	1.72681	2.45356	1.81221	2.89087	2.9795
7214	+	C	GCCCCGA	2.45446	2.45356	0.690725	2.45356	1.81221	4.3363	2.9795
8278	+	C	CCTCTAC	2.91554	2.45356	0.805846	2.45356	1.81221	5.78173	3.72438
9171	+	A	CACACTT	2.52918	2.45356	2.1873	2.45356	3.62441	2.89087	1.48975
14015	+	A	AAAAGCT	2.10391	2.45356	0.805846	2.45356	3.62441	2.89087	0.744875
211	+	A	TTAATTA	2.93353	2.41754	2.41754	3.03349	1.81221	1.44543	5.959
5183	+	A	AACATGA	4.80068	2.41754	2.41754	1.65057	5.43662	13.0089	1.48975
6498	+	C	TCTCTCC	3.34164	2.41754	2.41754	1.20447	3.62441	7.22717	2.23463
7864	+	C	TCCCTCC	2.35846	2.41754	2.41754	0.669152	3.62441	4.3363	0.744875
14430	+	A	CCCATGC	2.72778	2.41754	2.41754	1.02603	3.62441	4.3363	2.23463
6004	+	G	TAAGCCT	2.61985	2.40895	1.15121	2.40895	3.62441	1.44543	4.46925
13138	+	G	GCAGAAA	2.54524	2.40895	1.61169	2.40895	3.62441	4.3363	0.744875
7857	+	A	TCAACGA	3.74013	2.36434	7.25261	2.36434	1.81221	5.78173	1.48975
5912	+	C	CGCCGAC	2.53293	2.31973	0.805846	2.31973	3.62441	1.44543	4.46925
9132	+	A	CCTAGAA	3.2483	2.31973	2.64778	2.31973	1.81221	7.22717	2.23463
13591	+	A	CTGACAA	3.05131	2.31973	3.10826	2.31973	1.81221	5.78173	2.23463
1175	-	C	CGCCAGG	2.2798	2.30242	2.30242	0.669152	1.81221	2.89087	3.72438
2981	+	A	TTTACGA	2.20336	2.30242	2.30242	2.89966	3.62441	1.44543	0.744875
8928	-	A	TGTAGGT	3.32433	2.30242	2.30242	3.39037	7.24882	1.44543	2.23463
9368	+	A	CATATAC	2.71962	2.30242	2.30242	3.56881	1.81221	1.44543	4.46925
560	-	G	TTTGGGG	3.67078	2.27512	1.03609	2.27512	1.81221	5.78173	7.44875
1297	-	C	TTACTTT	2.32471	2.27512	0.920967	2.27512	1.81221	2.89087	3.72438
15469	+	A	GACATTA	2.50693	2.27512	2.53266	2.27512	1.81221	1.44543	4.46925
68	+	G	TGGGGGG	3.31121	2.23463	9.43991	0.17844	1.81221	2.89087	2.23463
726	-	G	AGAGGGT	3.47956	2.23463	1.26633	3.39037	9.06103	1.44543	2.23463
734	-	G	GGTGATT	2.88748	2.23463	1.95705	1.91823	5.43662	2.89087	2.23463
1654	-	A	GTTAAGT	2.22909	2.23463	0.460483	3.74725	1.81221	2.89087	2.23463
1685	+	C	CCCCAAA	6.01609	2.23463	2.07218	0.446101	10.8732	14.4543	2.23463
1688	+	A	CAAACCC	2.73133	2.23463	1.38145	0.267661	5.43662	4.3363	2.23463
2267	-	A	TCCAATT	2.02068	2.23463	0.345363	2.45356	3.62441	1.44543	2.23463
2371	-	A	TTAATTG	2.64243	2.23463	1.15121	2.94427	5.43662	1.44543	2.23463
3200	-	A	TATAATA	2.66983	2.23463	4.02923	0.936812	1.81221	4.3363	2.23463
3518	+	A	TCTACAT	3.00845	2.23463	1.15121	1.51674	7.24882	2.89087	2.23463
3551	+	C	TCGCTCT	2.85353	2.23463	0.690725	0.490711	3.62441	7.22717	2.23463
4207	-	G	TAAGTAA	2.54621	2.23463	0.920967	4.50562	3.62441	1.44543	2.23463
4228	-	G	TGGGTAT	2.74431	2.23463	1.03609	3.56881	5.43662	1.44543	2.23463
4680	+	C	CTTCTAA	3.85355	2.23463	0.460483	2.09668	7.24882	7.22717	2.23463
4686	+	G	ATAGCTA	2.28476	2.23463	0.230242	2.81044	1.81221	4.3363	2.23463
4692	+	C	ATCCTCT	1.88343	2.23463	0.115121	2.36434	1.81221	2.89087	2.23463
4699	+	A	TCAACAA	2.4081	2.23463	1.26633	3.83647	1.81221	2.89087	2.23463
4936	+	C	TCACTCT	3.25404	2.23463	1.72681	0.356881	9.06103	2.89087	2.23463
5170	+	G	CCTGAAA	3.52309	2.23463	1.61169	1.47213	3.62441	8.6726	2.23463
5176	+	A	ACAAGCT	4.68214	2.23463	0.460483	0.802982	12.6854	7.22717	2.23463
5373	+	A	TCAATCA	3.66104	2.23463	1.38145	0.579932	5.43662	8.6726	2.23463
6032	+	G	CCAGCCA	2.07709	2.23463	0.805846	2.27512	3.62441	1.44543	2.23463
6226	+	C	CCTCTCT	3.16137	2.23463	0.460483	1.15986	9.06103	2.89087	2.23463
6237	+	C	CTCCTGC	3.0996	2.23463	0.805846	1.60596	3.62441	7.22717	2.23463
6565	+	A	TCGACCC	2.24976	2.23463	3.45363	0.490711	3.62441	1.44543	2.23463
6803	-	G	TGTGTCT	2.3222	2.23463	3.79899	2.31973	1.81221	1.44543	2.23463
6885	+	C	CTCCACG	2.76472	2.23463	1.72681	0.0892202	5.43662	4.3363	2.23463
7098	+	C	CCCCTAT	3.21809	2.23463	1.38145	3.43498	1.81221	7.22717	2.23463
7649	+	A	ATCACCT	3.76129	2.23463	5.64092	0.446101	1.81221	8.6726	2.23463
7705	-	A	GGCATAC	2.08831	2.23463	0.460483	2.67661	3.62441	1.44543	2.23463
7727	+	A	ACAACAA	2.02762	2.23463	0.345363	2.85505	1.81221	2.89087	2.23463
7752	-	G	TCTGAGA	2.05583	2.23463	0.575604	2.76583	1.81221	2.89087	2.23463
7777	+	C	CGTCTGA	2.60086	2.23463	1.38145	1.42752	3.62441	4.3363	2.23463
8129	+	A	CAAACCA	2.07107	2.23463	2.30242	1.11525	1.81221	2.89087	2.23463
8249	+	G	ATAGGGC	2.22502	2.23463	0.920967	2.89966	3.62441	1.44543	2.23463
8299	+	G	ACTGTAA	3.15134	2.23463	1.84193	5.53165	1.81221	4.3363	2.23463
10576	-	A	ATTATTC	2.80829	2.23463	2.53266	0.579932	7.24882	1.44543	2.23463
11716	+	C	CCACGGG	3.18242	2.23463	0.575604	1.51674	7.24882	4.3363	2.23463
11725	+	A	TACATCC	3.28484	2.23463	0.230242	2.00746	9.06103	2.89087	2.23463
12005	-	A	CCCATTG	2.27999	2.23463	1.15121	2.94427	3.62441	1.44543	2.23463
12530	+	A	CGAACTG	2.36777	2.23463	0.920967	3.61342	3.62441	1.44543	2.23463
12718	+	A	ACCATAC	2.45456	2.23463	2.41754	1.47213	1.81221	4.3363	2.23463
13080	+	C	CCACTCA	2.43739	2.23463	0.920967	1.07064	3.62441	4.3363	2.23463
13143	-	A	GCTATTT	2.62684	2.23463	0.575604	5.62087	1.81221	2.89087	2.23463
13775	+	C	AAACAAC	2.45952	2.23463	0.575604	1.15986	5.43662	2.89087	2.23463
14122	+	A	CTCATCC	2.33672	2.23463	1.26633	3.47959	1.81221	2.89087	2.23463
14798	-	A	TGAATGA	3.29181	2.23463	1.38145	4.14874	7.24882	1.44543	2.23463
14884	-	G	TGTGGTG	2.68732	2.23463	3.3385	0.981423	5.43662	1.44543	2.23463
15411	+	C	ACCCTTA	2.61851	2.23463	0.460483	0.624542	5.43662	4.3363	2.23463
16363	-	G	GGGGACG	2.41136	2.23463	1.61169	1.69518	3.62441	2.89087	2.23463
16449	+	C	CCTCGCT	2.69933	2.23463	1.03609	2.632	1.81221	5.78173	2.23463
16472	+	G	TGGGGGT	4.02419	2.23463	1.03609	2.00746	9.06103	5.78173	2.23463
967	+	A	CCAATAA	2.84791	2.23051	0.690725	2.23051	1.81221	5.78173	3.72438
1455	-	A	TCAACTA	3.31786	2.23051	0.805846	2.23051	1.81221	5.78173	5.959
7070	+	C	CATCATA	2.48778	2.23051	1.03609	2.23051	1.81221	2.89087	4.46925
13599	+	C	CGCCTAT	3.7254	2.23051	2.1873	2.23051	1.81221	8.6726	3.72438
14819	-	A	TGGATGG	4.00007	2.23051	1.72681	2.23051	10.8732	1.44543	3.72438
558	-	G	TGGGGTT	4.58467	2.1873	2.1873	7.31606	1.81221	10.118	1.48975
7841	+	A	TACATAA	2.07327	2.1873	2.1873	2.36434	3.62441	1.44543	0.744875
11984	-	A	TGTAGAG	2.45218	2.1873	2.1873	3.83647	1.81221	1.44543	2.9795
13465	+	A	GGCAGCC	2.5729	2.1873	2.1873	4.8625	3.62441	1.44543	0.744875
13517	+	A	ACCACAT	3.29543	2.1873	2.1873	4.50562	1.81221	7.22717	0.744875
16516	+	G	TCAGGGT	3.06311	2.1873	2.1873	2.94427	7.24882	1.44543	1.48975
1320	-	C	CGTCTTT	2.3898	2.1859	0.690725	2.1859	5.43662	2.89087	0.744875
3563	+	G	TATGAAC	2.4566	2.1859	4.60483	2.1859	1.81221	1.44543	2.23463
5961	+	C	TACCTAT	2.05924	2.1859	0.805846	2.1859	3.62441	1.44543	2.23463
6002	+	A	TCTAAGC	2.74492	2.1859	0.920967	2.1859	1.81221	4.3363	4.46925
9318	+	C	TTCCACT	2.29145	2.1859	1.26633	2.1859	3.62441	2.89087	1.48975
16361	+	G	CTCGTCC	3.88128	2.1859	0.920967	2.1859	5.43662	10.118	0.744875
11837	+	C	TGACTTC	2.30752	2.14129	0.690725	2.14129	3.62441	4.3363	0.744875
14908	-	G	GTAGTGC	3.50467	2.14129	1.15121	2.14129	9.06103	1.44543	3.72438
7774	+	C	AACCGTC	2.14004	2.09668	0.920967	2.09668	1.81221	2.89087	2.9795
8215	+	C	CGTCCTA	2.74124	2.09668	1.03609	2.09668	1.81221	5.78173	2.9795
13144	+	A	AATAGCC	2.49105	2.09668	3.79899	2.09668	3.62441	1.44543	1.48975
13152	+	A	ACTAATC	2.71535	2.09668	3.10826	2.09668	5.43662	1.44543	1.48975
1324	-	A	CTAACGT	2.68371	2.07218	2.07218	5.53165	3.62441	1.44543	0.744875
5177	+	G	CAAGCTA	2.5474	2.07218	2.07218	0.847592	5.43662	2.89087	1.48975
5709	-	A	ATTAGGG	2.81363	2.07218	2.07218	3.5242	1.81221	1.44543	5.21413
7226	+	G	CTCGGAC	3.01277	2.07218	2.07218	1.96285	3.62441	1.44543	5.959
7495	+	A	CCCATGG	2.16353	2.07218	2.07218	2.1859	3.62441	1.44543	1.48975
9097	+	A	CTTATCA	2.16712	2.07218	2.07218	0.758372	3.62441	2.89087	1.48975
9227	+	C	TGCCTAT	1.91108	2.07218	2.07218	0.223051	3.62441	2.89087	0.744875
9896	+	A	CAAACAT	2.05383	2.07218	2.07218	0.936812	3.62441	2.89087	0.744875
14829	-	G	GCGGAGA	2.04485	2.07218	2.07218	0.847592	3.62441	1.44543	2.23463
11194	+	A	CGCAGGC	2.3127	2.05207	0.805846	2.05207	3.62441	4.3363	0.744875
13509	+	C	CTCCAAA	1.98215	2.05207	0.920967	2.05207	1.81221	2.89087	2.23463
13758	-	G	TGCGGGG	2.39688	2.05207	0.115121	2.05207	5.43662	2.89087	1.48975
16344	+	C	TTACAGT	4.50759	2.05207	1.15121	2.05207	1.81221	11.5635	5.959
16467	-	G	CAAGTGT	2.69256	2.05207	3.68387	2.05207	1.81221	1.44543	4.46925
789	-	A	GCTAAGC	2.76385	2.00746	0.460483	2.00746	5.43662	1.44543	4.46925
13153	+	A	CTAATCC	2.14462	2.00746	3.22338	2.00746	1.81221	1.44543	2.23463
16454	-	G	CCCGGAG	2.2015	2.00746	2.7629	2.00746	1.81221	1.44543	2.9795
16497	+	A	CCGACAT	3.02407	2.00746	4.02923	2.00746	1.81221	5.78173	1.48975
501	+	C	CGCCCAT	6.10348	1.96285	1.72681	1.96285	1.81221	10.118	14.8975
1185	-	G	TATGAAG	2.72137	1.96285	1.72681	1.96285	1.81221	2.89087	5.21413
7228	+	A	CGGACTA	2.53824	1.96285	1.61169	1.96285	5.43662	1.44543	2.23463
7277	+	A	CTCATTC	2.31103	1.96285	4.14435	1.96285	1.81221	2.89087	0.744875
9303	+	A	GCCATGT	2.36393	1.96285	1.15121	1.96285	3.62441	4.3363	0.744875
512	+	A	CCCAGCA	2.80526	1.95705	1.95705	1.91823	3.62441	5.78173	0.744875
2441	-	G	TGAGCAT	4.14218	1.95705	1.95705	6.55769	1.81221	1.44543	8.9385
2494	+	C	CGCCTGT	2.02607	1.95705	1.95705	0.490711	1.81221	2.89087	2.9795
3215	-	G	TTGGGTG	2.7976	1.95705	1.95705	0.401491	7.24882	2.89087	1.48975
9124	+	A	CTGACTA	2.58221	1.95705	1.95705	0.802982	3.62441	5.78173	0.744875
9391	+	C	TAACACG	2.24824	1.95705	1.95705	3.79186	1.81221	1.44543	2.23463
11634	+	G	TCAGCCA	2.08158	1.95705	1.95705	0.401491	3.62441	1.44543	2.9795
11973	-	A	TATAGGG	3.33826	1.95705	1.95705	4.55023	7.24882	1.44543	1.48975
12354	-	A	TATAGTA	2.65799	1.95705	1.95705	4.77328	3.62441	1.44543	1.48975
12622	+	G	TTCGTTA	2.06093	1.95705	1.95705	2.89966	1.81221	2.89087	0.744875
13183	+	A	GCTATCA	2.55253	1.95705	1.95705	3.16732	1.81221	4.3363	1.48975
13477	+	G	TTAGCAG	4.0836	1.95705	1.95705	5.04094	1.81221	10.118	1.48975
16428	+	G	CCCGCAC	2.27236	1.95705	1.95705	3.21193	1.81221	2.89087	1.48975
879	-	A	TTGACCA	2.64338	1.91823	1.38145	1.91823	1.81221	2.89087	5.21413
1931	+	A	AACAGCT	2.11458	1.91823	2.41754	1.91823	1.81221	1.44543	2.9795
11724	+	C	TTACATC	3.16407	1.91823	0.460483	1.91823	9.06103	2.89087	1.48975
12545	+	C	CCACAAC	3.30347	1.91823	0.690725	1.91823	7.24882	1.44543	5.21413
7079	+	C	AGGCTTC	2.09971	1.87362	0.575604	1.87362	3.62441	1.44543	2.9795
94	+	G	CGAGACG	1.85407	1.84193	1.84193	0.490711	1.81221	2.89087	2.23463
3181	-	A	GATATCA	2.70584	1.84193	1.84193	0.758372	7.24882	1.44543	2.23463
3570	+	C	CCCCCTC	5.88352	1.84193	1.84193	0.758372	10.8732	14.4543	1.48975
5173	+	A	GAAACAA	3.73536	1.84193	1.84193	0.535321	5.43662	10.118	0.744875
6266	+	A	CGGAGCA	3.93806	1.84193	1.84193	1.38291	9.06103	1.44543	5.959
6491	+	C	TCTCCTA	2.77954	1.84193	1.84193	1.15986	3.62441	5.78173	1.48975
7746	+	A	CTAACAT	1.96851	1.84193	1.84193	2.1859	3.62441	1.44543	0.744875
13588	+	C	TCCCTGA	4.83668	1.84193	1.84193	1.56135	1.81221	13.0089	5.959
14007	+	A	CTGACTA	2.43934	1.84193	1.84193	4.8625	1.81221	1.44543	2.23463
14182	-	A	TGTATAT	2.45448	1.84193	1.84193	4.19335	1.81221	1.44543	2.9795
16471	-	C	CCCCCAA	3.8559	1.84193	1.84193	1.56135	1.81221	2.89087	11.1731
1942	-	G	TGTGCTC	2.01089	1.82901	0.920967	1.82901	3.62441	1.44543	2.23463
9323	+	C	CTCCATA	1.86846	1.82901	0.575604	1.82901	1.81221	2.89087	2.23463
17	+	C	TCACCCT	1.98653	1.81221	0.345363	1.15986	1.81221	2.89087	3.72438
108	+	A	CGGAGCA	2.2619	1.81221	2.30242	0.535321	1.81221	1.44543	5.21413
207	+	G	TGTGTTA	1.93937	1.81221	1.49657	2.00746	1.81221	2.89087	1.48975
389	+	G	CCAGATT	1.67384	1.81221	0.690725	2.23051	1.81221	2.89087	0.744875
507	-	A	GGTAGGA	1.86951	1.81221	0.460483	1.20447	1.81221	2.89087	2.9795
519	+	A	CACACAC	1.95746	1.81221	0.690725	0.669152	1.81221	2.89087	3.72438
530	-	G	TTAGCAG	2.1728	1.81221	0.460483	2.67661	1.81221	1.44543	4.46925
539	-	A	GGTATGG	2.51262	1.81221	1.15121	5.17477	1.81221	1.44543	2.9795
542	-	G	CGGGGTA	2.71292	1.81221	0.345363	3.43498	1.81221	7.22717	0.744875
550	+	A	ACCAACC	1.66844	1.81221	0.690725	0.713762	1.81221	2.89087	2.23463
602	-	G	ATTGCTT	1.88754	1.81221	3.3385	2.09668	1.81221	1.44543	0.744875
737	-	G	CGTGGTG	1.91524	1.81221	1.49657	2.58739	1.81221	1.44543	2.23463
748	-	C	TTCCTTT	3.10998	1.81221	1.49657	3.5242	1.81221	7.22717	1.48975
758	-	A	TTGATGC	2.72527	1.81221	1.49657	3.65803	1.81221	1.44543	5.21413
787	-	G	TAAGCGT	1.92797	1.81221	1.38145	2.81044	1.81221	2.89087	0.744875
964	+	C	TCCCCAA	3.06409	1.81221	1.15121	5.08555	1.81221	5.78173	1.48975
1005	-	A	TCAACTG	2.16775	1.81221	0.920967	0.0892202	1.81221	5.78173	2.23463
1102	+	A	CCTAAAC	2.21614	1.81221	0.690725	1.91823	1.81221	1.44543	5.21413
1163	-	G	TGAGTTT	1.82412	1.81221	2.1873	2.1859	1.81221	1.44543	1.48975
1237	+	A	CTCACCA	2.15855	1.81221	2.87802	3.16732	1.81221	1.44543	1.48975
1373	-	A	GGTAGAA	4.01709	1.81221	1.49657	7.13762	1.81221	1.44543	8.19363
1420	-	A	TCCACCT	2.98941	1.81221	1.49657	6.46847	1.81221	1.44543	3.72438
1440	-	C	ACTCTTA	2.16371	1.81221	0.575604	1.07064	1.81221	2.89087	4.46925
1545	-	A	TATATAA	1.85831	1.81221	3.79899	0.0446101	1.81221	2.89087	0.744875
1598	-	C	GTTCGTC	4.21627	1.81221	0.230242	1.47213	1.81221	10.118	7.44875
1704	-	A	GGTAGTA	2.39998	1.81221	0.690725	4.32718	1.81221	1.44543	3.72438
1735	+	A	CCCAAAT	2.1524	1.81221	1.61169	3.65803	1.81221	1.44543	2.23463
1766	-	A	GCCAGGT	2.31817	1.81221	1.72681	4.37179	1.81221	1.44543	2.23463
1776	+	G	ATAGATA	1.58168	1.81221	0.230242	2.1859	1.81221	1.44543	2.23463
1984	+	A	GGTAGAG	2.00177	1.81221	1.49657	2.27512	1.81221	1.44543	2.9795
2028	+	G	CAAGATA	2.21826	1.81221	1.15121	3.74725	1.81221	2.89087	1.48975
2242	-	A	TATATGT	1.56527	1.81221	0.460483	1.87362	1.81221	1.44543	2.23463
2297	+	A	ACTAATG	1.70709	1.81221	2.30242	2.23051	1.81221	1.44543	0.744875
2335	+	A	CGCATAA	1.57038	1.81221	1.84193	2.00746	1.81221	1.44543	0.744875
2360	-	A	TTCAGTG	2.50205	1.81221	1.03609	3.74725	1.81221	1.44543	4.46925
2422	-	A	TTGACAG	2.61263	1.81221	1.03609	2.81044	1.81221	1.44543	5.959
2427	-	G	TTGGGTT	2.52403	1.81221	1.26633	4.37179	1.81221	1.44543	3.72438
2963	+	A	TCCATAT	1.87069	1.81221	1.49657	2.40895	1.81221	2.89087	0.744875
3101	+	A	TCTATCT	2.07285	1.81221	2.87802	1.24908	1.81221	1.44543	2.9795
3194	-	A	ACTAAGT	1.98376	1.81221	1.61169	0.624542	1.81221	2.89087	2.9795
3532	+	A	CCGACCT	2.43073	1.81221	2.87802	0.936812	1.81221	5.78173	0.744875
3541	+	C	GCTCTCA	2.54496	1.81221	1.03609	1.11525	1.81221	5.78173	2.9795
3559	+	C	CTACTAT	1.77798	1.81221	0.805846	0.401491	1.81221	2.89087	2.9795
3577	+	A	CCCATAC	3.49589	1.81221	3.56875	0.490711	1.81221	10.118	1.48975
4135	-	A	GGTATGC	1.53173	1.81221	0.230242	0.490711	1.81221	2.89087	2.23463
4222	-	A	TGGAGAC	2.1701	1.81221	0.460483	1.91823	1.81221	1.44543	5.21413
4253	-	G	TGAGGGG	3.27059	1.81221	0.690725	2.72122	1.81221	1.44543	9.68338
4554	+	A	TTTACCT	2.79658	1.81221	4.60483	1.73979	1.81221	4.3363	1.48975
5355	+	C	CGCCTAA	2.03867	1.81221	1.84193	0.624542	1.81221	1.44543	4.46925
5363	+	C	CTACTCC	2.11652	1.81221	0.575604	0.17844	1.81221	5.78173	2.23463
5484	+	A	CCTATCT	1.74031	1.81221	2.7629	0.490711	1.81221	2.89087	0.744875
5737	+	C	TCCCGCC	1.82982	1.81221	1.38145	2.31973	1.81221	2.89087	0.744875
5914	+	A	CCGACCG	1.58966	1.81221	2.07218	1.87362	1.81221	1.44543	0.744875
5932	+	C	CTACAAA	1.79151	1.81221	0.115121	1.15986	1.81221	2.89087	2.9795
5939	+	C	CCACAAA	2.4387	1.81221	0.460483	1.11525	1.81221	4.3363	4.46925
5955	+	C	ACACTAT	1.87843	1.81221	0.460483	1.24908	1.81221	2.89087	2.9795
6066	+	A	TACAACG	2.55342	1.81221	2.53266	5.48704	1.81221	1.44543	1.48975
6222	+	C	CCTCCCT	2.18156	1.81221	0.575604	1.15986	1.81221	2.89087	4.46925
6223	+	C	CTCCCTC	2.24736	1.81221	0.115121	1.20447	1.81221	2.89087	5.21413
6230	+	C	TCTCCTA	2.33727	1.81221	0.920967	0.936812	1.81221	5.78173	2.23463
6281	+	A	TTGAACA	1.85804	1.81221	0.345363	1.96285	1.81221	1.44543	3.72438
6315	+	C	TCCCACC	1.98144	1.81221	1.38145	3.03349	1.81221	1.44543	2.23463
6569	+	C	CCCCGCC	1.99064	1.81221	3.56875	0.892202	1.81221	1.44543	2.23463
6813	-	A	AATATGC	2.26594	1.81221	0.805846	2.05207	1.81221	1.44543	5.21413
7026	+	G	GTAGCCC	1.70198	1.81221	0.920967	2.09668	1.81221	1.44543	2.23463
7034	+	C	CTTCCAC	1.88845	1.81221	0.345363	0.713762	1.81221	4.3363	2.23463
7035	+	C	TTCCACT	2.98808	1.81221	1.15121	0.936812	1.81221	4.3363	6.70388
7066	+	C	TTGCCAT	2.95182	1.81221	0.345363	1.56135	1.81221	4.3363	6.70388
7086	+	C	ATTCACT	2.4233	1.81221	1.26633	3.21193	1.81221	4.3363	1.48975
7134	+	A	GCCAAAA	1.6203	1.81221	0.690725	1.96285	1.81221	2.89087	0.744875
7137	+	A	AAAATCC	2.5595	1.81221	1.38145	2.94427	1.81221	1.44543	5.21413
7187	+	A	ACAACAC	1.9264	1.81221	2.41754	3.21193	1.81221	1.44543	0.744875
7205	+	C	ATCCGGA	2.69255	1.81221	0.805846	1.38291	1.81221	7.22717	2.23463
7225	+	C	ACTCGGA	2.19485	1.81221	1.26633	0.579932	1.81221	4.3363	2.9795
7262	+	A	CCTATCA	2.4295	1.81221	4.25947	1.69518	1.81221	2.89087	1.48975
7301	+	A	AATATTA	2.09115	1.81221	3.22338	1.7844	1.81221	2.89087	0.744875
7371	+	A	TCCATAA	1.6737	1.81221	1.95705	2.40895	1.81221	1.44543	0.744875
7388	+	A	ACTATAT	2.02467	1.81221	1.15121	3.5242	1.81221	2.89087	0.744875
7745	+	A	ACTAACA	2.262	1.81221	1.72681	3.39037	1.81221	2.89087	1.48975
7749	-	A	GAGATGT	1.92797	1.81221	1.38145	2.81044	1.81221	2.89087	0.744875
7771	+	A	AGAAACC	1.8148	1.81221	1.84193	1.73979	1.81221	1.44543	2.23463
7784	+	A	ACTATCC	2.3993	1.81221	1.72681	2.54278	1.81221	1.44543	4.46925
7785	-	A	AGGATAG	2.11297	1.81221	1.72681	3.34576	1.81221	1.44543	2.23463
7802	-	G	CTAGGAT	2.12974	1.81221	0.690725	2.31973	1.81221	4.3363	1.48975
7813	-	G	GGCGATG	1.70054	1.81221	0.690725	2.31973	1.81221	1.44543	2.23463
7902	+	G	ACTGAAC	1.93112	1.81221	4.02923	0.17844	1.81221	2.89087	0.744875
7932	-	A	ATTAGTC	2.41718	1.81221	1.15121	5.44243	1.81221	1.44543	2.23463
8096	+	A	TTAAAAA	2.08421	1.81221	1.26633	1.47213	1.81221	2.89087	2.9795
8169	+	A	GTCAATG	1.90242	1.81221	1.72681	0.847592	1.81221	2.89087	2.23463
8194	+	C	AAACCAC	3.4419	1.81221	1.84193	0.936812	1.81221	1.44543	11.1731
8204	+	A	TTCATGC	2.06958	1.81221	2.07218	1.29369	1.81221	1.44543	3.72438
8253	+	C	GGCCCGT	2.08412	1.81221	1.95705	4.46101	1.81221	1.44543	0.744875
8282	+	C	TACCCCC	2.37956	1.81221	0.690725	3.56881	1.81221	4.3363	1.48975
8360	+	A	TACAGTG	8.90725	1.81221	1.38145	1.73979	1.81221	20.2361	19.3668
8973	+	A	CCTACTC	1.58202	1.81221	2.41754	0.0446101	1.81221	2.89087	0.744875
9090	-	A	TGTAGAG	3.46937	1.81221	0.920967	8.69897	1.81221	1.44543	4.46925
9117	-	A	TAGAATT	1.80617	1.81221	0.460483	3.0781	1.81221	1.44543	2.23463
9151	+	A	TTAATCC	2.12167	1.81221	1.84193	1.7844	1.81221	1.44543	3.72438
9161	+	A	CCTACGT	1.8163	1.81221	2.07218	1.56135	1.81221	2.89087	0.744875
9210	+	A	ATGACCC	1.52935	1.81221	1.84193	0.356881	1.81221	2.89087	0.744875
9366	+	A	ACCATAT	1.82825	1.81221	2.41754	2.72122	1.81221	1.44543	0.744875
9853	+	C	TCACTAT	1.78125	1.81221	1.61169	0.356881	1.81221	2.89087	2.23463
9873	+	C	CAACTAA	2.48906	1.81221	1.38145	0.446101	1.81221	4.3363	4.46925
10295	+	A	CCTACAA	2.03905	1.81221	3.45363	1.29369	1.81221	2.89087	0.744875
10872	+	C	TCCCTCT	2.03401	1.81221	2.07218	1.20447	1.81221	4.3363	0.744875
11011	+	A	CTTATCC	1.69714	1.81221	2.99314	0.0446101	1.81221	2.89087	0.744875
11605	+	A	CCTAAAA	4.07399	1.81221	3.91411	0.535321	1.81221	1.44543	12.6629
11642	+	G	ATAGCCC	1.72432	1.81221	2.07218	0.312271	1.81221	1.44543	2.9795
11817	+	C	TCCCACT	1.91564	1.81221	1.84193	2.98888	1.81221	1.44543	1.48975
11975	-	A	AGTATAG	2.14452	1.81221	1.49657	2.98888	1.81221	1.44543	2.9795
12175	-	A	GTCAGAT	3.06892	1.81221	0.805846	6.06698	1.81221	1.44543	5.21413
12451	+	A	TCCATTG	2.0513	1.81221	2.41754	3.83647	1.81221	1.44543	0.744875
12551	+	A	CCCAAAC	1.87438	1.81221	1.38145	2.49817	1.81221	1.44543	2.23463
12560	+	A	CCCAGCT	2.22417	1.81221	1.95705	4.4164	1.81221	1.44543	1.48975
12572	+	G	TAAGCTT	3.43277	1.81221	1.61169	6.46847	1.81221	5.78173	1.48975
12588	+	C	CTACTTC	1.61577	1.81221	0.115121	1.02603	1.81221	2.89087	2.23463
12709	+	C	TTCCTAA	2.16147	1.81221	0.920967	0.758372	1.81221	4.3363	2.9795
13043	-	G	ATGGCTG	1.76306	1.81221	0.690725	2.67661	1.81221	2.89087	0.744875
13074	+	A	CCTACTC	2.28604	1.81221	4.71996	1.96285	1.81221	1.44543	1.48975
13078	+	C	CTCCACT	1.73082	1.81221	1.95705	1.24908	1.81221	2.89087	0.744875
13190	+	C	CCACTCT	2.65864	1.81221	1.38145	1.3383	1.81221	5.78173	2.9795
13200	+	A	CGCAGCA	3.16002	1.81221	1.26633	0.892202	1.81221	2.89087	8.9385
13457	+	C	TCACCAT	1.48734	1.81221	0.115121	1.87362	1.81221	2.89087	0.744875
13471	+	G	CTAGCAT	4.88145	1.81221	1.26633	4.68406	1.81221	15.8998	0.744875
13473	+	A	AGCATTA	2.08409	1.81221	0.805846	2.72122	1.81221	4.3363	0.744875
13495	+	A	CTCACAG	2.62343	1.81221	1.03609	5.84393	1.81221	1.44543	2.9795
13504	-	A	AGTAGAA	2.68027	1.81221	1.15121	3.03349	1.81221	1.44543	5.959
13544	+	A	CATACAC	2.05505	1.81221	2.30242	3.9703	1.81221	1.44543	0.744875
13573	+	C	ACTCTCA	2.74597	1.81221	0.805846	1.56135	1.81221	4.3363	5.21413
13624	+	A	CTCACCC	1.84052	1.81221	1.95705	2.49817	1.81221	1.44543	1.48975
13651	+	A	CCCACCC	3.57906	1.81221	8.17358	1.38291	1.81221	5.78173	0.744875
13981	+	C	CTGCCCC	1.7587	1.81221	0.575604	0.535321	1.81221	2.89087	2.9795
13989	+	C	ACTCCTC	3.42614	1.81221	1.15121	0.936812	1.81221	5.78173	7.44875
13990	+	C	CTCCTCC	4.23215	1.81221	0.920967	1.56135	1.81221	8.6726	8.19363
14028	+	A	TAAAACA	2.3889	1.81221	2.1873	5.7547	1.81221	1.44543	0.744875
14145	+	A	CACATAA	1.97911	1.81221	0.575604	0.936812	1.81221	4.3363	2.23463
14185	+	A	TACACCA	1.83775	1.81221	3.22338	1.96285	1.81221	1.44543	0.744875
14215	-	A	AGTAGTA	2.07919	1.81221	1.03609	3.12271	1.81221	1.44543	2.9795
14237	-	A	TGTATGA	1.99928	1.81221	1.38145	3.12271	1.81221	1.44543	2.23463
14375	+	A	CCTACCT	2.25864	1.81221	5.75604	0.0892202	1.81221	2.89087	0.744875
14434	+	C	TGCCTCA	1.75017	1.81221	0.920967	0.892202	1.81221	2.89087	2.23463
14593	+	A	CCCATAA	1.69944	1.81221	2.64778	0.401491	1.81221	2.89087	0.744875
14757	-	A	CGTATTG	2.81885	1.81221	1.61169	6.24542	1.81221	1.44543	2.9795
14784	-	A	ATTAATT	2.04206	1.81221	0.805846	3.16732	1.81221	1.44543	2.9795
14808	-	A	GGGAGGT	1.8579	1.81221	2.87802	2.40895	1.81221	1.44543	0.744875
14834	-	A	ATCATGC	2.11493	1.81221	1.03609	3.34576	1.81221	2.89087	1.48975
14952	-	A	GTGATGT	1.83173	1.81221	0.690725	2.27512	1.81221	2.89087	1.48975
15208	+	A	CCCATAC	1.87461	1.81221	1.84193	1.3383	1.81221	2.89087	1.48975
15253	+	A	CTCAGTA	2.18523	1.81221	1.72681	1.51674	1.81221	2.89087	2.9795
15386	+	C	TCCCATT	1.68772	1.81221	0.920967	0.579932	1.81221	2.89087	2.23463
15407	+	C	TTCCACC	1.83295	1.81221	1.03609	0.446101	1.81221	2.89087	2.9795
15459	+	C	TCTCCTT	1.90106	1.81221	0.230242	0.847592	1.81221	2.89087	3.72438
16392	-	A	GGGACCC	2.0514	1.81221	1.72681	0.847592	1.81221	2.89087	2.9795
16400	+	C	TGACCAC	1.9254	1.81221	0.115121	1.87362	1.81221	4.3363	1.48975
16401	+	C	GACCACC	1.9323	1.81221	0.805846	1.87362	1.81221	1.44543	3.72438
16417	+	A	GAAATCA	2.09335	1.81221	1.15121	3.12271	1.81221	2.89087	1.48975
16514	+	C	CTTCAGG	3.72663	1.81221	0.805846	1.47213	1.81221	11.5635	2.9795
5988	+	C	GTCCTAG	1.85757	1.7844	1.26633	1.7844	1.81221	1.44543	2.9795
9339	+	C	ATACTAG	2.59329	1.7844	0.575604	1.7844	5.43662	1.44543	3.72438
7765	+	A	GGAAATA	1.7349	1.73979	2.1873	1.73979	1.81221	1.44543	1.48975
12593	+	C	TCTCCAT	1.66446	1.73979	0.345363	1.73979	1.81221	1.44543	2.9795
13766	+	C	CCCCCTT	2.63571	1.73979	0.920967	1.73979	5.43662	4.3363	0.744875
16498	+	C	CGACATC	6.34784	1.73979	1.03609	1.73979	10.8732	17.3452	0.744875
16526	+	G	AAAGCCT	2.63374	1.73979	1.61169	1.73979	5.43662	2.89087	1.48975
1228	+	A	CCGATCA	1.86679	1.72681	1.72681	0.713762	1.81221	4.3363	0.744875
1400	-	A	TTCATAA	2.2522	1.72681	1.72681	5.53165	1.81221	1.44543	0.744875
1775	+	A	AATAGAT	2.07039	1.72681	1.72681	2.81044	3.62441	1.44543	0.744875
3584	+	A	CCAACCC	1.58663	1.72681	1.72681	0.758372	1.81221	2.89087	0.744875
5388	+	A	CCCATAT	1.75345	1.72681	1.72681	0.847592	1.81221	2.89087	1.48975
5984	+	A	TGGAGTC	2.24614	1.72681	1.72681	2.94427	3.62441	1.44543	1.48975
7754	+	G	TCAGACG	2.74511	1.72681	1.72681	4.37179	5.43662	1.44543	0.744875
8170	+	A	TCAATGC	2.8167	1.72681	1.72681	1.47213	7.24882	2.89087	0.744875
8235	+	A	TAAAAAT	1.8061	1.72681	1.72681	3.30115	1.81221	1.44543	0.744875
9251	+	A	CCCATGA	2.02739	1.72681	1.72681	1.51674	1.81221	4.3363	0.744875
14189	+	A	CCAACAA	2.12751	1.72681	1.72681	1.65057	3.62441	2.89087	0.744875
16488	+	C	GAACTGT	2.92339	1.72681	1.72681	1.29369	3.62441	7.22717	0.744875
4241	-	G	CTGGAGA	1.95349	1.69518	0.345363	1.69518	1.81221	1.44543	4.46925
11409	-	G	TTAGGGA	1.59866	1.69518	0.805846	1.69518	1.81221	1.44543	2.23463
11866	+	A	CTTACCC	1.5898	1.69518	0.805846	1.69518	1.81221	2.89087	0.744875
15417	+	A	ACTACAC	2.04237	1.69518	1.95705	1.69518	3.62441	1.44543	1.48975
16403	+	C	CCACCAT	2.30052	1.69518	0.690725	1.69518	5.43662	1.44543	2.23463
1707	+	C	TACCAGA	1.74008	1.65057	2.30242	1.65057	1.81221	1.44543	1.48975
4562	+	A	AGTAGGC	3.16193	1.65057	4.71996	1.65057	7.24882	1.44543	0.744875
5238	-	G	TTAGCGG	2.34984	1.65057	1.72681	1.65057	5.43662	1.44543	1.48975
11852	+	G	CTCGCTA	2.67046	1.65057	0.805846	1.65057	3.62441	5.78173	1.48975
13771	+	C	TTCCAAA	2.56754	1.65057	1.03609	1.65057	3.62441	5.78173	0.744875
397	+	A	CAAATTT	2.61111	1.61169	1.61169	1.15986	3.62441	1.44543	5.21413
1722	+	A	GCCAAAC	1.53325	1.61169	1.61169	2.05207	1.81221	1.44543	0.744875
8074	+	A	ATGAGCT	1.53684	1.61169	1.61169	0.624542	1.81221	2.89087	0.744875
8116	+	A	CGGACGT	3.17605	1.61169	1.61169	1.42752	5.43662	1.44543	5.959
9618	+	C	TTACTCG	1.57252	1.61169	1.61169	0.802982	1.81221	2.89087	0.744875
9792	+	A	TCAACAT	2.60152	1.61169	1.61169	0.0446101	5.43662	1.44543	4.46925
11836	+	A	ATGACTT	2.02953	1.61169	1.61169	2.72122	3.62441	1.44543	0.744875
1258	+	A	TATATAC	1.67428	1.60596	2.7629	1.60596	1.81221	1.44543	0.744875
6262	+	C	AGGCCGG	2.17546	1.60596	1.26633	1.60596	3.62441	2.89087	1.48975
9878	+	A	AATATTT	1.68511	1.60596	2.07218	1.60596	1.81221	1.44543	1.48975
16363	+	C	CGTCCCC	2.25733	1.60596	0.230242	1.60596	3.62441	4.3363	1.48975
5519	-	A	CCTAAAT	1.61794	1.56135	1.03609	1.56135	1.81221	1.44543	2.23463
13039	-	A	CTGAGGG	1.95736	1.56135	0.920967	1.56135	3.62441	1.44543	2.23463
13426	+	A	CTCAAAA	1.93433	1.56135	0.805846	1.56135	3.62441	1.44543	2.23463
13998	+	C	AGACCTA	2.24413	1.56135	0.575604	1.56135	1.81221	5.78173	1.48975
1251	+	A	CTCAGCC	2.50727	1.51674	2.64778	1.51674	5.43662	1.44543	1.48975
2367	+	A	CTGACAA	1.59819	1.51674	1.72681	1.51674	1.81221	1.44543	1.48975
2433	-	G	CCTGTGT	1.70308	1.51674	0.805846	1.51674	1.81221	2.89087	1.48975
10921	+	A	CCCAACC	1.69225	1.51674	1.49657	1.51674	1.81221	2.89087	0.744875
11785	+	A	CATAATC	1.46201	1.51674	0.345363	1.51674	1.81221	2.89087	0.744875
15631	+	A	ATTACTA	3.52658	1.51674	6.67701	1.51674	7.24882	1.44543	0.744875
5171	+	A	CTGAAAC	5.28755	1.49657	1.49657	1.02603	14.4976	8.6726	0.744875
5366	+	C	CTCCACC	1.50483	1.49657	1.49657	0.535321	1.81221	1.44543	2.23463
7706	+	G	TATGCCC	1.88308	1.49657	1.49657	0.936812	1.81221	1.44543	3.72438
8097	+	A	TAAAAAC	1.79662	1.49657	1.49657	1.29369	1.81221	2.89087	1.48975
9122	-	A	GTCAGTA	2.04285	1.49657	1.49657	3.9703	1.81221	1.44543	1.48975
9789	-	A	TTGAGCC	1.76561	1.49657	1.49657	1.51674	3.62441	1.44543	0.744875
13592	+	C	TGACAAG	3.6845	1.49657	1.49657	1.3383	9.06103	5.78173	0.744875
14284	+	C	CCCCTCT	1.55572	1.49657	1.49657	0.0892202	1.81221	2.89087	1.48975
14688	-	G	GTAGTCC	2.05194	1.49657	1.49657	0.713762	3.62441	1.44543	2.9795
37	+	A	GGGAGCT	1.5602	1.48975	2.07218	0.981423	1.81221	1.44543	1.48975
404	+	C	TATCTTT	2.54786	1.48975	0.460483	1.38291	3.62441	5.78173	1.48975
521	+	A	CACACAC	2.68226	1.48975	1.26633	1.24908	3.62441	5.78173	1.48975
962	+	C	CCTCCCC	1.56781	1.48975	0.575604	1.07064	1.81221	2.89087	1.48975
1200	-	C	GCTCCTC	1.38794	1.48975	0.345363	0.401491	1.81221	2.89087	1.48975
1638	-	A	CTAAGTG	2.3981	1.48975	0.345363	5.08555	3.62441	1.44543	1.48975
1685	-	G	TTTGGGG	1.5769	1.48975	0.460483	2.67661	1.81221	1.44543	1.48975
1691	+	C	ACCCACT	1.32909	1.48975	1.49657	0.401491	1.81221	1.44543	1.48975
1987	+	G	AGAGGCG	1.6333	1.48975	0.920967	2.49817	1.81221	1.44543	1.48975
2018	+	G	GCTGGTT	1.75214	1.48975	0.230242	0.892202	1.81221	4.3363	1.48975
3054	-	C	GGACTTT	1.50075	1.48975	1.26633	0.0446101	1.81221	2.89087	1.48975
3238	-	C	TGCCATC	1.72117	1.48975	1.95705	0.0892202	3.62441	1.44543	1.48975
3528	+	C	CGCCCCG	1.71718	1.48975	0.920967	1.47213	1.81221	2.89087	1.48975
3568	+	C	ACCCCCC	1.91849	1.48975	1.15121	0.802982	1.81221	4.3363	1.48975
4043	+	C	CAACATA	1.40348	1.48975	0.690725	0.13383	1.81221	2.89087	1.48975
4171	-	G	ATAGGAG	1.70736	1.48975	0.460483	1.51674	3.62441	1.44543	1.48975
4197	-	G	TAGGGTG	1.62438	1.48975	0.920967	2.45356	1.81221	1.44543	1.48975
4198	-	G	CTAGGGT	1.8032	1.48975	0.805846	1.65057	3.62441	1.44543	1.48975
4238	-	A	GAGATTG	1.48537	1.48975	0.805846	1.87362	1.81221	1.44543	1.48975
4662	+	A	GCAACCG	2.52109	1.48975	0.575604	3.65803	5.43662	1.44543	1.48975
4664	+	C	AACCGCA	1.48106	1.48975	0.115121	2.54278	1.81221	1.44543	1.48975
4676	+	C	AATCCTT	1.32938	1.48975	0.115121	1.7844	1.81221	1.44543	1.48975
5105	-	A	AGTAGTT	1.41256	1.48975	0.575604	1.73979	1.81221	1.44543	1.48975
5172	+	A	TGAAACA	1.99184	1.48975	1.15121	0.802982	3.62441	2.89087	1.48975
5375	-	G	TGTGATT	1.28477	1.48975	0.115121	1.56135	1.81221	1.44543	1.48975
5809	-	C	TTTCATA	1.52551	1.48975	0.230242	1.20447	1.81221	2.89087	1.48975
6072	+	A	GTTATCG	2.24288	1.48975	1.38145	5.08555	1.81221	1.44543	1.48975
6572	+	C	CGCCGGA	1.93444	1.48975	2.53266	0.579932	3.62441	1.44543	1.48975
6789	-	C	TTCCTAC	1.73039	1.48975	0.575604	1.51674	3.62441	1.44543	1.48975
6922	+	G	TCTGAGC	1.90767	1.48975	2.53266	0.446101	3.62441	1.44543	1.48975
7105	+	C	TCTCAGG	1.94078	1.48975	0.690725	2.45356	3.62441	1.44543	1.48975
7161	-	C	CGCCGAT	1.82997	1.48975	0.805846	1.7844	3.62441	1.44543	1.48975
7227	+	G	TCGGACT	2.65978	1.48975	0.920967	1.11525	5.43662	4.3363	1.48975
7390	+	A	TATATGG	1.64741	1.48975	1.03609	2.45356	1.81221	1.44543	1.48975
7629	-	G	ATAGGGG	1.50926	1.48975	0.345363	2.45356	1.81221	1.44543	1.48975
7693	-	G	TAGGAAG	1.56941	1.48975	0.690725	2.40895	1.81221	1.44543	1.48975
7739	+	A	ACTAATA	1.7891	1.48975	0.690725	1.69518	3.62441	1.44543	1.48975
7787	+	C	ATCCTGC	3.82933	1.48975	0.575604	1.15986	7.24882	8.6726	1.48975
7797	-	A	ATGATGG	2.14224	1.48975	0.805846	3.34576	3.62441	1.44543	1.48975
7867	+	C	CTCCCTT	2.74276	1.48975	0.460483	0.17844	7.24882	4.3363	1.48975
8083	+	C	CCCCACA	1.92795	1.48975	0.920967	0.713762	3.62441	2.89087	1.48975
8315	+	A	AGCATTA	2.28461	1.48975	0.920967	5.7547	1.81221	1.44543	1.48975
8821	-	A	TAGATAG	1.4445	1.48975	0.690725	1.7844	1.81221	1.44543	1.48975
8823	-	A	TATAGAT	1.73375	1.48975	0.575604	3.34576	1.81221	1.44543	1.48975
8837	-	A	GCCATGG	1.55905	1.48975	0.460483	2.58739	1.81221	1.44543	1.48975
9823	-	A	TGAAGTC	1.53199	1.48975	1.84193	1.07064	1.81221	1.44543	1.48975
9854	-	A	GATAGTG	1.42119	1.48975	1.95705	0.401491	1.81221	1.44543	1.48975
9912	+	G	TTCGAAG	2.07795	1.48975	4.25947	1.38291	1.81221	1.44543	1.48975
10531	-	A	TATACTA	2.0022	1.48975	1.38145	0.624542	3.62441	2.89087	1.48975
11081	+	A	ATTATAA	2.48126	1.48975	4.37459	1.47213	3.62441	1.44543	1.48975
11165	-	A	CTCATCG	2.23542	1.48975	0.690725	0.669152	5.43662	2.89087	1.48975
11529	-	A	GCTATGT	1.64597	1.48975	0.805846	2.67661	1.81221	1.44543	1.48975
11735	+	C	TTACTAT	2.14118	1.48975	0.460483	1.87362	5.43662	1.44543	1.48975
12173	-	A	CAGATTC	1.66381	1.48975	0.805846	2.76583	1.81221	1.44543	1.48975
12490	+	A	ACAACAA	3.08711	1.48975	1.38145	7.4945	3.62441	1.44543	1.48975
12537	+	C	ACACTGA	2.63477	1.48975	0.805846	1.47213	3.62441	5.78173	1.48975
12901	-	A	TAAATCA	1.5225	1.48975	1.03609	1.82901	1.81221	1.44543	1.48975
13213	-	G	TAAGGGC	1.59992	1.48975	0.575604	2.67661	1.81221	1.44543	1.48975
13578	+	C	CATCGCT	2.56484	1.48975	1.03609	0.892202	3.62441	5.78173	1.48975
13581	-	A	GGTAGCG	1.37687	1.48975	0.575604	1.56135	1.81221	1.44543	1.48975
13661	+	A	CTAACAT	1.48508	1.48975	2.1873	0.490711	1.81221	1.44543	1.48975
13767	+	C	CCCCTTC	2.69493	1.48975	1.15121	1.42752	3.62441	5.78173	1.48975
13770	+	C	CTTCCAA	1.78232	1.48975	0.460483	0.446101	3.62441	2.89087	1.48975
13786	+	C	CCCCTCT	2.43738	1.48975	0.230242	1.42752	1.81221	7.22717	1.48975
13788	+	C	CCTCTAC	1.5232	1.48975	0.575604	0.847592	1.81221	2.89087	1.48975
13942	+	A	CGCACAA	1.75024	1.48975	1.61169	0.579932	3.62441	1.44543	1.48975
13967	+	C	TTACGAG	1.69256	1.48975	0.690725	0.13383	1.81221	4.3363	1.48975
13994	-	A	TCTAGGA	1.4822	1.48975	1.72681	0.936812	1.81221	1.44543	1.48975
14171	+	A	TCAATTA	2.24047	1.48975	2.07218	0.758372	5.43662	1.44543	1.48975
14429	+	C	CCCCATG	1.57674	1.48975	0.575604	1.11525	1.81221	2.89087	1.48975
14592	+	C	CCCCATA	4.11814	1.48975	1.26633	0.446101	14.4976	2.89087	1.48975
14850	-	G	AGTGAGC	3.00181	1.48975	3.79899	1.02603	7.24882	1.44543	1.48975
16348	+	C	AGTCAAA	1.35241	1.48975	0.230242	1.7844	1.81221	1.44543	1.48975
16350	+	A	TCAAATC	1.75677	1.48975	0.690725	3.34576	1.81221	1.44543	1.48975
4327	-	A	AGAAATA	1.45309	1.47213	0.345363	1.47213	1.81221	2.89087	0.744875
4563	+	G	GTAGGCC	1.91785	1.47213	2.30242	1.47213	3.62441	1.44543	0.744875
6966	-	C	TGCCAGT	1.4281	1.47213	0.920967	1.47213	1.81221	1.44543	1.48975
7132	+	C	ACGCCAA	1.46195	1.47213	0.345363	1.47213	1.81221	1.44543	2.23463
14807	-	G	GGAGGTC	2.65553	1.47213	0.920967	1.47213	7.24882	2.89087	0.744875
29	+	C	CCACTCA	1.65284	1.44543	0.345363	0.936812	1.81221	1.44543	3.72438
31	+	C	ACTCACG	2.11387	1.44543	0.460483	0.892202	1.81221	1.44543	5.959
526	+	G	ACCGCTG	1.74323	1.44543	0.920967	0.490711	3.62441	1.44543	2.23463
528	-	A	AGCAGCG	1.15986	1.44543	0.115121	0.936812	1.81221	1.44543	1.48975
553	-	G	TTTGGTT	1.50074	1.44543	0.690725	2.81044	1.81221	1.44543	0.744875
592	+	C	TACCTCC	1.19613	1.44543	0.920967	0.312271	1.81221	1.44543	1.48975
807	+	A	CCCACGG	1.27786	1.44543	1.15121	0.490711	1.81221	1.44543	1.48975
873	-	C	AACCCTG	2.02608	1.44543	0.690725	0.223051	1.81221	1.44543	5.959
902	-	C	TGACCGC	3.25142	1.44543	0.690725	0.490711	5.43662	1.44543	8.19363
916	-	G	TTGGGTT	1.73798	1.44543	2.07218	0.802982	3.62441	1.44543	0.744875
917	-	G	CTTGGGT	1.46627	1.44543	1.03609	0.802982	1.81221	1.44543	2.23463
930	-	C	CGGCTTC	1.96653	1.44543	0.115121	0.17844	3.62441	1.44543	4.46925
1088	-	G	ATAGTGG	1.27642	1.44543	0.920967	0.713762	1.81221	1.44543	1.48975
1123	-	G	TTTGTTG	1.31585	1.44543	0.805846	1.02603	1.81221	1.44543	1.48975
1180	-	A	AGCACCG	2.0358	1.44543	1.38145	1.07064	1.81221	1.44543	4.46925
1217	-	C	TATCGAT	1.29265	1.44543	0.230242	2.23051	1.81221	1.44543	0.744875
1254	+	C	AGCCTAT	1.27595	1.44543	1.84193	0.535321	1.81221	1.44543	0.744875
1338	+	A	TGTAGCC	1.46302	1.44543	3.22338	0.0892202	1.81221	1.44543	0.744875
1427	+	A	TTTAGCA	1.65557	1.44543	3.3385	0.936812	1.81221	1.44543	0.744875
1454	-	C	CAACTAA	2.4166	1.44543	0.230242	0.401491	1.81221	1.44543	8.19363
1485	-	C	GGGCGGT	1.25157	1.44543	0.230242	0.535321	1.81221	1.44543	2.23463
1669	+	G	TCTGAGC	1.34272	1.44543	2.53266	0.17844	1.81221	1.44543	0.744875
1732	+	C	TTACCCA	1.62456	1.44543	1.38145	1.24908	1.81221	1.44543	2.23463
1961	+	A	GCAAAAT	1.17166	1.44543	0.575604	0.535321	1.81221	1.44543	1.48975
2259	+	C	TCACACC	1.30175	1.44543	0.690725	1.07064	1.81221	1.44543	1.48975
2699	-	G	CCCGCCT	1.67395	1.44543	1.15121	0.981423	1.81221	1.44543	2.9795
2701	-	C	TGCCCGC	1.57103	1.44543	1.38145	0.981423	1.81221	1.44543	2.23463
2745	+	A	TTTATTA	1.74594	1.44543	1.38145	3.34576	1.81221	1.44543	0.744875
3157	+	C	TCACAAA	1.08618	1.44543	0.460483	0.223051	1.81221	1.44543	1.48975
3193	-	A	CTAAGTT	1.80338	1.44543	1.26633	0.446101	3.62441	1.44543	2.23463
3230	-	C	TAACAAA	1.15342	1.44543	0.230242	0.0446101	1.81221	1.44543	2.23463
3480	+	A	CAAAGAG	2.09885	1.44543	1.15121	1.29369	3.62441	1.44543	2.9795
3573	+	C	CCTCCCC	1.7555	1.44543	0.460483	0.267661	3.62441	1.44543	2.9795
4196	-	G	AGGGTGA	1.83641	1.44543	0.690725	2.67661	3.62441	1.44543	0.744875
4219	-	C	AGACATA	1.86905	1.44543	0.115121	0.758372	1.81221	1.44543	5.21413
4220	-	A	GAGACAT	4.39987	1.44543	0.460483	1.24908	5.43662	1.44543	13.4078
4239	-	G	GGAGATT	1.63913	1.44543	0.575604	1.38291	1.81221	1.44543	2.9795
4264	-	C	TTTCTTA	1.94804	1.44543	0.575604	1.11525	3.62441	1.44543	2.9795
4566	+	C	GGCCTAG	1.159	1.44543	0.690725	0.356881	1.81221	1.44543	1.48975
5224	+	G	TAGGAGG	1.27826	1.44543	1.49657	0.892202	1.81221	1.44543	0.744875
5357	+	A	CCTAATC	1.19987	1.44543	0.805846	0.446101	1.81221	1.44543	1.48975
5377	+	C	TCACACT	1.96837	1.44543	0.690725	0.356881	3.62441	1.44543	3.72438
5379	+	C	ACACTAC	1.04532	1.44543	0.345363	0.13383	1.81221	1.44543	1.48975
5382	+	C	CTACTCC	2.74419	1.44543	0.690725	0.0892202	1.81221	1.44543	9.68338
5450	-	G	TGTGGGG	1.23394	1.44543	0.115121	2.05207	1.81221	1.44543	0.744875
5766	+	C	GCCCCGG	1.48951	1.44543	1.03609	2.40895	1.81221	1.44543	0.744875
5902	-	A	ATCAGTG	1.83891	1.44543	1.26633	3.92569	1.81221	1.44543	0.744875
5920	+	G	GTTGACT	1.26837	1.44543	0.345363	1.24908	1.81221	1.44543	1.48975
6049	+	G	TAGGTAA	1.47167	1.44543	1.03609	2.31973	1.81221	1.44543	0.744875
6307	+	A	GGAACTA	1.3337	1.44543	0.805846	1.11525	1.81221	1.44543	1.48975
6377	-	G	TAAGATA	1.69344	1.44543	0.805846	0.356881	3.62441	1.44543	2.23463
6478	+	C	CAGCAGT	1.12187	1.44543	0.460483	0.401491	1.81221	1.44543	1.48975
6480	+	G	GCAGTCC	2.63847	1.44543	1.38145	1.20447	5.43662	1.44543	3.72438
6547	-	A	TTGAGGT	1.50242	1.44543	0.115121	1.15986	1.81221	1.44543	2.9795
6623	+	C	TCACCCT	1.27883	1.44543	2.30242	0.0892202	1.81221	1.44543	0.744875
6842	-	A	GATAGCG	1.48203	1.44543	1.26633	2.14129	1.81221	1.44543	0.744875
6868	+	G	TTAGCTG	1.63091	1.44543	2.07218	0.267661	3.62441	1.44543	0.744875
6873	+	C	TGACTCG	1.46213	1.44543	0.805846	0.267661	1.81221	1.44543	2.9795
6951	+	G	ACCGTAG	1.79438	1.44543	2.53266	0.624542	3.62441	1.44543	0.744875
7016	+	C	GTACTAC	2.68339	1.44543	0.805846	1.15986	1.81221	1.44543	8.19363
7124	+	A	CCAAACC	1.27729	1.44543	0.345363	1.29369	1.81221	1.44543	1.48975
7315	-	A	ATCATGA	1.4046	1.44543	1.72681	1.29369	1.81221	1.44543	0.744875
7647	-	A	GTGATAA	1.44411	1.44543	0.345363	1.38291	1.81221	1.44543	2.23463
7659	+	A	ATGATCA	1.40143	1.44543	2.64778	0.356881	1.81221	1.44543	0.744875
7708	+	C	TGCCCTT	1.38302	1.44543	1.84193	1.07064	1.81221	1.44543	0.744875
7737	+	C	TAACTAA	1.74035	1.44543	0.460483	0.936812	3.62441	1.44543	2.23463
7773	+	C	AAACCGT	1.40094	1.44543	0.575604	0.936812	1.81221	1.44543	2.23463
7776	-	A	CAGACGG	1.11795	1.44543	0.115121	1.47213	1.81221	1.44543	0.744875
7792	-	G	GGCGGGC	1.30924	1.44543	0.460483	1.3383	1.81221	1.44543	1.48975
7801	-	G	TAGGATG	1.40115	1.44543	0.460483	2.54278	1.81221	1.44543	0.744875
7829	-	G	TGCGTAG	1.44346	1.44543	0.805846	2.40895	1.81221	1.44543	0.744875
7837	-	A	GTAAAGG	1.49699	1.44543	0.805846	2.67661	1.81221	1.44543	0.744875
7849	-	G	CTCGTCT	1.39885	1.44543	0.805846	2.1859	1.81221	1.44543	0.744875
7852	+	G	CGAGGTC	1.84447	1.44543	1.26633	2.14129	3.62441	1.44543	0.744875
7888	+	C	TGGCCAC	1.55108	1.44543	1.15121	0.0446101	3.62441	1.44543	1.48975
7923	+	A	ACTACGG	1.7609	1.44543	4.48971	0.312271	1.81221	1.44543	0.744875
8161	+	C	ATACTAC	1.90631	1.44543	1.03609	0.446101	3.62441	1.44543	2.9795
8168	+	C	GGTCAAT	1.21397	1.44543	0.920967	0.401491	1.81221	1.44543	1.48975
8175	+	C	GCTCTGA	1.33283	1.44543	1.38145	0.535321	1.81221	1.44543	1.48975
8190	+	C	GAGCAAA	1.13597	1.44543	0.575604	0.356881	1.81221	1.44543	1.48975
8206	+	G	CATGCCC	1.60719	1.44543	0.460483	1.3383	1.81221	1.44543	2.9795
8400	-	A	ATTATGG	1.64761	1.44543	0.460483	1.96285	3.62441	1.44543	0.744875
8410	-	G	TATGGGG	1.30031	1.44543	0.460483	1.29369	1.81221	1.44543	1.48975
8468	-	G	GTAGGTG	1.164	1.44543	0.345363	1.47213	1.81221	1.44543	0.744875
8664	+	A	CCAACAA	1.23134	1.44543	1.84193	0.312271	1.81221	1.44543	0.744875
8747	+	C	TATCCTT	2.06277	1.44543	0.805846	0.713762	3.62441	1.44543	3.72438
9044	-	A	ATTAGGT	1.91546	1.44543	1.38145	4.19335	1.81221	1.44543	0.744875
9112	-	G	TTAGAAT	1.38475	1.44543	0.690725	2.23051	1.81221	1.44543	0.744875
9125	+	C	TGACTAT	1.42684	1.44543	1.15121	0.490711	1.81221	1.44543	2.23463
9155	+	A	TCCAAGC	1.78201	1.44543	1.26633	1.82901	3.62441	1.44543	0.744875
9278	-	G	GAGGGCT	1.07352	1.44543	0.575604	0.0446101	1.81221	1.44543	1.48975
9444	-	G	ATCGAAG	1.71482	1.44543	1.26633	1.07064	1.81221	1.44543	2.9795
9537	+	C	CCCCAAT	1.66006	1.44543	0.460483	0.535321	3.62441	1.44543	2.23463
9580	+	A	TAAATCC	2.05293	1.44543	1.61169	1.02603	5.43662	1.44543	0.744875
9652	+	A	ACCATAG	3.18178	1.44543	11.2818	0.624542	1.81221	1.44543	0.744875
9662	+	A	AATAGAA	2.50285	1.44543	8.2887	0.223051	1.81221	1.44543	0.744875
9750	-	A	CGAAGTA	1.73845	1.44543	1.15121	0.981423	3.62441	1.44543	1.48975
9785	-	G	GCCGTAG	1.08993	1.44543	0.345363	0.356881	1.81221	1.44543	1.48975
9875	+	A	ACTAATA	1.52642	1.44543	1.38145	0.758372	1.81221	1.44543	2.23463
9898	+	A	AACATCA	1.18904	1.44543	1.49657	0.446101	1.81221	1.44543	0.744875
10188	+	A	CCTATAT	1.54138	1.44543	0.920967	1.29369	1.81221	1.44543	2.23463
11258	+	A	TACACTC	1.28286	1.44543	0.805846	1.60596	1.81221	1.44543	0.744875
11286	-	A	AGAATGT	1.19595	1.44543	0.460483	1.51674	1.81221	1.44543	0.744875
11406	-	A	GGGAGTC	1.37209	1.44543	0.805846	2.05207	1.81221	1.44543	0.744875
11711	+	G	ATCGCCC	2.13266	1.44543	0.805846	2.23051	5.43662	1.44543	0.744875
11771	+	C	ACTCACA	1.87728	1.44543	0.805846	2.76583	3.62441	1.44543	0.744875
11807	+	A	CAAACTC	1.58996	1.44543	0.690725	3.25654	1.81221	1.44543	0.744875
12080	-	G	ATAGGTG	1.41008	1.44543	0.460483	2.58739	1.81221	1.44543	0.744875
12083	-	A	GGGATAG	1.64347	1.44543	0.230242	1.42752	3.62441	1.44543	1.48975
12491	+	C	CAACAAT	1.7636	1.44543	0.460483	2.54278	3.62441	1.44543	0.744875
12533	+	G	ACTGACA	1.22646	1.44543	0.345363	1.7844	1.81221	1.44543	0.744875
12546	+	A	CACAACC	1.3854	1.44543	0.230242	1.20447	1.81221	1.44543	2.23463
12554	+	C	AAACAAC	1.13828	1.44543	0.230242	0.713762	1.81221	1.44543	1.48975
12570	+	A	CCTAAGC	1.59514	1.44543	0.805846	3.16732	1.81221	1.44543	0.744875
12601	-	A	TGAATAT	1.03496	1.44543	0.115121	0.312271	1.81221	1.44543	1.48975
12983	-	A	AGGAGGC	1.64261	1.44543	0.805846	0.847592	3.62441	1.44543	1.48975
13051	-	C	GGCCTTC	1.82957	1.44543	0.460483	1.38291	3.62441	1.44543	2.23463
13058	+	C	CCACCCC	1.16792	1.44543	0.690725	0.401491	1.81221	1.44543	1.48975
13102	+	G	GCAGGAA	1.38014	1.44543	1.38145	1.51674	1.81221	1.44543	0.744875
13111	-	A	GTAAGAA	1.94722	1.44543	0.575604	3.34576	3.62441	1.44543	0.744875
13115	-	A	ATGAGTA	1.93935	1.44543	0.920967	4.77328	1.81221	1.44543	0.744875
13155	-	G	TTGGATT	1.17292	1.44543	0.345363	1.51674	1.81221	1.44543	0.744875
13185	+	C	TATCACC	1.99074	1.44543	1.26633	1.38291	3.62441	1.44543	2.23463
13192	+	C	ACTCTGT	1.33514	1.44543	1.03609	0.892202	1.81221	1.44543	1.48975
13254	-	A	TGAAGTG	1.45469	1.44543	0.460483	2.81044	1.81221	1.44543	0.744875
13398	+	A	ACAAGAT	1.22001	1.44543	0.460483	0.892202	1.81221	1.44543	1.48975
13434	+	A	CATACCT	1.83641	1.44543	0.690725	2.67661	3.62441	1.44543	0.744875
13458	+	C	CACCATT	2.09531	1.44543	0.690725	0.669152	5.43662	1.44543	2.23463
13462	+	G	ATTGGCA	1.18185	1.44543	0.345363	1.56135	1.81221	1.44543	0.744875
13609	+	C	ACTCGAA	1.32103	1.44543	0.920967	0.936812	1.81221	1.44543	1.48975
13696	+	A	CCCATTA	1.78575	1.44543	1.15121	1.96285	3.62441	1.44543	0.744875
13772	+	A	TCCAAAC	1.31546	1.44543	0.460483	0.624542	1.81221	1.44543	2.23463
13993	+	C	CTCCTAG	1.90323	1.44543	1.15121	1.38291	1.81221	1.44543	3.72438
14019	+	A	GCTATTA	2.32108	1.44543	1.15121	4.63945	3.62441	1.44543	0.744875
14053	+	A	TCCACCT	1.83516	1.44543	1.38145	3.79186	1.81221	1.44543	0.744875
14056	-	A	TGGAGGT	1.53785	1.44543	0.460483	0.669152	3.62441	1.44543	1.48975
14058	+	C	CTCCATC	1.60818	1.44543	0.575604	1.65057	3.62441	1.44543	0.744875
14084	-	A	ATTATGC	1.46044	1.44543	1.38145	1.91823	1.81221	1.44543	0.744875
14085	+	A	CATAATT	1.28286	1.44543	0.805846	1.60596	1.81221	1.44543	0.744875
14125	-	G	TTAGGAT	2.82703	1.44543	0.920967	1.96285	9.06103	1.44543	0.744875
14611	+	A	CTTAGAA	1.66804	1.44543	2.30242	0.223051	3.62441	1.44543	0.744875
14827	-	G	GGAGATG	1.9853	1.44543	1.49657	0.802982	5.43662	1.44543	0.744875
14830	-	G	TGCGGAG	2.50898	1.44543	1.03609	0.579932	7.24882	1.44543	2.23463
14913	-	G	GGTGAGT	1.19699	1.44543	0.345363	0.892202	1.81221	1.44543	1.48975
14937	-	G	GATGAAA	2.19345	1.44543	0.690725	1.15986	5.43662	1.44543	2.23463
14959	+	A	TCGAGAC	1.41554	1.44543	2.7629	0.312271	1.81221	1.44543	0.744875
14964	-	A	TTTACGT	1.56463	1.44543	0.920967	2.89966	1.81221	1.44543	0.744875
15414	+	A	CTTACTA	1.34215	1.44543	1.72681	0.981423	1.81221	1.44543	0.744875
15436	+	C	CCTCGGC	1.36334	1.44543	1.26633	0.802982	1.81221	1.44543	1.48975
15442	+	A	CTTACTT	1.37035	1.44543	1.95705	0.892202	1.81221	1.44543	0.744875
15448	+	C	TCTCTTC	1.60818	1.44543	0.575604	1.65057	3.62441	1.44543	0.744875
15468	+	C	TGACATT	2.67894	1.44543	1.15121	0.892202	5.43662	1.44543	4.46925
15495	-	A	CCTAGGA	1.21732	1.44543	0.460483	0.13383	1.81221	1.44543	2.23463
15578	-	A	TGTAGGC	1.29196	1.44543	1.26633	0.446101	1.81221	1.44543	1.48975
15598	+	C	CGTCCCT	1.32582	1.44543	0.690725	0.446101	1.81221	1.44543	2.23463
15624	-	G	AGGGCAA	1.71463	1.44543	0.345363	0.17844	3.62441	1.44543	2.9795
16250	-	G	TTGGAGT	1.2252	1.44543	0.575604	0.802982	1.81221	1.44543	1.48975
16269	+	A	CCCACTA	1.26473	1.44543	2.1873	0.13383	1.81221	1.44543	0.744875
16472	-	C	ACCCCCA	2.81222	1.44543	1.15121	0.713762	1.81221	1.44543	8.9385
2470	-	C	TTCCTTT	1.8714	1.42752	1.03609	1.42752	1.81221	4.3363	0.744875
13451	+	C	CCTCCCT	1.10903	1.42752	0.115121	1.42752	1.81221	1.44543	0.744875
7564	+	A	TATAGGC	1.19221	1.38291	0.575604	1.38291	1.81221	1.44543	0.744875
15190	-	G	TAAGTTT	1.14616	1.38291	0.345363	1.38291	1.81221	1.44543	0.744875
922	-	G	ATTGACT	1.18386	1.38145	1.38145	0.535321	1.81221	1.44543	0.744875
3188	-	A	TTGAGAT	1.88	1.38145	1.38145	0.758372	3.62441	2.89087	0.744875
3508	+	A	ACCATCA	1.19278	1.38145	1.38145	0.579932	1.81221	1.44543	0.744875
4053	+	A	CGCACTC	1.11248	1.38145	1.38145	0.17844	1.81221	1.44543	0.744875
4126	-	G	TTCGAAT	1.23739	1.38145	1.38145	0.802982	1.81221	1.44543	0.744875
5989	-	A	CCTAGGA	1.24631	1.38145	1.38145	0.847592	1.81221	1.44543	0.744875
9867	+	C	ATCCGCC	1.48187	1.38145	1.38145	0.579932	1.81221	2.89087	0.744875
16388	-	C	CCCCTAT	1.98706	1.38145	1.38145	1.29369	3.62441	2.89087	0.744875
7815	-	G	AGGGCGA	1.90817	1.3383	0.575604	1.3383	5.43662	1.44543	0.744875
14127	+	A	CCTAACC	1.13724	1.3383	0.345363	1.3383	1.81221	1.44543	0.744875
1949	+	G	CCCGTCT	2.56951	1.29369	1.03609	1.29369	5.43662	4.3363	0.744875
5320	-	G	ATGGTGG	1.12831	1.29369	0.345363	1.29369	1.81221	1.44543	0.744875
6280	+	G	GTTGAAC	1.44471	1.29369	0.115121	1.29369	3.62441	1.44543	0.744875
13159	+	A	CAAACTC	1.26646	1.29369	1.03609	1.29369	1.81221	1.44543	0.744875
1925	+	A	CCTAAGA	1.2679	1.26633	1.26633	1.07064	1.81221	1.44543	0.744875
7321	+	G	TTTGAGA	1.25005	1.26633	1.26633	0.981423	1.81221	1.44543	0.744875
8730	+	A	CTGATCT	1.53914	1.26633	1.26633	0.981423	1.81221	2.89087	0.744875
10850	+	A	CACAGCC	1.15191	1.26633	1.26633	0.490711	1.81221	1.44543	0.744875
10957	+	A	CCTAATA	1.6944	1.26633	1.26633	0.312271	1.81221	4.3363	0.744875
15876	-	A	TTGAGTA	1.74991	1.26633	1.26633	0.223051	3.62441	2.89087	0.744875
1077	-	A	TCTAATC	1.11939	1.24908	0.345363	1.24908	1.81221	1.44543	0.744875
4691	+	C	TATCCTC	1.38545	1.24908	0.230242	1.24908	1.81221	2.89087	0.744875
7805	+	G	CTAGTCC	1.23451	1.24908	0.920967	1.24908	1.81221	1.44543	0.744875
11857	+	C	TAACCTC	1.50058	1.24908	0.805846	1.24908	1.81221	2.89087	0.744875
13088	+	C	GCACTAT	1.76664	1.24908	0.690725	1.24908	1.81221	4.3363	0.744875
13536	+	C	AAACATA	1.16544	1.24908	0.575604	1.24908	1.81221	1.44543	0.744875
14047	+	A	CAAATCT	1.76664	1.24908	0.690725	1.24908	1.81221	4.3363	0.744875
12548	+	C	CAACCCA	1.08745	1.20447	0.230242	1.20447	1.81221	1.44543	0.744875
14140	+	A	CTAATCA	1.56501	1.20447	0.805846	1.20447	3.62441	1.44543	0.744875
12516	+	A	AGAAGTT	1.72577	1.15986	0.575604	1.15986	1.81221	4.3363	0.744875
2265	+	A	CCAATTG	1.23595	1.15121	1.15121	1.02603	1.81221	1.44543	0.744875
5168	+	C	CACCTGA	1.80718	1.15121	1.15121	0.624542	3.62441	2.89087	0.744875
5198	+	A	CTTAATT	2.04968	1.15121	1.15121	0.758372	1.81221	5.78173	0.744875
6467	+	C	CGTCCTA	2.38535	1.15121	1.15121	0.624542	3.62441	5.78173	0.744875
10952	+	C	CCCCTCC	3.74157	1.15121	1.15121	0.17844	3.62441	13.0089	0.744875
12426	-	G	TGAGTTT	1.03967	1.15121	1.15121	0.0446101	1.81221	1.44543	0.744875
13731	+	A	AGGATTT	1.58055	1.15121	1.15121	0.936812	3.62441	1.44543	0.744875
14852	-	G	GGAGTGA	4.5709	1.15121	1.15121	0.312271	16.3099	4.3363	0.744875
2266	-	A	CCAATTG	1.47809	1.11525	0.460483	1.11525	3.62441	1.44543	0.744875
8272	+	C	GCACCCC	1.43204	1.11525	0.230242	1.11525	3.62441	1.44543	0.744875
1315	-	C	TTACGTG	1.49219	1.07064	0.575604	1.07064	3.62441	1.44543	0.744875
2222	-	A	GGTAGTG	1.1758	1.07064	0.805846	1.07064	1.81221	1.44543	0.744875
5330	-	G	AAGGAGG	1.03766	1.07064	0.115121	1.07064	1.81221	1.44543	0.744875
7306	-	A	ATTATTA	1.56127	1.07064	0.920967	1.07064	3.62441	1.44543	0.744875
7421	+	A	CGAAGAA	1.03766	1.07064	0.115121	1.07064	1.81221	1.44543	0.744875
13469	-	A	GCTAGGC	1.0837	1.07064	0.345363	1.07064	1.81221	1.44543	0.744875
2413	-	G	AGGGTAA	1.79308	1.03609	1.03609	0.669152	3.62441	2.89087	0.744875
8907	+	C	CCACTTC	1.37908	1.03609	1.03609	0.0446101	3.62441	1.44543	0.744875
10525	-	A	AGTATTC	1.06125	1.03609	1.03609	0.267661	1.81221	1.44543	0.744875
10940	-	G	TTAGGGG	1.17724	1.03609	1.03609	0.847592	1.81221	1.44543	0.744875
10958	+	A	CTAATAC	1.03449	1.03609	1.03609	0.13383	1.81221	1.44543	0.744875
13607	+	C	GCACTCG	1.46633	1.03609	1.03609	0.847592	1.81221	2.89087	0.744875
13737	+	C	TCTCATT	1.43956	1.03609	1.03609	0.713762	1.81221	2.89087	0.744875
13871	+	A	TTAAAAT	1.37711	1.03609	1.03609	0.401491	1.81221	2.89087	0.744875
1178	-	C	CACCGCC	1.43294	1.02603	0.690725	1.02603	1.81221	2.89087	0.744875
6062	+	C	CATCTAC	1.02873	1.02603	0.115121	1.02603	1.81221	1.44543	0.744875
13817	+	C	TCACTTT	1.14385	1.02603	0.690725	1.02603	1.81221	1.44543	0.744875
14123	-	A	AGGATGA	1.4283	0.981423	0.345363	0.981423	3.62441	1.44543	0.744875
5311	-	A	ATGATGG	1.05694	0.936812	0.345363	0.936812	1.81221	1.44543	0.744875
12527	+	C	TCTCGAA	1.01089	0.936812	0.115121	0.936812	1.81221	1.44543	0.744875
2141	-	A	TCTACAA	1.43636	0.920967	0.920967	0.446101	3.62441	1.44543	0.744875
5157	+	C	CTACTAT	2.45925	0.920967	0.920967	0.490711	7.24882	2.89087	0.744875
5325	+	A	ATCACCC	1.04715	0.920967	0.920967	0.312271	1.81221	1.44543	0.744875
5378	+	A	CACACTA	1.68976	0.920967	0.920967	0.267661	3.62441	2.89087	0.744875
9932	+	G	CTGGCAT	1.05607	0.920967	0.920967	0.356881	1.81221	1.44543	0.744875
10939	+	C	CCCCCTA	1.98776	0.920967	0.920967	0.312271	3.62441	4.3363	0.744875
13807	+	C	GCCCTCG	1.40761	0.920967	0.920967	0.669152	1.81221	2.89087	0.744875
5163	+	C	TCTCGCA	2.58555	0.892202	0.805846	0.892202	1.81221	8.6726	0.744875
6240	+	C	CTGCTCG	1.4292	0.892202	0.805846	0.892202	1.81221	2.89087	0.744875
6816	-	A	TGAAATA	1.09406	0.892202	0.575604	0.892202	1.81221	1.44543	0.744875
12907	-	G	GTAGGAT	1.3371	0.892202	0.345363	0.892202	1.81221	2.89087	0.744875
13556	+	G	CCTGAGC	1.38315	0.892202	0.575604	0.892202	1.81221	2.89087	0.744875
15398	+	A	AAAATCA	1.47953	0.892202	0.690725	0.892202	3.62441	1.44543	0.744875
1491	-	G	GGTGACG	1.01607	0.847592	0.230242	0.847592	1.81221	1.44543	0.744875
3507	+	C	TACCATC	1.3512	0.847592	0.460483	0.847592	1.81221	2.89087	0.744875
8777	-	A	AGGAGGT	1.01607	0.847592	0.230242	0.847592	1.81221	1.44543	0.744875
13978	+	C	AACCTGC	1.10817	0.847592	0.690725	0.847592	1.81221	1.44543	0.744875
16025	-	A	AAGAACA	1.10817	0.847592	0.690725	0.847592	1.81221	1.44543	0.744875
828	+	C	TAACCTT	1.05089	0.805846	0.805846	0.446101	1.81221	1.44543	0.744875
2412	+	A	ATTACCC	1.0955	0.805846	0.805846	0.669152	1.81221	1.44543	0.744875
6531	+	C	CTACTAA	1.08658	0.805846	0.805846	0.624542	1.81221	1.44543	0.744875
7697	+	G	CTAGTCC	1.04197	0.805846	0.805846	0.401491	1.81221	1.44543	0.744875
13969	+	A	ACGAGCC	1.42226	0.805846	0.805846	0.490711	3.62441	1.44543	0.744875
16373	-	C	GGTCATC	1.74703	0.805846	0.805846	0.669152	3.62441	2.89087	0.744875
14061	+	C	CATCATC	1.73203	0.802982	0.230242	0.802982	5.43662	1.44543	0.744875
561	+	A	CCCAAAG	1.74185	0.758372	0.690725	0.758372	3.62441	2.89087	0.744875
8829	-	G	TAGGTTT	1.04427	0.758372	0.460483	0.758372	1.81221	1.44543	0.744875
13625	+	C	TCACCCT	1.31034	0.758372	0.345363	0.758372	1.81221	2.89087	0.744875
16454	+	C	CTCCGGG	1.36067	0.758372	0.230242	0.758372	3.62441	1.44543	0.744875
498	+	C	CCCCGCC	1.22112	0.744875	0.345363	0.312271	1.81221	2.89087	0.744875
502	+	C	GCCCATC	1.65065	0.744875	0.690725	0.669152	1.81221	4.3363	0.744875
1072	-	C	TCCCAGT	0.951312	0.744875	0.575604	0.17844	1.81221	1.44543	0.744875
1106	+	C	AACCTCA	0.903825	0.744875	0.115121	0.401491	1.81221	1.44543	0.744875
1153	+	C	CCACAGC	0.914185	0.744875	0.345363	0.223051	1.81221	1.44543	0.744875
1677	+	C	AAACCTA	0.841371	0.744875	0.115121	0.0892202	1.81221	1.44543	0.744875
1941	+	G	AGAGCAC	1.00341	0.744875	0.345363	0.669152	1.81221	1.44543	0.744875
2197	-	C	TTTCTTA	0.921669	0.744875	0.115121	0.490711	1.81221	1.44543	0.744875
3216	-	G	CTTGGGT	0.972898	0.744875	0.460483	0.401491	1.81221	1.44543	0.744875
3472	-	A	TGAAGAG	0.850293	0.744875	0.115121	0.13383	1.81221	1.44543	0.744875
3519	+	C	CTACATC	1.56053	0.744875	0.230242	0.312271	3.62441	2.89087	0.744875
3556	+	C	CTTCTAC	1.56946	0.744875	0.230242	0.356881	3.62441	2.89087	0.744875
4940	+	C	TCTCTCA	1.23666	0.744875	0.690725	0.0446101	1.81221	2.89087	0.744875
5180	+	A	GCTAACA	0.958796	0.744875	0.345363	0.446101	1.81221	1.44543	0.744875
5221	-	A	CCTAGGG	0.987	0.744875	0.575604	0.356881	1.81221	1.44543	0.744875
5299	-	A	ATGATGA	1.47308	0.744875	0.115121	0.356881	1.81221	4.3363	0.744875
6425	-	A	GGCAGGG	1.26198	0.744875	0.460483	0.401491	1.81221	2.89087	0.744875
6513	+	G	GCTGCTG	1.05463	0.744875	0.690725	0.579932	1.81221	1.44543	0.744875
6560	+	C	CTTCTTC	0.919366	0.744875	0.460483	0.13383	1.81221	1.44543	0.744875
6887	+	C	CCACGGA	1.52574	0.744875	0.690725	0.0446101	1.81221	4.3363	0.744875
7249	+	C	CCACATG	1.72973	0.744875	0.575604	0.446101	5.43662	1.44543	0.744875
7444	+	G	CTAGACA	1.42082	0.744875	0.575604	0.713762	3.62441	1.44543	0.744875
7697	-	C	GGACTAG	0.953615	0.744875	0.230242	0.535321	1.81221	1.44543	0.744875
8382	-	G	GTAGTAT	0.912747	0.744875	0.115121	0.446101	1.81221	1.44543	0.744875
8756	-	A	AAAATGA	0.891161	0.744875	0.230242	0.223051	1.81221	1.44543	0.744875
9099	+	C	TATCATC	0.93721	0.744875	0.460483	0.223051	1.81221	1.44543	0.744875
9212	+	C	GACCCAC	0.949874	0.744875	0.345363	0.401491	1.81221	1.44543	0.744875
9469	+	C	TTACCTC	0.914185	0.744875	0.345363	0.223051	1.81221	1.44543	0.744875
9574	+	C	CCCCGCT	1.01895	0.744875	0.690725	0.401491	1.81221	1.44543	0.744875
9929	+	C	ATACTGG	0.905263	0.744875	0.345363	0.17844	1.81221	1.44543	0.744875
10561	-	A	CATAGTA	0.983258	0.744875	0.690725	0.223051	1.81221	1.44543	0.744875
11168	-	C	TGCCTCA	1.35692	0.744875	0.345363	0.624542	3.62441	1.44543	0.744875
11181	+	A	CAGAACG	0.850293	0.744875	0.115121	0.13383	1.81221	1.44543	0.744875
11225	-	C	AGCCTAC	1.01233	0.744875	0.345363	0.713762	1.81221	1.44543	0.744875
11712	+	C	TCGCCCA	0.953615	0.744875	0.230242	0.535321	1.81221	1.44543	0.744875
12110	-	G	CGGGGTT	0.894903	0.744875	0.115121	0.356881	1.81221	1.44543	0.744875
12827	-	G	TTGGCAT	1.04053	0.744875	0.575604	0.624542	1.81221	1.44543	0.744875
12964	-	G	TGAGGCT	0.935771	0.744875	0.230242	0.446101	1.81221	1.44543	0.744875
13383	+	C	CAACCTT	1.20845	0.744875	0.460483	0.13383	1.81221	2.89087	0.744875
13860	+	C	AACCAAC	0.990742	0.744875	0.460483	0.490711	1.81221	1.44543	0.744875
14005	-	A	GTCAGGT	1.00859	0.744875	0.460483	0.579932	1.81221	1.44543	0.744875
14684	-	G	TCCGTGC	0.994484	0.744875	0.345363	0.624542	1.81221	1.44543	0.744875
14814	-	G	GGGGTGG	0.994484	0.744875	0.345363	0.624542	1.81221	1.44543	0.744875
14921	-	C	AGGCGTC	1.70296	0.744875	0.575604	0.312271	5.43662	1.44543	0.744875
15406	+	C	CTTCCAC	0.990742	0.744875	0.460483	0.490711	1.81221	1.44543	0.744875
15420	+	C	ACACAAT	1.39405	0.744875	0.575604	0.579932	3.62441	1.44543	0.744875
15506	+	G	CCAGACA	1.38887	0.744875	0.460483	0.669152	3.62441	1.44543	0.744875
15580	-	G	TGTGTAG	0.850293	0.744875	0.115121	0.13383	1.81221	1.44543	0.744875
15940	-	A	AAAAGGT	1.34052	0.744875	0.575604	0.312271	3.62441	1.44543	0.744875
Table represents rNMP hotspots in all libraries and each subset CD4+T, DLTB, hESC-H9, HEK293T, and HEK293T RNH2A KO. The location, strand, and rNMP with dNMPs in +/- 3 nt locations of each hotspot are indicated in the table. Median EF represents the median value of the enrichment factor found in each library.

## Sheet: DLTB
Supplementary Table S4 Enrichment for rNMPs found common in all DLTB libraries
Location	Strand	rNMP	Pattern(NNNRNNN)	EF-average	EF-median	FS257	FS261	FS259	FS263
16330	-	A	TGTACGG	56.9314	53.4243	82.2764	38.6006	60.5541	46.2945
16304	-	A	TGTACTG	38.3825	41.368	42.475	27.1011	43.6928	40.261
16311	-	A	TGTACTA	40.0001	38.0525	61.9622	21.933	46.3045	29.8006
16342	-	A	TGTAATG	28.5097	29.4836	35.3086	19.763	32.5863	26.3809
16347	-	A	TTGACTG	27.4872	26.9263	36.8797	19.2164	32.064	21.7887
16315	-	A	TTTATGT	25.8315	26.2201	33.9855	16.9003	27.9861	24.4542
7778	-	A	TTCAGAC	25.9916	25.7721	37.7892	14.6328	32.0182	19.5261
9733	-	A	TGTAGGA	24.2347	24.6505	28.8863	14.4651	33.1728	20.4146
16323	-	A	TAAATGG	23.3718	24.0741	27.5081	17.8311	26.4008	21.7474
16372	-	A	GTCATCC	26.3772	23.6724	36.3284	21.8356	22.2863	25.0585
16271	-	A	CCTAGTG	22.0561	22.2883	17.8886	20.0552	25.7593	24.5213
16368	-	A	TCCATGG	22.1068	21.512	28.335	17.068	20.9667	22.0573
16243	-	A	TGCAGTT	23.4708	20.3888	14.6085	19.6656	38.4969	21.112
16413	-	A	TTCACGG	23.2493	20.0527	41.5103	26.3597	11.3814	13.7458
7803	-	A	ACTAGGA	17.4375	19.2855	19.7629	11.413	19.7662	18.8081
16288	-	A	GGTAGGT	19.3014	19.0928	17.6129	16.7975	20.5726	22.2226
16334	-	A	GCTATGT	17.9123	18.6299	21.775	12.6143	19.867	17.3927
16263	-	A	GTGAGGG	16.9238	17.6003	13.0926	16.4241	18.7765	19.4022
16386	-	A	CCTATCT	20.0109	17.021	32.0285	16.0994	17.9426	13.9731
16418	-	A	TTGATTT	17.4759	16.7921	29.3549	23.0153	6.96446	10.5689
16422	-	A	GATATTG	18.775	16.5283	35.1432	23.7946	6.90031	9.262
3250	-	A	ATTACCG	17.9509	16.4456	10.6119	10.1196	28.7925	22.2794
14909	-	A	AGTAGTG	15.8174	15.9057	21.0032	10.4551	12.8018	19.0096
9747	-	A	AGTACTC	15.7308	15.7716	18.3296	10.0925	21.2874	13.2137
7783	-	A	GATAGTT	16.1979	15.6153	16.3175	9.40528	24.1557	14.9132
16297	-	A	TTAAGGG	15.2061	15.3606	15.6835	12.571	15.0377	17.5322
9577	-	A	TTTAGCG	15.5607	15.3597	17.8886	12.8308	20.2519	11.2714
3396	-	A	TATATAG	14.053	15.0861	16.0143	9.77327	14.158	16.2666
16362	-	A	GGGACGA	14.3293	15.063	14.1951	10.8339	16.3573	15.9308
7738	-	A	ATTAGTT	18.593	14.9344	31.6151	14.8493	15.0194	12.8883
16392	-	A	GGGACCC	15.4641	14.9279	21.3064	18.0367	10.6941	11.819
6232	-	A	AGTAGGA	17.7794	14.8688	15.9867	9.71915	31.6608	13.7509
7785	-	A	AGGATAG	14.8645	14.5107	15.9316	8.12274	22.3138	13.0897
9642	-	A	CTCAGGT	15.3713	14.3714	13.3958	11.5374	21.2049	15.3471
3271	-	A	TAAAGTT	15.9288	14.329	8.68243	8.22556	26.8315	19.9755
16359	-	A	ACGAGAA	14.2067	14.0556	16.2072	13.7508	12.5085	14.3605
9613	-	A	AATACGG	14.9173	14.013	15.8764	11.7485	19.8945	12.1496
15816	-	A	TATAGTA	12.823	13.9646	13.2579	8.3825	14.6712	14.9804
9802	-	A	GCTACAA	14.4972	13.9415	15.4906	9.43234	20.6734	12.3924
7797	-	A	ATGATGG	12.5548	13.8585	14.0848	6.87809	15.6242	13.6321
6251	-	A	TATAGCA	15.7276	13.7602	13.6714	8.84248	26.5474	13.8491
9712	-	A	CCCAGTA	13.9397	13.7424	14.829	9.25917	19.0148	12.6558
9661	-	A	TCTATTA	13.5146	13.6779	18.1091	8.59355	17.851	9.50478
7806	-	A	AGGACTA	12.0577	13.4899	14.4432	6.80774	14.1122	12.8676
9718	-	A	TAGAGAC	13.3418	13.2241	14.7739	8.96695	17.9518	11.6744
16352	-	A	GGGATTT	13.4546	13.1464	16.9514	10.5742	13.0584	13.2344
16381	-	A	CTGAGGG	12.1495	13.0595	14.1675	13.3341	8.31153	12.785
9601	-	A	TTTAGGA	14.4853	13.0508	13.7816	11.3859	20.4535	12.3201
729	-	A	TTTAGAG	15.2195	13.0384	8.70999	7.15407	27.6471	17.3669
9586	-	A	TCTAGGG	14.034	13.011	13.7541	12.268	18.2176	11.8965
9730	-	A	AGGAGGG	13.4222	12.8173	13.0099	8.00369	20.0503	12.6248
7767	-	A	TCTATTT	12.7634	12.7307	19.2392	6.35316	16.4215	9.03987
11973	-	A	TATAGGG	11.7924	12.5406	11.1907	7.76558	14.323	13.8904
9725	-	A	GGTAAAA	12.9951	12.5068	14.14	8.02534	18.9415	10.8737
11984	-	A	TGTAGAG	12.3136	12.4875	11.99	8.20392	12.985	16.0755
16308	-	A	ACTATGT	13.304	12.3547	13.5887	11.1207	10.6849	17.8215
9709	-	A	AGTAAAA	13.1166	12.2948	13.3131	8.4312	19.4455	11.2766
6799	-	A	TCTACGT	15.0366	12.075	33.6823	15.5636	8.58644	2.31421
6210	-	A	GTCAGAA	14.1177	12.0212	13.8092	9.84903	22.5795	10.2331
9706	-	A	AAAATTG	12.4585	11.9532	13.8643	7.46253	18.465	10.042
16249	-	A	TGGAGTT	11.1047	11.9112	5.1819	9.9302	13.8923	15.4143
9637	-	A	GTGATTG	12.4145	11.7954	13.0374	8.58273	17.4845	10.5534
7621	-	A	AGTAGCG	12.1555	11.7589	14.4432	10.6608	12.1328	11.3851
16409	-	A	CGGAGGA	11.8042	11.7134	17.9713	15.1307	5.81899	8.29602
7788	-	A	GGCAGGA	11.8724	11.5756	11.7144	7.22984	17.1087	11.4367
12989	-	A	GCTAGGA	13.2126	11.4931	8.9305	7.46795	22.3962	14.0557
16276	-	A	GGTATCC	11.7461	11.4749	9.78496	9.86526	14.2496	13.0846
6248	-	A	AGCAGAT	12.7858	11.4565	10.8048	6.49387	21.7364	12.1083
16341	-	A	GTAATGT	10.9253	11.4507	11.6868	8.35544	12.4444	11.2146
7809	-	A	ATGAGGA	10.2727	11.3661	10.8048	5.61178	12.7468	11.9275
14734	-	A	TGTAGTT	11.0998	11.2177	11.4939	9.31329	10.9415	12.6507
7741	-	A	AGTATTA	14.1755	11.0823	24.8621	9.87609	12.2886	9.67525
16229	-	A	GATAGTT	11.2352	11.0778	5.12677	9.66504	17.6586	12.4905
3326	-	A	AGTAGGA	11.4925	11.077	7.60746	6.89973	16.9163	14.5464
16209	-	A	TGTACTT	14.0517	11.0339	8.6273	11.4833	25.5119	10.5844
9707	-	A	TAAAATT	11.6033	11.016	11.99	7.20819	17.1729	10.042
16325	-	A	GGTAAAT	10.5047	11.001	10.5292	8.50696	11.5097	11.4729
3273	-	A	TGTAAAG	12.247	10.9938	5.04408	5.8553	21.9564	16.1323
9720	-	A	AATAGAG	11.4498	10.991	11.6041	7.62488	16.1924	10.3778
16238	-	A	TTGATGT	11.7216	10.9739	5.04408	9.63798	19.8945	12.3097
11961	-	A	ACTAGTA	10.8343	10.9207	8.6273	7.76017	13.2141	13.7354
16437	-	A	AGCACTC	11.2098	10.9111	20.1212	16.765	2.89575	5.05716
6331	-	A	TCTACGG	10.5963	10.7916	14.8566	11.9704	9.61278	5.94565
6238	-	A	AGCAGGA	13.0886	10.746	9.72984	7.85217	23.0102	11.7622
7827	-	A	CGTAGGG	10.5822	10.7346	9.95034	7.52206	11.5188	13.3377
7734	-	A	GTTAGTT	12.1918	10.7154	17.8886	11.6781	9.44783	9.75273
9367	-	A	TATATGG	11.132	10.5554	12.0452	8.92906	14.4879	9.0657
16356	-	A	AGAAGGG	10.6992	10.5067	9.7574	11.256	9.16376	12.6197
14912	-	A	GTGAGTA	10.5779	10.45	13.0374	7.38677	7.8625	14.0247
14834	-	A	ATCATGC	11.9987	10.4222	23.8147	9.57304	3.33561	11.2714
11958	-	A	AGTATGT	10.042	10.3625	7.96579	6.5588	12.8842	12.7591
7812	-	A	GCGATGA	9.30403	10.3432	10.226	4.68099	11.8487	10.4604
3398	-	A	TGTATAT	9.88615	10.3003	10.6945	7.08372	9.90602	11.8603
14849	-	A	GTGAGCC	10.1769	10.2606	17.0617	9.84903	3.12484	10.6722
9716	-	A	GAGACCC	10.5697	10.216	10.9426	7.29478	14.552	9.48929
16154	-	A	ACTACAG	10.8464	10.2096	4.24474	6.58045	18.7216	13.8388
3713	-	A	GCTACTG	10.0744	10.2059	8.32411	5.56308	14.323	12.0876
4703	-	A	TATATTG	11.9563	10.1906	9.15101	6.14753	21.2966	11.2301
16406	-	A	AGGATGG	11.874	10.1449	20.7276	12.3708	6.47878	7.91893
6309	-	A	AGTAGTT	10.7489	10.1252	10.9426	9.30787	14.3871	8.35801
4772	-	A	TATAGCT	10.1473	10.1167	9.7574	4.83252	15.5234	10.4759
6235	-	A	AGGAGTA	12.494	10.1011	9.42664	7.26772	22.5062	10.7755
9653	-	A	ACTATGG	10.2908	10.0534	11.6041	7.78723	13.2691	8.50265
3264	-	A	TTAAGTT	10.151	9.96879	4.32743	5.41697	16.339	14.5206
7776	-	A	CAGACGG	9.63547	9.87163	11.1631	5.94189	12.8568	8.58013
9633	-	A	TTGATAC	10.3313	9.84903	10.2811	7.05667	14.5704	9.41697
7759	-	A	CTGAGCG	9.49816	9.84603	11.4388	6.86185	10.1718	9.52028
9722	-	A	AAAATAG	10.542	9.83036	11.4112	5.65507	16.8522	8.24953
1195	-	A	TCTAGAG	10.4011	9.79021	4.85114	5.0598	17.1729	14.5206
7695	-	A	ACTAGGA	10.2728	9.7089	14.829	9.62174	9.79606	6.84448
5808	-	A	TTCATAT	9.86275	9.69533	10.5843	6.86726	8.80637	13.1931
16298	-	A	GTTAAGG	9.21451	9.57932	9.26126	6.6021	11.0973	9.89737
9783	-	A	CGTAGAT	10.2406	9.51713	8.43436	6.00141	15.9266	10.5999
14775	-	A	ATTAGGG	9.45867	9.46958	11.7144	7.18113	7.68839	11.2508
7901	-	A	TTCAGTA	8.94667	9.44432	9.9779	6.51551	10.3825	8.91073
16440	-	A	AGTAGCA	9.49997	9.39731	16.786	14.7086	2.41923	4.08602
6229	-	A	AGGAGAG	11.4579	9.34526	9.78496	7.45712	19.6838	8.90557
14689	-	A	TGTAGTC	9.71192	9.34225	7.96579	5.996	14.1672	10.7187
7744	-	A	GTTAGTA	11.0251	9.34126	16.5655	9.51351	8.85219	9.16902
7800	-	A	AGGATGA	8.42623	9.33131	9.01319	4.63229	10.41	9.64942
14787	-	A	TTAATTA	10.4817	9.32532	15.1047	8.17145	8.41233	10.2383
9682	-	A	ATTATTT	10.4374	9.3101	16.8687	9.52975	9.09045	6.26076
3394	-	A	TATAGCC	10.0984	9.29134	9.9779	8.10651	8.60477	13.7044
3443	-	A	TGTAGTA	9.25261	9.27136	11.108	7.35971	7.88083	10.6619
7703	-	A	CATACAG	9.80467	9.26251	14.6085	9.178	9.34703	6.08513
14828	-	A	CGGAGAT	8.43185	9.25604	11.8522	7.92252	3.3631	10.5896
4746	-	A	AGTATTG	9.67504	9.22703	8.57218	4.59441	15.6517	9.88187
2360	-	A	TTCAGTG	10.4685	9.19369	7.02863	7.679	16.4581	10.7084
3202	-	A	GGTATAA	9.47501	9.17604	7.77284	5.95812	13.5899	10.5792
3517	-	A	TGTAGAG	11.6277	9.17484	24.8896	12.3059	3.27146	6.0438
14778	-	A	TTTATTA	10.2021	9.14793	15.0771	7.43548	8.43982	9.85605
16157	-	A	TGTACTA	10.1729	9.08438	4.76845	7.39218	10.7766	17.7543
3265	-	A	TTTAAGT	9.42917	9.03874	3.99667	4.95157	15.6425	13.1259
6253	-	A	ACTATAG	11.0372	9.02894	8.26898	5.1518	20.9392	9.78889
16126	-	A	CGTACAA	9.61185	9.02311	4.52038	5.96894	15.8808	12.0773
9701	-	A	TGTAATA	9.35257	8.9576	14.2778	7.89005	10.0252	5.2173
9756	-	A	GAGACTC	9.25979	8.90672	8.4068	5.70919	13.5165	9.40664
1089	-	A	CATAGTG	9.62969	8.89973	7.02863	8.60978	13.6907	9.18968
9758	-	A	GGGAGAC	9.4467	8.8507	8.18629	5.81742	14.268	9.51511
9616	-	A	AGTAATA	9.59314	8.82146	8.32411	7.35971	13.3699	9.31882
6193	-	A	TTTATGC	7.89503	8.8187	12.1554	7.84134	9.79606	1.78731
14784	-	A	ATTAATT	8.21771	8.78007	9.78496	7.7764	5.52575	9.78373
4299	-	A	TTTACTC	9.57307	8.76655	4.76845	6.04471	15.9908	11.4884
11114	-	A	TATAAAA	9.4567	8.74305	8.04848	5.21133	15.1294	9.43763
10531	-	A	TATACTA	12.6933	8.73326	29.7683	11.9866	5.47993	3.53847
13089	-	A	TATAGTG	9.02279	8.70855	7.71772	8.43661	8.98048	10.9563
9789	-	A	TTGAGCC	9.13135	8.69565	7.85553	5.02192	14.1122	9.53578
14757	-	A	CGTATTG	9.11166	8.65162	12.5413	6.6021	8.28404	9.01921
16475	-	A	GCTACCC	8.53083	8.58651	15.8764	16.1805	0.769756	1.29658
1144	-	A	CGTAGTG	10.172	8.52967	5.15433	5.28168	18.4741	11.7777
1164	-	A	TTGAGTT	9.36857	8.50496	4.16205	4.3076	16.3023	12.7023
11649	-	A	ACTACGA	9.44501	8.5046	13.6438	7.12702	9.17292	7.83628
4303	-	A	ATTATTT	9.62427	8.49818	6.50493	5.21674	16.284	10.4914
7898	-	A	AGTACCA	8.05151	8.41598	8.4068	5.66049	9.71358	8.42516
14798	-	A	TGAATGA	9.57636	8.40814	14.0848	7.66276	7.40432	9.15352
9658	-	A	ATTAGAC	8.999	8.39453	8.70999	7.79805	11.4089	8.07906
605	-	A	TGTATTG	10.1042	8.3944	22.4916	13.3341	3.45474	1.13644
2465	-	A	TTTACTT	8.4246	8.3535	7.5799	9.81115	9.1271	7.18024
6256	-	A	TCCACTA	10.247	8.32775	6.67031	5.78495	18.5474	9.98519
7165	-	A	TTTACGC	10.2606	8.32107	5.95367	6.10423	18.4466	10.5379
12586	-	A	AGTAGTC	9.31298	8.31307	7.77284	8.8533	13.709	6.9168
3231	-	A	TTAACAA	8.65157	8.30657	4.52038	4.51324	13.4799	12.0928
3440	-	A	AGTAGCC	8.75396	8.29647	11.9625	6.95385	6.46045	9.63909
13030	-	A	GTCAGGG	9.09321	8.26556	5.84341	5.81201	14.0297	10.6877
1257	-	A	TATATAG	8.16583	8.26161	7.38696	6.42352	9.13627	9.71657
6157	-	A	ATTAGGG	7.1725	8.21608	10.3362	8.82625	7.60592	1.92162
9090	-	A	TGTAGAG	9.42368	8.21313	13.9746	8.27968	8.14658	7.29389
14826	-	A	GAGATGT	8.67598	8.19869	11.4663	6.8402	7.28519	9.11219
16217	-	A	TTGATTG	11.7559	8.18183	6.20174	7.8197	24.4581	8.54397
1180	-	A	AGCACCG	8.42063	8.12762	2.67364	3.95585	14.7537	12.2994
12611	-	A	GCTACAG	10.0057	8.10214	7.82797	7.94957	15.9908	8.2547
9631	-	A	GATACTC	8.31502	8.09469	7.71772	6.83479	10.2359	8.47165
11975	-	A	AGTATAG	7.95264	8.08922	6.47737	4.65394	10.9782	9.70108
3200	-	A	TATAATA	8.17551	8.06692	6.83569	5.14098	11.4272	9.29816
489	-	A	TGTATTG	10.5086	8.05626	9.04075	5.99059	19.9312	7.07176
11904	-	A	ACTAGCA	8.17456	8.03819	6.56006	6.72656	10.0618	9.34981
14795	-	A	ATGAGTG	7.9597	8.02625	9.42664	7.11078	6.35965	8.94173
14868	-	A	ATCAGGC	8.20993	7.99697	15.1047	9.23211	1.74111	6.76183
16396	-	A	TCAAGGG	8.30542	7.97025	11.6041	9.086	6.85449	5.67704
3338	-	A	GGTACAA	8.22201	7.97018	5.26459	5.09768	10.6758	11.85
9741	-	A	CTGAGGC	8.39434	7.96615	6.67031	4.9624	12.6826	9.262
7836	-	A	TAAAGGA	7.59148	7.93756	8.35167	5.59555	7.52345	8.89524
9723	-	A	TAAAATA	8.21691	7.91324	8.59974	4.78923	12.2519	7.22673
9656	-	A	TAGACTA	7.8094	7.88648	8.32411	5.3845	10.0801	7.44886
12581	-	A	TCTAGTT	8.32027	7.88458	6.78057	8.98859	10.8224	6.68951
7087	+	A	TTCACTG	7.8604	7.85809	2.56338	4.78381	10.9324	13.1621
9781	-	A	TAGATGC	8.91683	7.85016	7.66259	4.62688	15.3401	8.03774
4069	-	A	TGTAGAG	8.04557	7.84368	8.51705	7.17031	9.72275	6.77216
16143	-	A	TCAAGTA	7.46727	7.83403	2.42557	5.2438	11.7754	10.4243
3323	-	A	AGGAGGT	7.96815	7.81091	4.82357	5.02192	11.4272	10.5999
14924	-	A	TTGAGGC	7.25092	7.80955	9.12344	6.78068	4.26115	8.83841
3308	-	A	GGTATGT	8.41733	7.80553	4.60307	4.22101	13.8373	11.008
5956	-	A	TATAGTG	8.63785	7.80409	16.097	10.953	4.65519	2.84627
11921	-	A	ATCAGGA	7.66457	7.77548	5.59534	6.4181	9.51198	9.13286
3329	-	A	AGGAGTA	7.63194	7.75803	4.07936	4.85416	10.9324	10.6619
9501	-	A	CTCAGAA	7.21827	7.75635	7.82797	7.76017	7.75254	5.5324
3150	-	A	AGTAGGC	7.6047	7.7296	7.52477	6.36399	8.59561	7.93443
3237	-	A	GCCATCT	8.05137	7.72191	4.16205	4.16149	12.6002	11.2818
12609	-	A	TACAGGG	8.33842	7.69074	4.29987	6.89432	13.6723	8.48715
1781	+	A	TATAGTA	9.61529	7.67707	7.16645	8.18768	6.1947	16.9123
16224	-	A	TTGAGGG	6.81297	7.67387	1.59867	8.44744	6.90031	10.3055
9647	-	A	GTGAGCT	8.2787	7.66322	7.13889	6.19623	11.5922	8.18754
1219	-	A	TTTATCG	8.60485	7.64635	4.24474	4.48618	14.8819	10.8065
11907	-	A	GTTACTA	7.51893	7.64031	5.34727	6.49387	9.44783	8.78676
9698	-	A	AATAAGC	8.4037	7.57888	14.8566	8.5232	6.63456	3.60045
4330	-	A	CCTAGAA	7.5587	7.56945	7.44208	5.51979	9.57613	7.69681
1212	-	A	ATTACAG	7.4171	7.54513	2.97683	4.57818	11.6013	10.5121
9724	-	A	GTAAAAT	7.94712	7.52735	7.82797	4.75676	11.977	7.22673
2851	+	A	AGTACAT	8.29315	7.52495	5.78829	6.53175	12.3344	8.51814
3336	-	A	TACAATG	7.47372	7.47822	4.07936	4.47536	10.8591	10.4811
14853	-	A	AGGAGTG	7.23638	7.47377	12.4035	7.80346	1.59449	7.14408
13994	-	A	TCTAGGA	7.20908	7.41796	2.81145	3.9829	11.1889	10.853
3425	-	A	CCTACAA	7.41087	7.40297	8.84781	5.95812	5.58073	9.25683
1507	+	A	TATACTT	8.04782	7.40246	4.54794	5.00569	12.8384	9.79922
13112	-	A	AGTAAGA	7.47087	7.38517	7.49721	7.27313	7.14773	7.96542
3174	-	A	TTTACGG	7.34694	7.37847	5.59534	5.76872	9.03547	8.98822
3285	-	A	TGAACCT	7.82351	7.37663	3.58323	4.55112	12.9576	10.2021
16231	-	A	GTGATAG	7.7271	7.36309	3.14221	6.56963	13.04	8.15655
10738	-	A	TGTACGT	8.28572	7.33523	3.69348	2.73825	15.7342	10.977
11940	-	A	AGTAGGA	7.14979	7.32806	6.09148	4.72429	9.21874	8.56464
3183	-	A	ATGATAT	6.79114	7.32232	7.30427	4.43747	8.08243	7.34038
12506	-	A	TCTAGGC	7.71967	7.30726	12.8445	10.6283	3.98623	3.41966
531	-	A	GTTAGCA	7.23519	7.29005	9.81253	4.76758	12.5269	1.8338
11952	-	A	TTGAGTC	7.19628	7.27864	5.51265	4.69723	9.04463	9.53061
14837	-	A	TTCATCA	7.44709	7.23469	12.9547	6.48845	2.36425	7.98092
1129	-	A	AGCAGTT	7.47365	7.22634	3.88642	4.41583	11.5555	10.0368
3347	-	A	ATTAGAA	7.50696	7.22052	4.29987	4.98404	9.457	11.2869
9598	-	A	AGGAGTG	7.97707	7.20939	6.67031	6.54798	10.9415	7.74846
12983	-	A	AGGAGGC	8.24619	7.19359	5.42996	5.10851	13.4891	8.95722
15705	-	A	CTTAGTG	7.11346	7.18697	5.1819	5.5252	8.89801	8.84875
9940	-	A	TCTACAA	7.34172	7.17735	9.50933	3.53916	11.473	4.84537
15840	-	A	ATTAGGA	7.71898	7.16092	6.58762	5.98518	7.73421	10.5689
7698	-	A	AGGACTA	7.10034	7.15159	9.61958	6.95385	7.34933	4.47861
3314	-	A	GCCATGG	7.78876	7.15107	3.80373	3.94502	13.0492	10.3571
1187	-	A	GATATGA	8.46833	7.14984	3.44541	3.66362	16.1282	10.6361
9762	-	A	TGAAGGG	7.83122	7.13687	5.84341	4.85416	12.197	8.43033
3188	-	A	TTGAGAT	7.00194	7.11431	5.98123	5.28168	8.24738	8.49748
1978	+	A	TTTATAG	6.75606	7.08035	7.30427	6.85644	7.81669	5.04683
1193	-	A	TAGAGGG	7.69163	7.07297	2.56338	3.00882	14.0572	11.1371
3464	-	A	TTTATGG	7.99763	7.07047	11.6317	6.21788	6.30467	7.83628
10001	-	A	TATACTA	7.07235	7.05069	10.226	5.93648	8.16491	3.96205
15755	-	A	TTCAGGT	7.40802	7.03106	5.09921	6.78609	7.27602	10.4708
1183	-	A	TGAAGCA	8.00561	7.02181	3.33516	3.48504	14.6437	10.5586
7647	-	A	GTGATAA	7.21515	7.01619	9.48177	7.04043	6.99195	5.34644
9523	-	A	GCTAGGC	6.81899	6.99777	6.56006	7.43548	7.9908	5.28962
3178	-	A	ATCATTT	7.06545	6.98801	6.20174	4.83793	9.44783	7.77429
13567	+	A	TCTATTA	7.00738	6.96954	2.20506	2.66248	11.8854	11.2766
14892	-	A	AATAGTC	7.39636	6.95179	15.0495	9.26999	0.632299	4.63358
3197	-	A	AATACTA	7.01437	6.94487	5.81585	4.42665	9.74107	8.0739
11103	-	A	ATTAGTT	7.09083	6.8572	6.39468	4.93534	9.71358	7.31972
7913	-	A	TGTACTC	7.43084	6.82635	9.53689	6.81856	6.53376	6.83415
9592	-	A	GGGACTT	7.47155	6.81147	6.09148	6.2774	10.1718	7.34554
16484	-	A	TTCACTT	7.92291	6.8061	12.3208	16.9706	1.10881	1.29141
14783	-	A	TTAATTT	7.12539	6.80594	9.9779	5.8066	4.91177	7.80529
4733	-	A	AGTATTG	7.35777	6.79949	6.28443	3.26858	12.5635	7.31455
16290	-	G	TGGGTAG	6.90433	6.79089	6.33955	4.67017	9.36536	7.24223
15834	-	A	ATTAGGA	7.06305	6.79018	6.89082	5.26003	6.68954	9.4118
16131	-	A	GGTACCG	6.72682	6.75122	2.83902	3.73938	10.5658	9.76306
3389	-	A	CCTAGAA	7.29608	6.74418	5.7056	5.76331	7.72505	9.99035
7577	-	A	TATATAG	8.13338	6.73505	18.6052	12.9174	0.458188	0.552724
15578	-	A	TGTAGGC	7.83358	6.73495	7.11132	6.35858	11.583	6.28142
13097	-	A	GCTACAA	6.50507	6.72535	6.06392	7.38677	4.89345	7.67614
1578	+	A	TGTACTG	7.14873	6.70385	6.67031	6.73739	9.28289	5.90433
6160	-	A	ATTATTA	6.22324	6.68947	10.4189	6.87267	6.50627	1.09512
16357	-	A	GAGAAGG	6.72403	6.68516	7.0562	6.51551	6.46961	6.85481
15831	-	A	AGGATTG	6.36983	6.67903	5.98123	4.2643	7.37683	7.85694
3404	-	A	CGTAGTT	7.31009	6.66218	7.11132	5.81201	6.21303	10.104
5291	-	A	GCTATTG	7.23954	6.64994	3.74861	3.47963	12.1786	9.55127
4336	-	A	CATAGTC	6.77522	6.6428	6.31199	5.83366	7.98163	6.97362
9454	-	A	ATTATCC	6.86444	6.63449	4.76845	6.33152	9.42034	6.93746
2305	-	A	TATACTA	7.3839	6.62117	5.87098	5.82824	10.465	7.37137
1174	-	A	GCCAGGT	6.62134	6.60081	2.09481	3.03047	11.1889	10.1712
5829	-	A	TTTACCA	6.13248	6.5901	7.24914	5.93106	3.11568	8.23403
12427	-	A	ATGAGTT	7.2468	6.5885	14.1675	9.41069	3.7663	1.64267
12655	-	A	TATATCA	6.69694	6.57919	8.65487	5.88236	7.27602	4.97451
12599	-	A	AATATTA	7.99242	6.56765	5.98123	7.15407	12.9301	5.90433
7671	-	A	ATTATGA	7.21419	6.56434	11.7144	8.07945	5.04923	4.0137
3365	-	A	ATTAGGA	7.43104	6.56415	4.32743	5.35744	7.77087	12.2684
2883	+	A	ACTACTA	7.11648	6.55061	5.89854	6.50469	9.46616	6.59653
3194	-	A	ACTAAGT	6.52846	6.53684	3.55566	4.64853	9.48449	8.42516
16199	-	A	TGTAAGC	6.8282	6.52318	2.92171	6.3207	11.3447	6.72567
2387	-	A	TGTAGAT	7.64538	6.50597	4.52038	5.22215	13.0492	7.78979
3743	-	A	GCTAGGG	6.97462	6.49645	6.33955	4.81628	10.0893	6.65335
16324	-	A	GTAAATG	6.63661	6.49621	5.89854	6.17458	6.81784	7.65548
12443	-	A	TTTACAT	7.14411	6.47868	14.2502	9.62174	3.33561	1.3689
9840	-	A	TTGAGCC	6.8278	6.47703	7.93822	4.61606	9.74107	5.01584
794	-	A	GCTAGGC	6.56215	6.46827	3.72104	3.26858	10.0435	9.21551
3732	-	A	TTCATAT	7.04712	6.45104	7.2767	3.35516	11.9312	5.62538
9694	-	A	AGCAGTG	7.18613	6.44964	11.8522	8.55567	4.34362	3.99304
10576	-	A	ATTATTC	8.0384	6.4398	16.5104	8.06863	4.81097	2.76362
12494	-	A	AATATTG	6.10206	6.41212	9.06832	8.6639	4.16035	2.51567
4759	-	A	ATTATTA	7.0887	6.39538	4.93383	3.64198	11.922	7.85694
14880	-	A	GTGATTT	7.0182	6.39354	14.2502	7.7764	1.0355	5.01067
16479	-	A	TTTAGCT	7.01709	6.39352	11.5214	14.0809	1.20045	1.26558
13016	-	A	CCTAATT	7.67205	6.38114	4.13449	4.7297	13.7915	8.03257
3332	-	A	ATGAGGA	6.46671	6.37238	2.81145	3.90173	8.84303	10.3106
3105	+	A	TCTACNT	6.01164	6.36642	9.20613	8.30674	4.4261	2.10758
7751	-	A	CTGAGAT	7.37715	6.36585	12.1278	7.46253	5.26916	4.64908
7657	-	A	ATCATGA	6.60146	6.35792	9.37151	6.16376	6.55209	4.31848
9306	-	A	ATCACAT	6.76002	6.34483	5.95367	5.37909	8.97132	6.736
2475	-	A	CCGAGTT	5.86822	6.34455	5.98123	7.22984	6.70787	3.55396
6286	-	A	TAGACTG	7.45978	6.33876	5.76072	5.39532	11.7663	6.9168
2760	+	A	AGTACCT	6.75152	6.33854	4.85114	4.31301	10.016	7.82595
4306	-	A	CCTATTA	7.28561	6.29726	5.01652	4.23184	12.3161	7.578
6352	-	A	TGTAAGG	5.86553	6.29312	8.24142	6.9322	5.65404	2.63448
6221	-	A	GGGAGGT	7.98231	6.27437	6.50493	5.31415	14.0664	6.0438
733	-	A	GTGATTT	7.68062	6.26855	3.77617	2.8086	15.3768	8.76093
1210	-	A	TACAGAA	6.60838	6.26209	3.03196	3.69609	10.8774	8.82808
2798	+	A	TGCATTA	6.42766	6.26154	5.56778	5.44944	6.95529	7.73813
11990	-	A	TAAATAT	5.8765	6.25677	5.42996	3.40928	7.08358	7.58316
3299	-	A	TTAAGAA	6.55211	6.24155	2.75633	3.01965	10.969	9.46346
3278	-	A	CTGACTG	6.47404	6.23282	2.14994	3.31728	11.2806	9.14835
7575	-	A	TATAGGA	6.86959	6.22858	14.7188	11.8838	0.302404	0.573386
7880	-	A	TTGATTT	5.9191	6.20599	4.98895	3.18199	8.08243	7.42303
13688	-	A	TTTAGTA	7.4181	6.19899	4.52038	2.81401	14.4604	7.8776
10146	-	A	TGTAGCC	6.19581	6.19704	6.28443	6.10964	11.7021	0.68703
16397	-	A	GTCAAGG	7.1466	6.19596	11.2458	7.27854	5.11338	4.94869
7129	+	A	CCTACGC	6.00574	6.18839	2.34288	3.53375	8.84303	9.30332
2497	-	A	TAAACAG	6.03708	6.18588	7.2767	8.61519	5.09505	3.16137
7854	-	A	TTGACCT	6.47156	6.18525	4.65819	4.62688	8.88885	7.7123
6279	-	A	TTCAACC	6.24705	6.18447	3.80373	5.62261	8.81554	6.74633
14904	-	A	TGCATGG	7.58658	6.17916	17.3649	8.34462	0.623136	4.0137
6214	-	A	AAGAGTC	7.92841	6.17111	6.753	5.19509	14.1763	5.58923
4294	-	A	TCTATCA	7.52258	6.1691	4.24474	4.2643	13.5074	8.0739
16376	-	G	GGGGGTC	6.84347	6.15569	9.48177	5.83366	5.58073	6.47772
12354	-	A	TATAGTA	6.081	6.14911	7.19401	7.73311	5.10421	4.29265
6167	-	A	GGCACCG	5.4426	6.14541	8.54461	7.75476	4.53606	0.934981
5814	-	A	GTGATTT	6.19047	6.14482	7.41452	4.71346	4.87512	7.7588
2485	-	A	GTAAGAT	5.66712	6.11149	5.51265	6.71033	7.78003	2.66547
1115	-	A	TTTAACT	7.47667	6.10784	5.4024	5.54684	12.2886	6.66884
5473	-	A	AGTAGCG	7.07029	6.10134	6.58762	4.93534	11.1431	5.61505
14788	-	A	GTTAATT	6.3448	6.08042	8.6273	5.36285	4.59104	6.79799
6413	-	A	TATATTG	5.86583	6.0716	8.24142	4.04243	8.10076	3.07872
12502	-	A	GGCACAT	6.12717	6.04802	9.92278	8.81542	3.28063	2.48984
2388	+	A	TCTACAA	7.20341	6.04392	2.45313	4.6377	7.45014	14.2727
727	-	A	TAGAGGG	6.93048	6.03598	3.28003	2.73825	12.9117	8.79192
1119	-	A	TTGATTT	7.38601	6.01232	5.15433	4.68099	12.8384	6.8703
4719	-	A	TTCATTG	6.86943	6.00883	4.96139	2.69495	12.7651	7.05627
15818	-	A	AGTATAG	5.79802	6.00463	5.31971	4.0749	6.68954	7.10792
7870	-	A	GGTAAGG	5.92931	5.99919	4.24474	3.18741	8.53146	7.75363
6216	-	A	GTAAGAG	7.51707	5.99714	6.47737	5.07063	13.0034	5.51691
9113	-	A	ATTAGAA	6.72893	5.99285	9.95034	6.09341	5.8923	4.97968
1101	-	A	TTTAGGG	7.12852	5.98486	4.96139	5.02192	11.583	6.94779
7686	-	A	CAGATAA	5.72968	5.96731	7.66259	5.84989	6.08474	3.32151
7701	-	A	TACAGGA	5.70353	5.9373	6.39468	6.56422	5.47993	4.3753
13006	-	A	CTGATTT	7.6321	5.93651	4.96139	3.90173	14.7537	6.91163
1189	-	A	GGGATAT	7.11685	5.92227	3.03196	2.98718	13.6357	8.81259
7823	-	A	GGGATGG	5.83766	5.90913	5.87098	3.80973	5.94728	7.72264
14725	-	A	AATACAA	6.34593	5.90866	5.51265	4.9191	6.30467	8.64729
2784	+	A	TAAACTA	6.47807	5.89963	3.83129	4.34007	10.2817	7.45919
4328	-	A	TAGAAAT	5.82044	5.87028	5.23702	4.21019	7.33101	6.50354
15804	-	A	GCTACTT	6.24586	5.86482	4.5755	5.26003	6.46961	8.67828
2888	+	A	TATACTC	6.3865	5.85669	5.23702	5.86071	8.59561	5.85267
14898	-	A	GCTAGGA	6.5604	5.85397	14.0021	8.12815	0.531498	3.57979
3104	-	A	NGTAGAT	5.78209	5.85115	7.08376	7.15407	4.61853	4.27199
13392	-	A	TTCATTG	7.14281	5.84956	4.98895	4.70264	12.1695	6.71017
14808	-	A	GGGAGGT	6.03436	5.84846	9.04075	5.04357	3.39975	6.65335
5314	-	A	GCTATGA	6.3888	5.83716	3.5281	2.88436	10.9965	8.14622
7630	-	A	GATAGGG	5.9454	5.83328	7.00107	6.22329	5.44327	5.11399
4062	-	A	TTCAGGG	5.65399	5.82235	6.42224	3.75021	7.22104	5.22246
7818	-	A	GGGAGGG	6.15074	5.82207	5.87098	4.50782	5.77317	8.45099
758	-	A	TTGATGC	6.53968	5.79759	3.66592	2.25662	12.3069	7.92926
9850	-	A	GTGAGGA	5.83939	5.79241	7.19401	4.28595	7.48679	4.3908
3153	-	A	TGAAGTA	5.93049	5.78856	4.60307	5.02192	7.54177	6.5552
9122	-	A	GTCAGTA	5.98984	5.74461	7.80041	5.39532	6.0939	4.66974
7869	-	A	GTAAGGG	5.76373	5.73911	3.94155	3.36599	8.21073	7.53667
16424	-	A	GGGATAT	5.81674	5.73295	9.81253	8.59896	1.98854	2.86693
1016	-	A	TCTATTT	6.17038	5.73023	5.54022	5.92024	8.37567	4.84537
12986	-	A	AGGAGGA	6.31841	5.72533	3.91398	3.52292	10.3001	7.53667
9516	-	A	TGGAGTG	5.57045	5.72009	5.31971	6.12047	6.13055	4.71107
15774	-	A	CTTACTG	5.78804	5.71362	4.90626	5.26003	6.16721	6.81865
13360	-	A	AGCACAT	6.5729	5.69459	4.32743	5.4332	10.575	5.95599
16443	-	A	GAGAGTA	5.62334	5.69221	9.42664	10.0276	1.08132	1.95778
13034	-	A	GGGAGTC	5.90142	5.6898	4.13449	4.42665	8.0916	6.95295
13544	+	A	CATACAC	6.25233	5.68486	1.18522	1.98604	9.38369	12.4544
16328	-	G	TACGGTA	5.76756	5.6612	5.48509	4.57276	5.83731	7.17508
993	+	A	TGTAAAA	6.41352	5.65983	3.63835	2.94389	11.3906	7.68131
9731	-	G	TAGGAGG	6.08332	5.64641	5.09921	3.29023	9.75024	6.19361
13073	-	A	AGTAGGG	5.574	5.64047	7.11132	6.91597	3.90376	4.36497
1021	-	A	CGTAGTC	5.80726	5.63629	5.62291	5.64966	6.827	5.12948
12974	-	A	AGTAGTG	6.45691	5.63462	14.14	10.7744	0.494843	0.418417
5930	-	A	TGTAGAG	6.34337	5.63184	12.2657	8.37709	2.88658	1.84413
7749	-	A	GAGATGT	6.38335	5.58243	9.64715	5.84989	5.31498	4.7214
859	-	A	TATAGCT	5.33663	5.57745	6.80813	6.47222	4.68268	3.3835
13326	-	A	GGTACAG	6.52001	5.54848	3.63835	4.68641	11.3447	6.41056
6063	-	A	TGTAGAT	5.14723	5.5447	7.49721	7.95499	3.59219	1.54453
982	+	A	CTCACCT	5.78269	5.53607	3.16978	3.45798	8.88885	7.61416
3258	-	A	TTTATGC	6.37584	5.52962	2.78389	2.73283	11.7113	8.27536
12908	-	A	TGTAGGA	7.10346	5.52455	17.1168	10.4443	0.604808	0.247951
9552	-	A	GCCAGTG	5.77145	5.52056	4.85114	5.84448	7.19355	5.19664
3470	-	A	AAGAGTT	5.01145	5.50623	5.89854	5.11392	3.05153	5.98181
13543	-	A	TGTATGA	5.32871	5.50323	6.753	3.55539	5.80982	5.19664
13505	+	A	TCTACTC	6.83497	5.48902	1.10253	2.86812	8.10993	15.2593
14939	-	A	TTGATGA	5.52745	5.48083	8.9305	5.5739	2.21763	5.38777
7808	-	G	TGAGGAC	5.18375	5.4783	4.18962	2.93306	6.84533	6.76699
5806	-	A	CATATTG	5.87713	5.47778	5.37484	3.76103	5.58073	8.79192
2517	-	A	GCTAGAG	6.28924	5.47401	7.82797	11.1207	3.08819	3.12005
3472	-	A	TGAAGAG	5.26121	5.46485	6.39468	5.32497	3.72049	5.60472
9568	-	A	GTGATGC	6.26565	5.45889	5.45753	5.46026	8.78804	5.35677
9340	-	A	CCTAGTA	6.22694	5.44071	5.37484	5.35744	8.66892	5.50657
9823	-	A	TGAAGTC	5.56375	5.43982	5.26459	4.2643	7.11108	5.61505
6176	-	A	CATATCG	4.93254	5.43531	8.13117	5.45485	5.41578	0.728356
7688	-	A	AGCAGAT	5.49702	5.43216	8.07604	6.87809	3.98623	3.04773
3755	-	A	AGTAGAA	5.44183	5.4273	6.91838	3.39846	7.51428	3.93622
2866	+	A	TTCACCA	5.64286	5.42414	4.54794	5.12474	7.17522	5.72353
13022	-	A	TGGAGAC	6.73272	5.42328	4.24474	4.40501	11.8396	6.44156
11652	-	A	GTTACTA	5.38779	5.42307	5.95367	4.75134	5.8923	4.95385
12699	+	A	TCTACTC	5.56224	5.42304	1.21278	2.91683	10.1901	7.92926
7609	-	A	TAGACCT	5.90841	5.41846	12.1003	8.73966	0.696446	2.09725
6112	-	A	ATTACTA	6.00706	5.41296	12.2105	7.67358	3.15233	0.991803
2885	-	A	TATAGTA	5.62153	5.41021	10.6119	9.7408	1.05383	1.07962
11978	-	A	GGGAGTA	5.37549	5.40321	4.41012	3.35516	6.3963	7.34038
1548	+	A	TATAGAG	5.49074	5.39979	4.24474	4.73511	6.91864	6.06446
4338	-	A	CTCATAG	5.18091	5.39181	6.11905	3.59868	6.34132	4.66458
14025	-	A	TTTAGGT	5.65913	5.39176	2.67364	2.88436	7.89916	9.17935
7632	-	A	ATGATAG	5.98617	5.39055	8.70999	6.03388	4.45359	4.74723
7861	-	A	GGGATCG	5.52475	5.37012	5.42996	2.21333	9.14543	5.31028
3102	-	A	TAGATAG	5.25466	5.36697	6.97351	6.20705	4.5269	3.31118
13020	-	A	GAGACCT	6.71156	5.35834	4.02424	4.27513	12.1053	6.44156
11050	-	A	TATAGAG	5.23603	5.35797	4.85114	4.32383	5.86481	5.90433
3253	-	A	GCGATTA	5.78044	5.34482	2.31531	2.65707	10.1168	8.03257
584	-	A	GCTACAT	6.25352	5.33649	13.4784	9.78409	0.888885	0.862662
6977	+	A	ATTAGCA	5.30399	5.3286	4.60307	6.61833	3.94042	6.05413
16348	-	G	TTTGACT	5.13234	5.32458	5.78829	3.32811	6.55209	4.86087
7838	-	A	TGTAAAG	5.41974	5.31312	5.59534	4.1669	5.0309	6.8858
7158	+	A	TTCATCG	5.43072	5.30698	2.26019	2.94389	7.67007	8.84875
6227	-	A	GAGAGAG	6.90986	5.30541	4.85114	4.19937	12.8293	5.75969
14819	-	A	TGGATGG	5.49759	5.3041	7.30427	4.16149	4.07787	6.44672
11982	-	A	TAGAGGG	5.94399	5.30292	4.79601	3.92879	5.80982	9.24133
16097	-	A	TGTACGA	5.74533	5.29741	3.77617	3.26858	9.11794	6.81865
3074	+	A	TTCAGAC	4.93643	5.29427	7.69015	6.9322	3.65634	1.46704
1229	-	A	TTGATCG	5.59368	5.27142	3.11465	2.998	8.83386	7.42819
1205	-	A	AACAGGC	4.95088	5.26771	1.3506	2.90059	7.91749	7.63482
13115	-	A	ATGAGTA	5.10661	5.26764	5.29215	5.73084	4.16035	5.24313
15813	-	A	AGTACGG	5.62841	5.26569	4.355	4.16149	6.17637	7.82078
13046	-	A	TCTATGG	5.90737	5.2631	4.32743	4.05867	9.04463	6.19877
14802	-	A	TCGATGA	6.34591	5.26297	9.95034	5.11933	5.40662	4.90736
6202	-	A	CTTATGT	6.16214	5.24407	13.7265	8.27968	2.20847	0.433914
13277	-	A	ACTATTA	6.18716	5.24117	5.31971	5.16262	9.94268	4.32364
528	-	A	AGCAGCG	4.67321	5.22761	6.20174	4.25348	6.37798	1.85963
7083	+	A	TTCATTC	5.32857	5.22403	2.42557	3.11706	7.33101	8.44066
15858	-	A	ATTAGGG	5.8076	5.22096	5.1819	5.26003	4.27031	8.51814
2973	-	A	CCTATTG	5.41762	5.21785	9.7574	7.54912	2.88658	1.47737
16286	-	G	TAGGTTT	5.16481	5.21615	5.01652	3.8422	5.41578	6.38473
15670	-	A	TATATGG	5.64246	5.21383	3.58323	3.71233	8.55895	6.71534
4573	-	A	TTTATTT	5.85363	5.21026	12.183	8.49614	1.92439	0.811006
12854	-	A	TATAGGA	6.16409	5.20834	13.8368	9.99514	0.421533	0.40292
13324	-	A	TACAGAT	5.84038	5.20718	3.03196	4.67017	9.91519	5.74419
3044	+	A	TTCAACG	4.80209	5.20134	7.19401	6.40728	3.9954	1.61168
3294	-	A	AAGAGGA	4.98166	5.1977	1.32304	2.74366	7.65174	8.20821
7149	+	A	ACTATCA	5.28836	5.19531	2.1775	3.04129	7.34933	8.5853
10601	-	A	AGTAGCT	5.63485	5.19266	4.96139	3.9342	8.21989	5.42392
3760	-	A	TTGATAG	4.91846	5.18254	5.87098	2.61919	6.68954	4.49411
10753	-	A	AGTAGGT	5.34175	5.18169	2.31531	1.95898	9.04463	8.04807
1215	-	A	TCGATTA	6.0255	5.1789	2.94927	3.19823	10.7949	7.15958
7635	-	A	TCTATGA	5.79473	5.1768	9.01319	5.83366	3.81212	4.51994
15787	-	A	GGTAAAA	5.76635	5.16005	4.16205	4.12902	6.15805	8.61629
7644	-	A	ATAAGCT	5.26812	5.15379	6.56006	5.93648	4.37111	4.20483
11064	-	A	TGTAGGG	5.22898	5.13404	4.65819	4.03161	6.61623	5.60989
7705	-	A	GGCATAC	5.83151	5.12112	9.17857	5.21133	5.0309	3.90523
12075	-	A	TGTATGA	4.68119	5.12018	5.20946	3.00882	5.0309	5.47558
6094	-	A	ATTACAA	5.1649	5.11629	9.31639	7.30019	2.9324	1.11061
2287	-	A	TCTATAG	5.76895	5.11602	4.90626	4.12902	8.71473	5.32578
9530	-	A	GGTAGGG	5.25175	5.10509	4.24474	5.86071	6.55209	4.34947
6163	-	A	CCGATTA	4.73805	5.10322	7.8831	5.15721	5.04923	0.862662
539	-	A	GGTATGG	4.95508	5.10228	5.04408	5.18968	4.4261	5.16048
9298	-	A	GCTAGGC	5.21354	5.10149	6.39468	4.68641	5.51658	4.25649
4414	-	A	TTTAGCT	5.38039	5.09936	10.2535	8.84248	1.35624	1.06929
955	+	A	ATCACCC	5.30988	5.09605	3.25247	4.10737	6.08474	7.79495
13352	-	A	AATAGTA	5.53899	5.09502	2.75633	4.1669	9.20958	6.02314
4705	-	A	AGTATAT	6.03744	5.09169	3.96911	2.69495	11.2714	6.21427
7743	-	G	TTAGTAT	5.69256	5.0854	8.13117	4.86499	5.30582	4.46828
9131	-	A	TCTAGGA	5.1615	5.08096	6.28443	5.07604	5.08589	4.19967
16491	-	A	GATACAG	5.88015	5.07309	7.74528	12.176	2.4009	1.19843
2753	+	A	TGCAAAC	4.72642	5.05016	2.92171	4.34548	5.75484	5.88367
16152	-	A	TACAGGT	5.06006	5.04436	2.14994	3.58245	6.50627	8.00158
474	-	A	AGTAGTA	6.15174	5.03635	3.72104	4.31301	10.8132	5.75969
2392	-	A	TTGATTG	5.92961	5.03316	2.78389	3.71774	10.8682	6.34857
1044	-	A	TTCAGAT	5.22315	5.02853	4.85114	5.20592	6.827	4.00854
7683	-	A	ATAAGGA	5.07026	5.01803	6.753	6.52633	3.50972	3.49197
1731	+	A	TTTACCC	4.87828	5.01712	4.49281	5.54143	1.90606	7.57283
14704	-	A	ATCATTG	5.21213	5.00491	4.65819	3.77727	5.35163	7.06143
7875	-	A	TTGATGG	4.91814	5.00476	4.07936	2.24038	7.42264	5.93016
11929	-	A	GATATTT	5.05964	5.00182	3.72104	3.7448	6.25885	6.51388
13685	-	A	AGTAGGG	5.8867	5.00023	3.11465	2.25662	11.2897	6.8858
11937	-	A	AGGAGAG	5.05379	4.99706	3.50054	3.6528	6.34132	6.7205
13421	-	A	AGTAGTC	6.50102	4.98863	5.04408	4.26972	11.7571	4.93319
6793	-	A	TCTATTC	5.37902	4.98722	10.5292	6.48304	3.49139	1.01247
1844	+	A	TATACCT	6.02101	4.9792	2.1775	4.1669	5.7915	11.9481
4749	-	A	ATGAGTA	4.9929	4.97379	4.16205	2.47308	7.55094	5.78552
4780	-	A	TTTATTG	5.74485	4.96864	4.24474	2.61378	10.4284	5.69254
9375	-	A	ATCATTG	5.59289	4.9606	5.7056	4.2156	8.58644	3.8639
9750	-	A	CGAAGTA	4.90305	4.95999	4.0518	3.50669	6.18554	5.86817
4314	-	A	TTTAAGC	5.37483	4.95825	3.44541	3.83138	8.13742	6.08513
3456	-	A	GTCAGCG	4.56504	4.95665	6.50493	4.67017	1.84192	5.24313
2483	-	A	AAGATTT	4.63798	4.95403	4.98895	4.9191	6.43296	2.2109
6312	-	A	GGGAGTA	5.19205	4.94624	5.31971	4.57276	6.55209	4.32364
773	-	A	TGCATTG	6.08289	4.9452	3.41785	2.11592	12.3253	6.47255
3062	-	A	ATCACGT	4.66377	4.90949	5.26459	6.20164	4.55439	2.63448
1003	+	A	TCCAGTT	5.25473	4.90771	2.06725	2.74366	9.13627	7.07176
13186	+	A	ATCACCA	7.25962	4.90728	1.76405	2.39191	7.42264	17.4599
11964	-	A	GTGACTA	4.81941	4.90488	4.02424	3.20905	6.25885	5.78552
16445	-	A	AGGAGAG	5.2863	4.90405	7.77284	10.2008	1.13631	2.03526
12623	-	A	GTAACGA	4.84986	4.89771	5.04408	4.75134	6.1947	3.40932
9624	-	A	CTGATGC	5.37838	4.89206	4.43769	3.67445	8.05494	5.34644
6337	-	A	GTTAGGT	4.7815	4.88748	6.17417	5.09227	4.68268	3.17687
7794	-	G	ATGGCGG	4.94923	4.88357	4.90626	2.57049	7.4593	4.86087
6148	-	A	ACTAGTC	5.69194	4.87919	12.0176	7.61406	2.14432	0.991803
11678	-	A	TTCAGGG	4.69825	4.87915	6.72544	6.71574	2.30927	3.04256
2740	+	A	TTTAATT	4.66917	4.85727	3.50054	4.27513	5.4616	5.43942
15033	-	A	TGTAGGA	5.29168	4.8554	10.9977	8.8533	0.458188	0.857497
14084	-	A	ATTATGC	5.13364	4.85373	2.56338	2.45143	8.37567	7.14408
14874	-	A	TGGAGGA	4.68471	4.84078	8.35167	5.93648	0.705609	3.74509
16260	-	G	AGGGGTG	4.67772	4.83835	2.45313	3.67445	6.00226	6.58103
3084	+	A	AGTAATC	4.67404	4.82797	7.8831	6.2287	3.42725	1.1571
1207	-	A	AGAACAG	4.76293	4.8269	1.92943	2.93847	7.46846	6.71534
16364	-	G	TGGGGAC	4.65277	4.82153	4.5755	3.30646	5.06756	5.66154
2486	-	A	GGTAAGA	4.73681	4.81664	4.46525	5.16803	7.09275	2.22123
9727	-	G	AGGGTAA	5.22087	4.81633	4.5755	3.00341	8.24738	5.05716
12005	-	A	CCCATTG	4.84885	4.81139	3.83129	2.82483	5.7915	6.94779
779	-	A	TTGAGCT	5.19635	4.81073	2.75633	2.70578	8.45815	6.86514
7624	-	A	GGAAGTA	4.49221	4.7991	5.09921	4.89746	3.27146	4.70073
6320	-	A	TCCAGGG	4.7029	4.79476	5.12677	5.48732	4.46275	3.73476
9619	-	A	GCGAGTA	4.662	4.78864	2.97683	4.66476	6.0939	4.91253
9763	-	A	GTGAAGG	5.17099	4.78528	4.32743	2.88436	8.22905	5.24313
7782	-	G	ATAGTTC	5.13501	4.78013	4.41012	2.75989	8.21989	5.15015
5826	-	A	ACCAGCT	4.41714	4.77664	4.82357	4.7297	2.10766	6.00764
2848	+	A	AGCAGTA	4.89646	4.75372	2.83902	3.80973	7.23937	5.6977
13542	+	A	ATCATAC	5.59424	4.74846	0.771772	2.08345	7.41348	12.1083
9283	-	A	ATTAGGA	4.29311	4.74601	5.31971	5.24921	4.24282	2.3607
15779	-	A	GGTAGCT	5.41044	4.74342	3.94155	4.88663	4.60021	8.21337
1255	-	A	TATAGGC	4.8194	4.73928	3.19734	4.14525	5.33331	6.60169
7865	-	A	GGGAGGG	4.89096	4.7298	2.72876	2.72742	7.37683	6.73083
6215	-	G	TAAGAGT	5.88933	4.72874	5.48509	3.7448	10.355	3.97238
11901	-	A	AGCACAG	4.94937	4.72711	3.47297	5.09227	4.36195	6.8703
7842	-	A	GTTATGT	4.55596	4.72406	3.94155	3.05753	5.71818	5.50657
7061	+	A	TGTATTT	5.13135	4.715	2.78389	3.85844	5.57156	8.31152
12596	-	A	ATTATGG	5.68412	4.7098	4.24474	5.17345	9.07212	4.24616
6415	-	A	TTTATAT	4.67401	4.70079	6.67031	3.34434	6.05724	2.62415
11931	-	A	GTGATAT	4.62164	4.69187	3.5281	3.09	5.85564	6.01281
12624	-	A	TGTAACG	4.6168	4.68853	4.65819	4.71888	6.01143	3.07872
13985	-	A	AGTAGGG	4.65237	4.6835	2.06725	2.65166	7.17522	6.71534
2371	-	A	TTAATTG	5.61816	4.68007	3.61079	3.3714	9.74107	5.74936
13265	-	A	CCTAGTT	5.23487	4.67819	3.55566	5.26003	8.02745	4.09635
16262	-	G	TGAGGGG	4.53868	4.67048	2.48069	4.38336	4.95759	6.33308
4399	-	A	TTTAGGA	4.77156	4.66731	8.51705	7.18113	2.15348	1.23459
4216	-	A	CATATCA	4.85209	4.66099	2.398	2.68413	7.68839	6.63785
12015	-	A	GTGAGTG	5.41886	4.65128	4.02424	3.66362	5.27832	8.70927
9405	-	A	GGTATGT	5.40667	4.65024	4.8787	3.83138	8.4948	4.42179
7668	-	A	ATGAGGG	4.90669	4.64486	7.13889	6.06635	3.19815	3.22336
9861	-	A	TGAAGCA	5.21042	4.6424	6.11905	3.16576	8.50397	3.05289
7758	-	G	TGAGCGT	4.77232	4.6423	5.84341	3.96126	4.7285	4.5561
1784	+	A	AGTACCG	6.02505	4.63394	3.72104	5.54684	3.47306	11.3592
10579	-	A	AGTATTA	5.73956	4.63359	11.6041	5.78495	3.48223	2.08692
4736	-	A	GGTAGTA	4.46835	4.62755	3.58323	2.35944	6.25885	5.67188
15785	-	A	TAAAAGG	4.24681	4.62083	4.27231	1.80746	5.93812	4.96935
1835	+	A	ACTAACC	5.82812	4.61846	1.8743	3.55539	5.68153	12.2012
7716	-	A	GTTAGGA	5.66356	4.60946	9.67471	5.02192	4.197	3.76059
15850	-	A	GATAGTT	5.07108	4.60364	4.54794	4.65935	3.67467	7.40237
6144	-	A	GTCAGTT	4.74301	4.60233	9.01319	7.17031	2.03435	0.754184
6246	-	A	CAGATGC	5.80068	4.60091	3.80373	2.14298	11.8579	5.3981
7885	-	A	GCCAATT	4.38038	4.59615	3.91398	2.54884	5.27832	5.78035
2886	+	A	ACTATAC	4.97599	4.59112	3.55566	4.72429	7.16606	4.45795
9885	-	A	TAAAGTG	5.21504	4.58363	6.20174	2.96553	9.30121	2.39169
15750	-	A	GTTAGAA	4.78286	4.56553	2.94927	4.32924	4.80181	7.0511
9286	-	A	GTCATTA	4.65471	4.5638	7.66259	3.85844	5.26916	1.82864
1107	-	A	TTGAGGT	4.92678	4.56185	3.2249	4.00455	7.3585	5.11915
3143	-	A	CTTATTT	4.47773	4.55549	5.95367	5.12474	3.98623	2.84627
9829	-	A	ATGACGT	4.55903	4.55472	5.04408	3.34434	5.78233	4.06536
14848	-	G	TGAGCCG	4.06145	4.54992	6.33955	4.27513	0.806411	4.82471
9833	-	A	AATAATG	4.60581	4.54788	5.23702	3.2794	6.04808	3.85873
10187	-	A	TATAGGG	4.18751	4.54379	4.21718	4.8704	7.20271	0.459742
13015	-	A	CTAATTG	5.65685	4.54322	3.77617	2.93847	10.6025	5.31028
9321	-	A	TGGAGTG	4.55289	4.53701	3.99667	4.16149	5.14087	4.91253
7733	-	G	TTAGTTT	4.99076	4.53522	7.19401	4.68099	4.38944	3.6986
9581	-	A	GGGATTT	5.10092	4.52783	4.18962	4.0262	7.32184	4.86604
11915	-	A	AGAACGT	4.7931	4.52407	2.78389	4.3563	4.69184	7.34038
9428	-	A	GACAGGT	4.61383	4.52389	4.71332	5.47649	4.33446	3.93105
14843	-	A	CGAAGTT	4.01063	4.51708	6.28443	4.19395	0.723937	4.84021
1077	-	A	TCTAATC	5.06571	4.51339	3.99667	4.59982	7.23937	4.42696
12954	-	A	ATTAGCG	5.2159	4.50833	11.6041	8.72343	0.29324	0.242785
12601	-	A	TGAATAT	5.98577	4.49764	4.16205	4.70264	10.7857	4.29265
13576	+	A	CTCATCG	4.76133	4.48789	1.70892	1.28795	7.26686	8.78159
7605	-	A	CCTACTT	4.2262	4.48422	7.22158	7.06749	0.714773	1.90096
3633	-	A	GCTAGAG	4.64602	4.48319	9.26126	8.54484	0.421533	0.356429
15744	-	A	ATGAGGA	4.57255	4.47981	2.97683	4.04784	4.91177	6.35374
4233	-	A	TGTAATG	4.58654	4.47694	2.398	2.5759	6.37798	6.99428
3059	+	A	CCTACGT	4.518	4.47546	7.77284	5.96353	2.98739	1.34823
9361	-	A	GTTAGTG	4.55101	4.47451	4.46525	3.91255	5.34247	4.48378
13495	+	A	CTCACAG	5.65833	4.47009	1.54354	1.82911	7.11108	12.1496
16282	-	G	TTTGTTG	4.63959	4.4685	3.28003	3.4201	6.34132	5.51691
4465	-	A	AGTACGG	5.15803	4.46837	11.5766	7.99287	0.943867	0.11881
1114	-	A	TTAACTG	5.05016	4.4653	2.97683	3.73397	8.2932	5.19664
11052	-	A	AGTATAG	4.35497	4.46333	4.52038	3.18741	5.30582	4.40629
4774	-	A	GCTATAG	5.01332	4.45888	3.88642	2.19168	8.94383	5.03134
12430	-	A	GGTATGA	5.25388	4.45698	11.1356	6.43975	2.47421	0.965975
14093	-	A	TAAAGTT	4.41305	4.4546	2.09481	2.73283	6.17637	6.64818
4786	-	A	CCTAGTT	4.62935	4.45117	4.0518	2.37567	7.23937	4.85054
9963	-	A	CATACAG	4.75598	4.45052	4.93383	2.25121	7.87167	3.96721
16509	-	A	AGTAGGA	4.96892	4.44978	7.60746	10.2116	1.29209	0.764515
12380	-	A	ATTAGGG	4.54934	4.44797	6.86325	5.96353	2.9324	2.43818
12977	-	A	CCTAGTA	5.12349	4.44758	11.2734	8.52861	0.36655	0.325435
4612	-	A	TTTATTT	4.78383	4.44709	9.48177	6.75903	2.13516	0.759349
4454	-	A	GGTATAA	4.99898	4.44055	10.9702	7.68982	1.19129	0.144638
4213	-	A	ATCATAT	4.33704	4.43173	2.09481	2.61378	6.24968	6.3899
3291	-	A	AGGAATT	4.42174	4.42854	1.98456	2.3432	6.84533	6.51388
10770	-	A	ATTAGTT	4.62859	4.42747	2.14994	2.00769	7.65174	6.705
610	-	A	TTCAGTG	4.63137	4.42724	9.12344	7.6357	1.21878	0.547558
7111	+	A	GCTACAC	4.60804	4.41841	2.09481	3.24693	5.58989	7.50051
15115	-	A	TATAGTT	4.2053	4.41647	6.03636	4.42665	1.95188	4.40629
10764	-	A	TTTAGCA	4.61852	4.41536	1.92943	1.75334	7.89	6.9013
1480	+	A	TACACAC	4.2575	4.40355	1.8743	2.81401	5.9931	6.34857
15255	-	A	TCTACTG	4.71846	4.40088	8.84781	6.69409	2.10766	1.22426
9331	-	A	AGGAGCG	4.66695	4.39833	4.8787	3.91797	6.08474	3.78642
10747	-	A	TTTAGGT	4.45366	4.39212	1.92943	1.46112	7.56926	6.85481
1081	-	A	GGTATCT	5.33148	4.39015	3.66592	4.06408	8.87968	4.71623
3362	-	A	AGGAATG	4.98227	4.38143	3.25247	3.63115	5.1317	7.91376
7922	-	A	CGTAGTC	4.48982	4.3765	5.76072	4.82711	3.44557	3.92589
9769	-	A	GAAATGG	5.13356	4.3754	4.02424	2.47308	9.31038	4.72656
16489	-	A	TACAGTT	5.32408	4.37481	6.33955	11.4671	2.41007	1.07962
2901	+	A	TCCAATA	4.38482	4.37134	3.28003	4.14525	5.51658	4.59742
16117	-	A	TTCATGG	5.08675	4.36975	2.37044	2.93847	9.23707	5.80102
10734	-	A	CGTAGTC	4.99237	4.36538	1.73649	1.69923	9.53947	6.99428
2787	+	A	ACTACCA	4.70452	4.36089	2.67364	3.00341	7.42264	5.71837
7677	-	A	AAAATGA	4.87808	4.35966	7.74528	5.31956	3.39975	3.04773
169	+	A	CCTACGT	3.99173	4.34611	6.50493	5.76331	0.769756	2.92892
12947	-	A	TTTAGAA	4.81482	4.34241	10.3362	8.32838	0.238258	0.356429
10595	-	A	TATAATG	4.40291	4.33506	6.80813	4.7297	3.94042	2.13341
6183	-	A	GAAACGC	3.64525	4.33192	5.20946	4.7784	3.88543	0.707693
2853	+	A	TACATGC	5.06146	4.32743	3.05952	3.69068	8.53146	4.96418
7171	-	A	GTTAGAT	5.08319	4.32633	2.09481	2.96012	9.58529	5.69254
3356	-	A	GCCATTG	4.70115	4.32122	2.81145	3.02506	5.61738	7.35071
1957	+	A	TGTAGCA	4.45017	4.31536	3.69348	5.47649	4.79265	3.83807
3290	-	A	GGAATTG	4.86821	4.31342	2.01212	2.27826	8.83386	6.34857
9334	-	A	ATGAGGA	4.967	4.30312	4.18962	4.15066	7.11108	4.41662
7568	-	A	TTTAGCC	4.36776	4.29465	8.35167	8.68013	0.201603	0.23762
14856	-	A	CCAAGGA	4.14936	4.2936	7.44208	4.70264	0.568153	3.88456
12938	-	A	GCTATTT	5.79976	4.29357	14.4156	8.19309	0.394042	0.196294
11042	-	A	GGTAGAG	4.1061	4.28934	4.16205	2.87895	4.96676	4.41662
7146	+	A	TTCACTA	4.65619	4.28666	1.70892	2.99259	5.58073	8.34251
1427	+	A	TTTAGCA	4.4912	4.28208	1.8743	2.30532	6.25885	7.52634
14911	-	G	TGAGTAG	5.04425	4.28148	5.04408	3.44716	3.51888	8.16688
477	-	A	ATTAGTA	5.53333	4.28119	3.28003	3.7015	10.2909	4.86087
6827	-	A	GGTAGCG	5.359	4.27435	12.3759	7.04584	1.50286	0.511399
13307	-	A	GCTAGGT	4.94078	4.27343	3.44541	4.72429	7.77087	3.82258
12783	-	A	TATAATT	4.24275	4.26765	7.08376	7.23525	1.20045	1.45155
13081	-	A	TTGAGTG	4.49879	4.26672	3.80373	4.7297	3.21648	6.24526
5323	-	A	GTGATGG	4.77884	4.26473	2.06725	1.83452	8.75139	6.46222
3181	-	A	GATATCA	4.19281	4.2626	3.96911	2.83024	5.41578	4.5561
4313	-	A	TTAAGCT	4.61866	4.23925	2.92171	3.10623	7.07442	5.37227
6278	-	A	TCAACCT	4.22644	4.23863	2.67364	3.53375	5.75484	4.94352
12036	-	A	TTTATGT	4.64268	4.23473	4.32743	2.6679	4.14202	7.43336
9854	-	A	GATAGTG	4.79232	4.2335	4.68576	3.60951	7.09275	3.78125
15416	-	A	TGTAGTA	4.3491	4.23169	5.51265	6.28823	2.95073	2.64481
821	-	A	ATCACTG	4.04684	4.22694	3.2249	4.04243	4.50857	4.41146
4765	-	A	ATTATGA	4.53097	4.22642	3.88642	2.08345	7.58759	4.56643
12659	-	A	TTTATAT	4.39061	4.22553	5.48509	3.98832	4.46275	3.62628
3083	-	A	ATTACTC	4.37362	4.22549	4.27231	5.76331	4.17867	3.28018
3758	-	A	GATAGTA	4.06424	4.22489	4.65819	2.53802	5.26916	3.79158
13563	+	A	CCTATCT	4.63446	4.22437	1.24035	1.7317	6.71703	8.84875
6813	-	A	AATATGC	5.2602	4.2232	11.99	6.10964	2.33676	0.60438
950	+	A	TTTAGAT	4.50448	4.2094	2.81145	4.28595	4.13285	6.78765
13793	-	A	TTTAGGT	4.8533	4.20336	4.63063	2.69495	8.31153	3.77608
9800	-	A	TACAAAA	4.52089	4.2031	3.55566	2.60296	7.07442	4.85054
5380	-	A	AGTAGTG	4.72976	4.20034	2.81145	2.61919	7.89916	5.58923
4726	-	A	GTTATGG	4.14964	4.19898	4.32743	1.5477	6.65289	4.07053
5495	-	A	TATAAAA	4.36893	4.1964	4.32743	4.01537	5.06756	4.06536
7884	-	A	CCAATTG	4.02209	4.18762	3.63835	1.77499	5.93812	4.73689
7231	+	A	ACTACCC	4.33868	4.18636	1.37816	3.38763	4.98508	7.60383
2365	-	A	GTCAGTT	4.55081	4.17702	2.81145	3.32269	7.03777	5.03134
15873	-	A	AGTATTT	4.15356	4.1709	4.27231	4.06949	2.17181	6.10062
14748	-	A	GTCATTG	4.65377	4.16426	7.33183	2.95471	4.12369	4.20483
9369	-	A	GGTATAT	4.67055	4.16193	4.21718	4.0262	6.33216	4.10669
11988	-	A	AATATGT	4.20463	4.15622	3.85886	2.46226	4.45359	6.0438
14050	-	A	TGGAGAT	4.11342	4.156	1.32304	1.91569	6.3963	6.81865
12802	+	A	ATCAGTT	4.42343	4.14989	2.26019	2.79236	5.50742	7.13375
5407	-	A	TTTATTT	5.07077	4.14803	3.69348	2.00769	9.97933	4.60259
14132	-	A	AGTAGGG	4.07078	4.14246	2.83902	3.16576	5.1592	5.11915
861	-	A	AGTATAG	3.95378	4.13901	4.71332	5.0111	3.5647	2.526
1746	+	A	TATAGGC	4.85889	4.13676	3.50054	4.77299	2.03435	9.12769
11116	-	A	GATATAA	4.69484	4.13165	3.58323	2.30532	8.21073	4.68007
9460	-	A	AATAGGA	3.81156	4.12534	2.64607	4.0262	4.22449	4.34947
2850	-	A	TGTACTG	4.24177	4.12392	7.2767	8.06863	0.650627	0.971141
10582	-	A	GATAGTA	4.6477	4.12093	8.15873	5.49273	2.74913	2.19023
7829	-	G	TGCGTAG	3.97013	4.11781	3.30759	1.56935	6.07557	4.92802
16136	-	A	TTTATGG	4.40343	4.11762	1.51598	2.18627	7.8625	6.04897
13504	-	A	AGTAGAA	4.10671	4.11492	4.93383	3.26317	4.37111	3.85873
12439	-	A	CATAATG	3.90778	4.11343	6.17417	6.40728	2.05268	0.996969
14178	-	A	TATATTG	4.43842	4.11004	6.20174	4.33466	3.88543	3.33184
4097	-	A	AGTAGGG	4.34862	4.10555	3.99667	4.04243	5.18669	4.16867
3515	-	A	TAGAGGG	4.40869	4.10124	8.07604	5.44402	1.35624	2.75845
13091	-	A	ACTATAG	4.25653	4.09728	3.66592	3.86926	4.32529	5.16564
9337	-	A	AGTATGA	4.4076	4.09226	4.46525	3.09541	6.35048	3.71926
3488	-	A	TTTAGGG	4.18225	4.09066	6.20174	4.86499	2.34592	3.31634
6178	-	A	GCCATAT	3.49912	4.08962	5.09921	4.36712	3.81212	0.718024
987	+	A	CTGAGTT	3.89075	4.08699	1.15766	2.08886	6.23136	6.08513
6787	-	A	CCTACTG	3.94766	4.08225	7.08376	5.97436	2.19014	0.542392
471	-	A	AGTATGG	5.23618	4.08165	3.30759	3.21446	9.56696	4.8557
10597	-	A	GCTATAA	4.21058	4.0787	6.67031	4.01537	4.14202	2.0146
12628	-	A	ACCATGT	4.32676	4.07797	4.46525	3.69068	6.22219	2.92892
13557	+	A	CTGAGCC	4.63567	4.07713	0.661519	1.69382	6.46045	9.7269
13522	+	A	ATCATCG	4.7389	4.07176	0.826898	1.56394	6.57958	9.98519
15908	-	A	TGTATTA	3.5244	4.07071	4.355	4.36171	1.59449	3.78642
15821	-	A	TGAAGTA	4.4608	4.07029	3.2249	3.57704	4.56355	6.47772
7722	-	A	GTGAGTG	4.42809	4.06951	5.95367	4.50241	3.61968	3.63661
16353	-	G	AGGGATT	4.21307	4.06638	5.09921	3.62033	3.87627	4.25649
4103	-	A	GTTAGAA	4.32851	4.06471	4.49281	3.27399	5.91062	3.63661
1544	+	A	TTTATAT	4.67186	4.06103	3.33516	3.67445	7.23021	4.44762
15076	+	A	CTCAGAA	4.66631	4.0605	3.44541	4.67558	1.32874	9.21551
5503	-	A	ATTATTA	3.89473	4.05794	4.0518	4.06408	4.10536	3.35767
12766	-	A	CTCAGCC	3.77305	4.05574	4.10693	4.36171	4.00456	2.61898
12808	-	A	ATCATCA	4.52406	4.05535	9.39908	7.40301	0.586481	0.707693
2978	-	A	TAAACCC	3.89478	4.05386	6.17417	6.18	1.93355	1.29141
15654	-	A	ATTATTG	4.3606	4.05233	3.11465	2.86812	6.46961	4.99001
11017	-	A	TTCACTG	4.09218	4.04973	3.03196	2.98177	5.28749	5.0675
6115	-	A	GGTATTA	4.27051	4.0492	8.46192	5.75248	2.34592	0.52173
3193	-	A	CTAAGTT	4.06183	4.04916	2.26019	3.24152	4.85679	5.88883
11152	-	A	GATAGCC	4.37497	4.049	3.58323	2.86812	6.53376	4.51477
6524	-	A	TATAGTG	4.11986	4.04666	5.1819	2.91142	5.90146	2.48467
9346	-	A	AGTAGGC	4.23738	4.02932	4.10693	3.4201	5.47076	3.95172
16198	-	A	GTAAGCA	4.32481	4.02868	1.84674	4.18313	7.39515	3.87423
15672	-	A	GATATAT	4.08328	4.02574	2.59095	3.03047	5.69069	5.021
4163	-	A	TGTATGA	4.40421	4.02321	3.74861	3.10082	6.46961	4.29781
5426	-	A	TGTATGT	4.50516	4.01643	4.18962	2.44602	7.54177	3.84324
5332	-	A	TTAAGGA	4.12409	4.01246	1.57111	1.65052	6.90031	6.3744
1029	-	A	GCCACTT	4.05935	4.00569	2.97683	5.24921	4.54522	3.46615
742	-	A	TTGATCG	5.25859	4.00558	2.03968	1.62347	11.3997	5.97148
13292	-	A	TTGATGC	4.93754	4.00458	4.13449	3.87467	8.55895	3.18204
6358	-	A	GCTAGGT	3.90576	4.00375	5.1819	5.23297	2.38258	2.82561
4199	-	A	GCTAGGG	4.06446	4.0028	2.09481	2.96553	5.04007	6.15745
13570	+	A	ATTACTC	4.45715	4.00151	1.07497	1.75334	6.24968	8.7506
3335	-	A	ACAATGA	4.00348	3.99718	2.92171	1.98063	6.03892	5.07266
15519	-	A	GCTAGGG	4.09807	3.99254	5.62291	3.78809	4.197	2.78428
6046	-	A	CCTAGAA	3.81373	3.98928	5.84341	5.97977	2.13516	1.29658
7674	-	A	ATGATTA	4.33486	3.98553	6.36712	4.89205	3.07902	3.00124
6832	-	A	ATTATGG	4.68236	3.98314	10.1433	6.56422	1.40205	0.619877
14871	-	A	AGGATCA	4.86145	3.98169	10.6119	5.07063	0.870557	2.89276
12371	-	A	GTCAGGG	3.78743	3.97493	5.37484	5.4332	2.57502	1.76665
10729	-	A	TCTAGGC	4.10724	3.97434	1.46085	1.56394	7.01944	6.38473
12569	-	A	CTTAGGG	4.4622	3.97331	4.13449	6.81315	3.81212	3.08905
6121	-	A	ATGATGG	3.99313	3.9716	7.5799	5.48732	2.45589	0.449411
16452	-	A	CGGAGCG	4.01653	3.9715	7.11132	7.52747	0.595644	0.831668
13517	+	A	ACCACAT	4.83816	3.97067	0.826898	1.82911	6.11223	10.5844
9541	-	A	CCTAATT	4.93421	3.96903	3.99667	3.91797	7.88083	3.94139
6225	-	A	GAGAGGG	5.05092	3.96744	2.94927	3.4201	9.31954	4.51477
9858	-	A	AGCAGAT	3.90538	3.96591	4.93383	2.998	5.20501	2.48467
1980	+	A	TATAGGT	4.04931	3.96287	3.39028	4.88122	4.32529	3.60045
297	+	A	TCCACCA	4.54944	3.96129	0.992278	2.8086	9.28289	5.11399
7710	-	A	AAAAGGG	4.33821	3.95783	6.44981	4.81628	2.98739	3.09939
7868	-	G	TAAGGGA	3.95422	3.95753	2.72876	1.7804	6.12139	5.18631
388	+	A	ACCAGAT	3.84603	3.95705	4.24474	3.22529	4.13285	3.78125
2755	+	A	CAAACAG	4.03292	3.95676	2.78389	2.99259	4.92094	5.43426
5361	-	A	AGTAGAT	4.84614	3.95586	2.92171	2.29991	9.17292	4.99001
6217	-	A	GGTAAGA	4.90123	3.95276	4.38256	3.03047	8.66892	3.52297
2801	+	A	ATTAAAA	4.04769	3.95034	2.31531	3.00882	5.97477	4.89186
5329	-	A	AGGAGGG	4.23217	3.94986	1.01984	1.50982	8.00912	6.3899
12592	-	A	TGGAGAA	4.17696	3.93779	2.89414	4.27513	5.93812	3.60045
15837	-	A	AGGATTA	4.0622	3.93618	3.77617	3.13329	4.0962	5.24313
12011	-	A	GTGAGCC	4.57953	3.93575	3.44541	3.21987	4.4261	7.22673
618	-	A	TAAACAT	4.3717	3.92681	9.26126	6.84562	1.00801	0.371926
2792	+	A	CAAACCT	4.52195	3.9223	2.78389	2.79777	7.4593	5.04683
3667	-	A	CTCACCC	3.91323	3.91452	6.44981	6.20705	1.62199	1.37406
9349	-	A	GTTAGTA	3.88317	3.90963	3.99667	3.24152	4.47191	3.82258
2882	-	A	AGTAGTT	3.96311	3.90825	6.94594	7.34889	0.870557	0.68703
4742	-	A	TTGATTG	4.16359	3.90598	3.14221	1.6397	7.20271	4.66974
4792	-	A	GCTATTC	4.40689	3.90547	4.60307	2.37567	7.44097	3.20786
2383	-	A	GATATTG	4.8073	3.89733	2.81145	3.17658	8.6231	4.61808
4268	-	A	CATATTT	4.20631	3.89168	2.45313	2.47308	6.58874	5.31028
12351	-	A	AGTAGTG	3.97027	3.89109	4.32743	4.98404	3.45474	3.11488
10525	-	A	AGTATTC	4.919	3.88552	10.5567	5.70919	2.06185	1.34823
4205	-	A	AGTAATG	4.00653	3.88007	1.98456	2.50014	5.26	6.28142
16232	-	G	TGTGATA	4.26383	3.87815	2.67364	3.24152	6.6254	4.51477
13076	-	A	TGGAGTA	3.55285	3.87599	3.74861	4.29677	2.16265	4.00337
10567	-	A	TCTAGGC	3.96865	3.87556	6.44981	5.57931	2.17181	1.67367
6097	-	A	ATTATTA	4.34312	3.87408	8.70999	5.64966	2.0985	0.914319
9235	-	A	ACTATAT	3.69664	3.86974	6.00879	3.5608	4.17867	1.03829
11943	-	A	GTAAGTA	3.89896	3.86461	2.97683	2.7166	5.15003	4.75239
16363	-	G	GGGGACG	3.71076	3.86311	3.91398	2.15921	4.95759	3.81224
6109	-	A	ACTATGA	3.76587	3.86081	6.753	5.47649	2.24512	0.588883
4472	-	A	ATTAATT	4.39935	3.85715	9.78496	7.19196	0.522334	0.0981472
10026	-	A	TTAATTG	3.56343	3.85394	5.7056	2.00228	5.70902	0.836834
12698	-	A	AGTAGAT	4.20149	3.85192	3.88642	3.27399	5.82815	3.81741
3737	-	A	GTGACTT	4.0077	3.85018	3.83129	2.36485	5.96561	3.86907
4211	-	A	CATATAA	3.79546	3.84733	2.398	2.09427	5.29665	5.39293
3232	-	A	CTTAACA	3.88037	3.84652	1.59867	1.88322	5.80982	6.22976
5376	+	A	ATCACAC	3.84327	3.84581	0.854461	1.25007	6.827	6.44156
3605	-	A	CCTAGGT	4.24953	3.84577	9.06832	7.38677	0.238258	0.304773
3199	-	A	ATAATAC	3.92433	3.84565	2.86658	2.25121	5.75484	4.82471
9464	-	A	AATAAAT	3.77425	3.8455	3.11465	4.29136	4.05954	3.63145
14088	-	A	TTTAATT	3.8625	3.8418	1.51598	1.67217	6.01143	6.25043
11918	-	A	AGGAGAA	4.06904	3.83442	2.81145	3.2794	4.38944	5.79585
6297	-	A	CTAAGGG	4.22277	3.82809	2.67364	3.31187	6.56125	4.34431
13316	-	A	TGCAGGA	4.26329	3.82759	1.95699	4.08572	7.44097	3.56946
3749	-	A	ATGATGG	3.99274	3.82703	4.24474	2.06721	6.24968	3.40932
16144	-	A	GTCAAGT	3.93456	3.8265	1.07497	2.21874	7.01027	5.43426
9615	-	A	GTAATAC	4.3121	3.82506	3.19734	3.19282	6.40547	4.45278
3767	-	A	AGTAATG	3.83601	3.81587	4.38256	2.39732	5.31498	3.24919
2385	-	A	TAGATAT	4.76436	3.81149	2.78389	3.03588	8.65059	4.58709
12169	-	A	TTCACAA	3.70433	3.80931	2.59095	3.66903	3.94958	4.60775
5479	-	A	GGTAGGA	3.80763	3.80811	4.29987	2.56508	5.04923	3.31634
2285	-	A	TATAGGG	4.07304	3.80767	3.03196	3.43634	5.64487	4.179
5239	-	A	GTTAGCG	3.84775	3.80154	2.03968	2.02392	5.764	5.5634
10558	-	A	AGTAGGG	4.62376	3.79731	9.12344	5.39532	2.1993	1.77698
13274	-	A	ATTATGA	3.97557	3.79591	3.80373	3.78809	6.13055	2.1799
3098	-	A	TAGAAAC	3.83352	3.7958	5.48509	4.89746	2.69414	2.25739
11956	-	G	TATGTTG	3.75956	3.7949	3.05952	2.05098	5.39745	4.53027
12317	-	A	TGCACCA	3.60306	3.79365	2.72876	3.72856	4.0962	3.85873
2757	+	A	AACAGTA	3.78254	3.79296	2.86658	2.6679	4.71934	4.87637
5928	-	A	TAGAGAA	3.7321	3.79078	6.33955	5.63884	1.94272	1.0073
9609	-	A	CGGATGT	4.17519	3.78824	2.42557	3.26317	6.69871	4.31331
9856	-	A	CAGATAG	3.84339	3.77392	5.34727	2.18086	5.64487	2.20056
578	-	A	TAAACTG	4.0207	3.77356	7.91066	6.75903	0.788083	0.625043
4274	-	A	ATCAGAC	3.82338	3.77285	2.28775	2.3865	5.1592	5.46008
13667	+	A	TTAACGA	3.55583	3.76892	5.45753	4.80005	1.22794	2.73779
12919	-	A	ATGAGTT	4.24016	3.76533	9.2337	7.09996	0.430697	0.196294
15071	-	A	AGTAGAG	3.75548	3.76087	4.76845	5.22756	2.27261	2.75329
1316	-	A	TTTACGT	3.60367	3.75278	1.92943	3.29023	4.21533	4.97968
16332	-	G	TATGTAC	3.64373	3.75201	3.74861	2.27826	4.79265	3.75542
9388	-	A	GTTACAT	3.62966	3.74568	3.0044	3.54998	4.02289	3.94139
16360	-	G	GACGAGA	3.73457	3.73463	4.18962	3.2794	3.61052	3.85873
10007	-	A	ACTATTT	3.89718	3.73435	6.39468	2.27285	5.19585	1.72532
16502	-	A	ACCAGAT	4.24095	3.73313	6.17417	8.70719	1.29209	0.790343
13349	-	A	AGTATGG	5.21963	3.72869	3.41785	3.32269	10.0985	4.03953
5394	+	A	TCTAACA	4.03962	3.72561	1.3506	1.2663	7.44097	6.10062
3018	+	A	TGCAGCC	3.55225	3.72141	4.21718	5.32497	3.22564	1.44121
11942	-	G	TAAGTAG	3.62238	3.72009	3.47297	2.13756	4.91177	3.96721
11935	-	A	GAGAGTG	3.76495	3.71965	2.86658	2.41355	4.57272	5.20697
5401	-	A	TTTACGT	4.10158	3.71912	2.26019	2.38108	6.70787	5.05716
9508	-	A	TAAAAGG	3.7532	3.71764	3.16978	4.13443	4.40777	3.30085
1157	-	A	TTAAGCT	3.85718	3.71273	1.26791	1.64511	6.73536	5.78035
13151	-	A	ATTAGTG	3.71477	3.70594	5.48509	6.01765	1.42955	1.92678
12532	-	A	GTCAGTT	4.26495	3.70413	5.01652	7.89005	2.39174	1.76148
2745	+	A	TTTATTA	3.66293	3.70197	3.30759	2.56508	4.68268	4.09635
12365	-	A	GTTAGGG	3.50833	3.69911	4.68576	4.82711	2.71247	1.80797
5296	-	A	ATGAGGC	3.64577	3.69318	1.21278	1.69382	5.98393	5.69254
10615	-	A	TTGAGGG	4.94198	3.69083	3.5281	2.37026	10.016	3.85357
4085	-	A	GTGACAA	4.01456	3.68488	3.83129	3.35516	5.33331	3.53847
14767	-	A	GTTAGTT	3.79484	3.68414	3.41785	3.95043	1.57617	6.23493
7895	-	A	ACCATTG	3.44069	3.6778	3.03196	1.95357	4.45359	4.32364
7152	+	A	ATCATAT	3.8041	3.67082	1.26791	2.31073	5.0309	6.60686
11664	-	A	ATGAGAA	3.75991	3.66769	4.79601	4.30219	3.0332	2.90826
3227	-	A	CAAACCC	3.79783	3.66426	1.48842	1.98604	5.34247	6.3744
3101	+	A	TCTATCT	3.48075	3.66275	5.67803	4.80546	2.52003	0.919484
9119	-	A	AGTAGAA	3.66295	3.65979	4.54794	4.25889	3.0607	2.78428
1775	+	A	AATAGAT	5.19177	3.65794	2.92171	4.39418	2.47421	10.977
6001	-	A	CTTAGAG	3.47945	3.65416	5.34727	5.40073	1.96104	1.20876
11165	-	A	CTCATCG	3.49022	3.65306	4.0518	2.60296	3.67467	3.63145
13470	+	A	CCTAGCA	5.07369	3.64957	1.21278	2.33238	4.96676	11.7828
12657	-	A	TATATAT	3.66569	3.64126	4.16205	3.59868	3.68383	3.2182
9814	-	A	TGGAAGC	3.95031	3.63904	2.94927	2.5759	5.94728	4.32881
14933	-	A	AAAAGGC	3.21163	3.63594	3.47297	3.79891	0.92554	4.64908
15717	-	A	TAAAGTG	3.78077	3.6317	2.09481	3.53375	3.72965	5.76486
6870	-	A	GTCAGCT	3.68606	3.62895	6.83569	5.11933	0.650627	2.13858
12913	-	A	TGGAGTG	3.96033	3.62773	8.37923	6.88891	0.36655	0.206626
7242	-	A	TGTATGC	3.62447	3.62532	3.16978	2.71119	4.53606	4.08086
2730	+	A	CCTATGG	3.58079	3.61931	3.2249	2.78154	4.01373	4.30298
14000	-	A	GTTAGGT	3.90847	3.61802	2.23263	2.0131	5.00341	6.38473
3727	-	A	ATGAGAT	3.61222	3.61485	2.59095	2.28909	4.9301	4.63875
3124	-	A	CGTACAG	3.57854	3.61065	3.61079	4.2156	3.61052	2.87726
5381	+	A	ACTACTC	4.24098	3.61035	1.79161	1.23925	8.50397	5.42909
1810	+	A	TATAACC	5.10714	3.60767	2.61851	3.78809	3.42725	10.5947
5340	-	A	AGTAGAG	3.68263	3.6044	2.09481	2.05098	5.47076	5.11399
593	-	A	AGGAGGT	3.61675	3.60303	6.69788	5.96894	1.23711	0.563055
14009	-	A	TCTAGTC	3.97265	3.59965	2.20506	2.10509	4.99425	6.58619
13169	-	A	CATAGTG	3.87722	3.59843	5.9261	7.17572	1.13631	1.27075
1432	-	A	TTTACTG	3.63675	3.59136	3.16978	3.99373	3.18899	4.1945
4067	-	A	TAGAGTT	3.88541	3.58926	3.58323	3.41469	4.94843	3.59529
14935	-	A	TGAAAAG	3.08085	3.58604	3.99667	3.45798	1.15463	3.7141
14034	-	A	TGAAATT	3.75344	3.58555	1.92943	1.7317	5.24167	6.11096
16380	-	G	TGAGGGG	3.61827	3.58346	4.52038	3.45798	2.78578	3.70893
1590	+	A	TGCACTT	3.38128	3.58302	3.50054	4.21019	3.6655	2.14891
14799	-	A	ATGAATG	3.62472	3.58247	4.63063	3.30105	2.70331	3.8639
7612	+	A	TCTACAA	3.7185	3.5822	6.47737	7.37054	0.339059	0.68703
1477	-	A	TGTACGC	4.2003	3.57815	8.79268	6.29364	0.852229	0.862662
1235	-	A	GTGAGGT	3.63117	3.57449	1.8743	2.6679	4.48108	5.50141
9510	-	A	GGTAAAA	3.83358	3.57245	3.33516	3.80973	5.01258	3.17687
5854	-	A	TCTAAAG	3.28837	3.56931	4.82357	4.42665	1.19129	2.71196
16378	-	G	AGGGGGG	3.59477	3.56403	4.46525	2.94389	2.78578	4.18417
3770	-	A	ATTAGTA	3.82724	3.55905	5.48509	2.70578	4.0962	3.0219
2887	-	A	AGTATAG	3.85369	3.55583	7.5799	6.3694	0.742264	0.72319
9924	-	A	ATCAGGC	3.61882	3.55495	4.13449	1.62888	5.73651	2.97541
4451	-	A	ATAACCA	3.69532	3.55334	7.52477	6.33693	0.769756	0.149804
15477	-	A	AATAGTG	3.30738	3.55095	3.50054	3.89091	3.60136	2.23672
12605	-	A	GGGATGA	4.96244	3.54803	2.64607	3.6041	10.1076	3.49197
15053	-	A	AATATAG	3.82995	3.54311	5.23702	3.8422	2.99655	3.24402
9310	-	A	TGAAATC	3.87752	3.54066	2.78389	2.82483	5.64487	4.25649
9887	-	A	TGTAAAG	4.15408	3.53739	4.82357	2.25121	7.49595	2.04559
9686	-	A	TTGAATT	3.66571	3.53594	5.45753	4.04784	3.02404	2.13341
5865	-	A	TGGACTG	3.5703	3.53547	6.39468	5.89318	0.815574	1.17777
15051	-	A	TATAGGC	3.52443	3.53327	4.49281	4.09114	2.53836	2.97541
2955	-	A	TCTAGAA	3.63467	3.52515	4.79601	5.98518	2.25428	1.5032
507	-	A	GGTAGGA	5.36216	3.52471	3.66592	3.24693	11.1523	3.3835
14844	-	A	CCGAAGT	3.07435	3.52172	4.71332	3.24152	0.540662	3.80191
1546	+	A	TATATAG	4.01259	3.51339	3.14221	3.03047	5.9931	3.88456
9233	-	A	TATATGA	3.26254	3.51055	5.1819	3.32811	3.69299	0.847165
7777	-	G	TCAGACG	3.28072	3.50755	3.94155	1.76417	4.34362	3.07356
11916	-	A	GAGAACG	3.74269	3.5055	2.53582	2.81401	4.197	5.42392
15796	-	A	TCCAATG	3.83488	3.5043	2.86658	2.58672	4.14202	5.74419
16529	-	A	TTTAGGC	4.4225	3.50383	6.36712	10.1142	0.568153	0.64054
7245	+	A	TACACCA	3.06802	3.50143	1.68136	3.58786	3.50056	3.50231
4291	-	A	ATCAAAG	3.48997	3.49995	1.79161	2.28368	5.16836	4.71623
13271	-	A	ATGAGTC	4.01777	3.49939	3.33516	3.66362	6.02975	3.04256
14975	-	A	TTCAGCC	3.51736	3.49821	6.47737	6.07176	0.595644	0.92465
3067	-	A	CTCAGAT	3.45418	3.49575	3.33516	4.57818	3.65634	2.24705
13497	+	A	CACAGGT	4.37336	3.48958	1.01984	1.14184	5.83731	9.49445
2529	-	A	AATACTG	3.99558	3.48723	5.34727	8.12815	0.879721	1.62718
9874	-	A	ATTAGTT	3.65086	3.48406	4.02424	2.94389	5.67237	1.96294
16534	+	A	AATAGCC	4.65347	3.48366	3.39028	3.57704	1.19129	10.4553
1999	+	A	CCTACCG	3.47211	3.48133	2.89414	4.03161	3.77547	3.1872
13039	-	A	CTGAGGG	3.48179	3.47843	2.23263	2.70037	4.73766	4.25649
5958	-	A	GGTATAG	3.72624	3.47843	7.02863	4.8217	2.13516	0.919484
7654	-	A	ATGAAAG	3.39811	3.47201	4.10693	4.02078	2.92324	2.5415
16301	-	G	ACTGTTA	3.26975	3.47135	3.77617	1.47194	4.66435	3.16654
3623	-	A	GCTAGAA	3.84994	3.46942	8.07604	6.5101	0.384878	0.428748
5455	-	A	ATGAGTG	4.09072	3.46177	3.30759	2.93306	6.50627	3.61595
3125	+	A	TGTACGA	3.71894	3.461	4.79601	6.45057	2.12599	1.5032
8301	+	A	TGTAAAG	3.42429	3.45859	2.94927	2.67331	3.96791	4.10669
2966	-	A	TTGATAT	3.24895	3.45844	5.07164	4.80005	2.11683	1.0073
3100	-	A	GATAGAA	3.67298	3.4575	5.45753	4.45912	2.45589	2.31937
13164	+	A	TCTAACA	4.85951	3.45277	1.32304	1.61805	5.28749	11.2094
14894	-	A	GGAATAG	4.06989	3.44988	9.04075	5.08145	0.339059	1.81831
4534	-	A	CTTAGCG	3.44888	3.44974	6.69788	6.81856	0.201603	0.0774846
7907	-	A	CGTAGGT	3.45277	3.44932	3.77617	3.12247	2.8316	4.08086
6207	-	A	AGAAGCT	4.20618	3.44239	2.45313	2.93306	7.48679	3.95172
4688	-	A	GATAGCT	3.89114	3.43575	2.23263	2.41355	6.46045	4.45795
3386	-	A	AGAATTT	3.65245	3.43561	2.89414	2.51096	3.97707	5.22763
3344	-	A	AGAATGG	3.51391	3.4356	1.62623	1.93192	4.93927	5.55823
13106	-	A	AAGATTC	3.56949	3.43446	3.14221	3.5608	3.30812	4.26682
1610	+	A	TGTAGCT	3.48153	3.43139	3.16978	5.04357	3.69299	2.01977
10742	-	A	GTTATGT	3.70333	3.42863	1.51598	0.909141	7.04693	5.34127
6372	-	A	TAGAGGA	3.70376	3.42598	5.87098	3.36058	3.49139	2.09209
9708	-	A	GTAAAAT	3.79796	3.42321	2.45313	2.54343	5.8923	4.30298
1811	+	A	ATAACCA	4.56245	3.41556	1.84674	3.40387	3.42725	9.57194
16377	-	G	GGGGGGT	3.34752	3.41373	4.02424	2.8086	2.53836	4.01887
4468	-	A	ATTAGTA	3.59683	3.41235	7.46965	6.3207	0.504007	0.0929816
402	+	A	TTTATCT	3.2248	3.4087	4.38256	1.69923	3.53721	3.28018
14709	-	A	TTCATAT	3.30639	3.40862	3.28003	2.11051	3.53721	4.29781
10528	-	A	ACTAGTA	4.03074	3.40619	7.99335	5.37367	1.43871	1.31724
14005	-	A	GTCAGGT	3.95675	3.40341	1.98456	2.28909	4.51773	7.03561
2773	+	A	CCCACAG	3.56385	3.40033	1.76405	2.44602	5.69069	4.35464
12719	-	A	AGTATGG	3.53893	3.39708	3.39028	3.40387	4.05038	3.31118
9697	-	A	ATAAGCA	3.68262	3.39235	5.76072	4.3563	2.4284	2.18507
5918	-	A	TCAACGG	3.83136	3.39045	8.37923	6.42352	0.357387	0.165301
2734	+	A	TGGAGCT	3.30061	3.38583	2.7012	3.22529	3.54637	3.72959
9126	-	A	GATAGTC	3.4782	3.38527	3.83129	2.74366	4.3986	2.93925
14936	-	A	ATGAAAA	2.84003	3.37978	3.63835	3.36058	0.962195	3.39899
5500	-	A	ATTAGTA	3.60839	3.37851	4.43769	3.33893	3.41808	3.23886
11136	-	A	ATAAGTG	3.51536	3.37468	2.75633	2.32697	4.98508	3.99304
5427	+	A	CATACAA	3.35696	3.37063	1.10253	1.23383	5.50742	5.58406
5483	-	A	GATAGGT	3.42807	3.36875	3.14221	2.78695	4.18784	3.59529
9728	-	G	GAGGGTA	3.45357	3.36869	2.89414	2.01851	5.05839	3.84324
2296	-	A	ATTAGTT	3.47902	3.36835	1.59867	2.74366	5.58073	3.99304
3306	-	G	TATGTTG	3.75317	3.36688	1.54354	1.76958	6.73536	4.96418
6765	-	A	CTCACAC	3.342	3.36626	5.87098	5.21133	1.52118	0.764515
7113	+	A	TACACCC	3.4118	3.36405	1.18522	2.28368	4.44442	5.73386
13280	-	A	GTAACTA	4.04882	3.35988	3.16978	3.54998	6.43296	3.04256
1364	-	A	TGTAGCC	3.60976	3.35943	2.09481	2.40273	4.31613	5.62538
15843	-	A	GGTATTA	3.65485	3.35775	2.92171	2.73825	3.7938	5.16564
5782	-	A	AGCAGCT	3.91292	3.35677	8.35167	6.09882	0.586481	0.614711
2765	+	A	CTAACAA	3.7115	3.3558	2.34288	2.75989	5.7915	3.95172
3473	-	A	GTGAAGA	3.09964	3.35359	3.77617	3.00341	1.91523	3.70377
12856	-	A	TGTATAG	4.33748	3.34176	10.4465	6.4614	0.21993	0.222123
4193	-	A	GTGAGTG	3.37116	3.33867	2.34288	2.25121	4.33446	4.5561
11087	-	A	TGAATGT	3.21024	3.33488	2.94927	2.00769	3.72049	4.16351
10609	-	A	GTTATGA	3.5033	3.33257	3.05952	2.02392	5.32414	3.60562
10561	-	A	CATAGTA	3.52281	3.33008	6.03636	4.35089	2.30927	1.39472
5277	-	A	TGAATTC	3.38198	3.32845	1.48842	1.58017	5.07672	5.3826
1777	+	A	TAGATAT	4.53249	3.32809	2.94927	3.70691	2.54752	8.92623
7202	+	A	CCTATCC	3.55999	3.32801	1.6538	2.32156	4.33446	5.93016
3504	-	A	GGTAGAT	3.9506	3.32775	7.5799	4.13984	1.567	2.51567
8823	-	A	TATAGAT	3.36546	3.32455	5.65047	5.3845	1.2646	1.16227
4471	-	A	TTAATTA	3.62538	3.32389	7.74528	6.15294	0.494843	0.108478
15729	-	A	GCTAGGA	3.40769	3.3176	2.64607	3.62033	3.01488	4.34947
9732	-	G	GTAGGAG	3.52588	3.31445	2.89414	2.13215	5.34247	3.73476
978	+	A	AAAACTC	3.35615	3.31246	1.76405	1.70464	5.09505	4.86087
12438	-	A	ATAATGG	3.25999	3.30904	5.67803	5.03275	1.58533	0.743853
2833	+	A	AGAACCC	3.93523	3.30378	2.398	2.8573	6.73536	3.75026
10606	-	A	ATGAGAG	3.71191	3.29978	2.75633	2.2458	6.00226	3.84324
13789	-	A	GGTAGAG	3.83281	3.28955	3.16978	2.12674	6.6254	3.40932
13698	-	A	TTTAATG	4.44472	3.28756	2.03968	1.591	9.61278	4.53543
15921	-	A	TTTACAA	2.90183	3.28754	4.02424	3.50669	1.00801	3.06839
11139	-	A	GGGATAA	3.55759	3.28689	2.83902	2.21333	5.44327	3.73476
9128	-	A	AGGATAG	3.08884	3.28182	3.25247	2.27285	3.51888	3.31118
1814	+	A	ACCAAGC	4.87026	3.27774	2.31531	3.21987	3.33561	10.6102
4150	-	A	CGTAGCG	3.31364	3.27323	3.30759	2.96012	3.74798	3.23886
13476	+	A	ATTAGCA	4.59642	3.2727	1.32304	2.01851	4.5269	10.5172
13439	-	A	GTGAGAG	4.26021	3.2725	3.85886	2.65166	7.84418	2.68613
15570	-	A	AATAGGA	3.7878	3.26479	2.94927	3.18741	5.67237	3.34217
16234	-	G	TGTGTGA	3.38573	3.26467	1.26791	2.50014	5.74568	4.0292
7442	-	A	TCTAGAT	3.4169	3.26331	5.04408	6.14211	0.99885	1.48254
4045	-	A	CATATGT	4.10731	3.26199	3.11465	2.56508	7.34017	3.40932
7579	-	A	GATATAT	3.54573	3.26034	7.52477	6.28823	0.137456	0.232454
14018	-	A	AATAGCT	3.72261	3.2602	1.90187	1.62888	4.61853	6.74116
690	-	A	TGTAATC	3.41963	3.25787	6.69788	5.47108	1.04467	0.464908
9095	-	A	ATAAGTG	3.56846	3.25725	4.76845	3.49045	3.02404	2.99091
5528	-	A	TGTATTT	3.249	3.2563	4.68576	3.83679	2.67582	1.79764
9176	-	A	ACTAGAA	3.59187	3.25136	5.54022	3.6528	2.84993	2.32454
1836	+	A	CTAACCC	4.31527	3.24849	1.29547	2.86812	3.62885	9.46862
14120	-	A	ATGAGTG	3.19869	3.24696	2.03968	2.28909	4.26115	4.20483
1443	-	A	TCTACTC	3.16558	3.24671	4.16205	3.64198	2.00686	2.85143
5405	+	A	AAAAATA	3.65502	3.24521	1.3506	1.05525	7.07442	5.13981
16258	-	U	GGGUGGC	3.30406	3.24391	2.1775	2.18086	4.30697	4.55093
12356	-	A	GTTATAG	3.26412	3.24357	4.41012	3.93961	2.54752	2.15924
12477	-	A	GAGACTG	3.20642	3.24244	5.37484	4.88122	1.60366	0.965975
14964	-	A	TTTACGT	3.19857	3.23831	4.90626	5.82283	0.494843	1.57036
14182	-	A	TGTATAT	3.36717	3.23597	5.12677	2.94389	3.52805	1.86996
6348	-	A	AGGAGAA	3.08821	3.22563	3.50054	4.14525	2.95073	1.75632
5841	-	A	GTTAGGC	3.02562	3.22358	3.99667	3.87467	1.65864	2.57249
1243	-	A	AAGAGGT	3.16662	3.22212	2.26019	2.61378	3.83045	3.96205
126	+	A	AGTATCT	2.86636	3.22104	4.68576	4.70264	0.320732	1.75632
7118	+	A	CCTAGAC	3.39319	3.21841	1.01984	1.81828	4.61853	6.11612
3024	-	A	AATAGCG	3.19778	3.21221	3.74861	4.71888	2.67582	1.64784
1435	+	A	TAAACTA	3.50198	3.2095	1.24035	1.67217	4.74683	6.34857
9710	+	A	TTTACTG	3.5204	3.20569	1.95699	3.17658	3.23481	5.7132
10788	-	A	AATATAA	3.82759	3.20144	1.92943	1.46653	7.44097	4.47345
7091	+	A	CTGATTT	3.31914	3.20026	1.15766	1.91028	4.49024	5.71837
5414	+	A	ATGACAG	3.33046	3.1997	1.18522	1.03361	5.21418	5.88883
4222	-	A	TGGAGAC	3.1539	3.19856	1.62623	2.00769	4.38944	4.59226
16287	-	G	GTAGGTT	3.38924	3.19296	2.398	3.2794	3.10651	4.77305
16539	+	A	CCCACAC	4.01852	3.19205	2.86658	3.51751	0.898048	8.79192
4567	-	A	TCTAGGC	3.15126	3.1915	5.42996	5.74166	0.953031	0.480405
2969	+	A	TCAACAA	2.89347	3.19136	1.70892	3.25234	3.48223	3.13038
3371	-	A	GTAAGCA	3.69306	3.18838	2.72876	3.2794	3.09735	5.66671
14020	-	A	GTAATAG	3.2229	3.18628	1.43329	1.25007	4.93927	5.26896
12785	-	A	GATATAA	3.40466	3.18114	6.50493	5.30332	0.751428	1.05896
1744	+	A	AGTATAG	3.55911	3.17852	2.86658	3.49045	1.567	6.31242
160	+	A	TTTATCG	3.49993	3.1782	7.30427	4.03702	0.339059	2.31937
6343	-	A	AAGATGG	3.11798	3.17773	4.27231	3.34975	3.00571	1.84413
6061	-	A	TAGATGT	2.90832	3.17642	4.41012	4.45912	1.94272	0.821337
5351	+	A	CCTACGC	4.02835	3.17641	2.01212	2.25662	4.0962	7.74846
7645	-	A	GATAAGC	3.3079	3.17618	4.32743	3.65821	2.69414	2.55183
2141	-	A	TCTACAA	2.66671	3.17165	3.36272	3.42551	0.898048	2.98058
3300	-	A	GTTAAGA	3.15695	3.16936	1.0474	1.71546	5.24167	4.62325
588	-	A	GTAAGCT	3.04814	3.16837	5.26459	5.29791	1.07216	0.557889
16291	-	G	GTGGGTA	3.29975	3.16824	3.50054	1.78581	5.07672	2.83594
2515	-	A	TAGAGGT	3.80995	3.16585	4.32743	7.14866	1.75944	2.00427
7652	-	A	GAAAGGT	3.17503	3.16051	3.58323	4.16149	2.21763	2.73779
11055	-	A	ATTAGTA	3.08665	3.15855	2.48069	2.77072	3.54637	3.5488
1820	+	A	CATAATA	4.50786	3.15754	1.40573	2.6679	3.64718	10.3106
1921	+	A	GCTACCT	2.86569	3.15677	1.62623	3.10623	3.20732	3.52297
6782	-	A	TGTAAAT	3.0314	3.15586	5.29215	4.70805	1.60366	0.52173
3752	-	A	AGAATGA	3.43758	3.15534	3.58323	2.14298	5.29665	2.72746
12797	-	A	ATGAGCA	3.1728	3.15408	5.51265	5.86071	0.522334	0.795509
2987	-	A	TCGAGGT	3.14811	3.15369	4.54794	4.74052	1.75944	1.54453
3122	-	A	TACAGGG	3.22044	3.1528	3.74861	4.10196	2.47421	2.55699
16429	-	G	TGTGCGG	3.49337	3.15212	6.69788	4.8217	0.971358	1.48254
14056	-	A	TGGAGGT	3.3236	3.14723	1.07497	1.66676	4.6277	5.92499
16403	-	G	ATGGTGG	3.2008	3.14721	4.46525	3.46881	2.04352	2.82561
3086	-	A	TGGATTA	3.09862	3.14276	3.19734	3.82056	3.08819	2.28838
2869	+	A	ACCAGTC	2.94684	3.14192	2.01212	3.00882	3.49139	3.27502
12905	-	A	AGGATAA	3.77223	3.14127	8.68243	6.07176	0.210766	0.123975
2532	-	A	TCTAATA	3.3876	3.14109	5.1819	6.43434	0.833902	1.10028
12631	-	A	TGGACCA	3.10008	3.13818	3.19734	3.69609	3.07902	2.42785
3089	+	A	TCCAGGT	3.04689	3.13475	4.07936	4.84875	2.19014	1.06929
12565	-	A	GGGAGAG	3.20021	3.13428	3.72104	4.95157	2.54752	1.58069
9845	-	A	GAAAGTT	3.25887	3.13373	3.2249	2.42438	4.34362	3.04256
9835	-	A	CCAATAA	3.38648	3.12955	3.74861	2.07263	5.21418	2.5105
10800	-	A	GTCAGTG	3.73255	3.11962	1.79161	1.36912	7.32184	4.44762
4226	-	A	GGTATGG	3.19317	3.11873	1.68136	1.62347	4.91177	4.5561
9098	-	A	ATGATAA	3.38574	3.11828	4.54794	2.99259	3.24397	2.75845
9961	-	A	TACAGAA	4.14997	3.1181	2.64607	1.52065	8.84303	3.59012
16266	-	G	TGGGTGA	3.26729	3.11691	2.48069	2.70578	3.52805	4.35464
1071	-	A	CCCAGTT	3.02035	3.11585	1.24035	3.11164	4.60937	3.12005
4497	-	A	AGTAGAT	3.09726	3.11436	6.00879	6.088	0.21993	0.072319
5346	-	A	GGTAGAA	3.30362	3.11339	1.8743	1.98063	5.11338	4.24616
14095	-	A	AGTAAAG	3.16139	3.11285	1.46085	1.72629	4.49941	4.95902
16337	-	G	TGTGCTA	3.10778	3.11029	2.89414	2.41896	3.32644	3.79158
4762	-	A	ATGATTA	3.30476	3.10857	2.42557	1.43947	5.5624	3.79158
15083	-	A	TTCAGGT	2.888	3.10809	4.46525	4.36171	0.870557	1.85447
13988	-	A	AGGAGTA	3.09567	3.10753	1.6538	1.34748	4.82014	4.56126
5858	-	A	TAAATCT	3.09177	3.10735	4.85114	4.44289	1.30125	1.77182
10003	-	A	TTTATAC	3.01851	3.10707	4.29987	2.21874	3.9954	1.56002
13469	-	A	GCTAGGC	3.04364	3.10573	4.0518	2.50014	3.71132	1.91129
15633	-	A	GATAGTA	3.23425	3.10281	1.98456	2.65166	4.74683	3.55396
6842	-	A	GATAGCG	3.59868	3.10256	7.91066	5.29791	0.907212	0.278945
3638	-	A	GCTAGGC	3.05125	3.09381	5.78829	5.77954	0.229094	0.408086
11684	-	A	TGAAGCT	3.22842	3.08393	3.77617	4.61064	2.13516	2.39169
3058	-	A	CGTAGGA	2.94944	3.08327	3.25247	3.88008	2.91408	1.75115
8825	-	A	TTTATAG	3.52647	3.08233	7.00107	4.73511	1.42955	0.940147
2964	-	A	GATATGG	2.99458	3.07515	4.0518	4.80005	2.0985	1.02796
1095	-	A	GCTAAGC	3.28488	3.07514	2.48069	3.1387	4.50857	3.01157
10111	-	A	ATTATTA	2.66799	3.07496	4.38256	2.33779	3.81212	0.139472
16264	-	G	GGTGAGG	3.23394	3.07415	2.398	2.75448	4.38944	3.39383
3015	-	A	TGCACCA	3.38508	3.07024	3.80373	6.08259	2.33676	1.31724
838	-	A	TTTATTG	3.04372	3.06896	3.74861	3.54457	2.59334	2.28838
12696	-	A	TAGATAT	3.20253	3.06579	2.81145	2.95471	3.86711	3.17687
616	-	A	AACATTT	3.57527	3.06263	7.93822	5.13557	0.989686	0.23762
13127	+	A	TCCACCC	4.51807	3.06262	1.29547	1.81828	4.30697	10.6516
7692	-	A	AGGAAGC	2.91093	3.06011	3.05952	3.10082	3.0607	2.42269
1459	+	A	TGAACAG	3.07552	3.05909	1.32304	1.80205	4.31613	4.86087
4285	-	A	GTAACTC	3.00748	3.05863	1.92943	1.66135	4.18784	4.25132
12496	-	A	TGAATAT	2.82102	3.05647	4.27231	4.18854	1.92439	0.898822
2993	-	A	CCAACAT	3.06461	3.05224	4.0518	4.92451	2.05268	1.22942
5873	-	A	TGAAGCA	2.97729	3.052	5.23702	5.18968	0.568153	0.914319
7819	-	G	TGGGAGG	2.89717	3.05066	2.83902	1.73711	3.2623	3.75026
13133	-	A	GCTAGGG	3.12047	3.05014	2.86658	4.80546	1.57617	3.23369
7154	+	A	CATATTC	3.09037	3.04751	1.15766	1.53147	4.56355	5.10882
9509	-	A	GTAAAAG	3.00349	3.04518	2.78389	3.30646	3.33561	2.58799
1680	+	A	CCTAGCC	3.22889	3.04425	6.78057	5.94189	0.14662	0.0464908
3614	-	A	AATAGGA	3.08545	3.04265	6.11905	5.91483	0.137456	0.170466
4327	-	A	AGAAATA	3.11939	3.04255	2.03968	2.27285	4.35279	3.81224
10791	-	A	AGTAATA	3.31827	3.04209	1.62623	1.43406	5.75484	4.45795
7387	-	A	TATAGTC	3.1827	3.04093	3.96911	5.62261	1.02634	2.11275
11040	-	A	TAGAGTT	2.90916	3.03545	2.64607	1.96439	3.60136	3.42482
16375	-	G	GGGGTCA	3.58257	3.03438	6.09148	2.17003	3.08819	2.98058
7004	+	A	ACTACAC	3.38012	3.03277	1.90187	3.3714	2.69414	5.55307
7824	-	G	AGGGATG	2.95609	3.03247	2.94927	1.81287	3.11568	3.94655
3557	-	A	AGTAGAA	3.52942	3.0306	7.60746	5.3845	0.449024	0.676699
10519	-	A	CCTAGAA	3.49391	3.02933	6.69788	4.37254	1.68613	1.21909
6898	-	A	TTCATAT	3.26587	3.02716	6.58762	4.89205	0.421533	1.16227
5238	-	G	TTAGCGG	3.21677	3.02486	1.57111	1.40159	5.41578	4.47861
1059	-	A	CTTAGCT	3.00021	3.02422	1.95699	3.17117	3.9954	2.87726
7833	-	A	AGGATGC	2.89228	3.02353	3.11465	1.81828	2.9324	3.70377
12638	-	A	TCTATGA	2.86546	3.02329	3.47297	3.06835	2.97822	1.94228
3562	-	A	TTCATAG	3.69983	3.02211	8.43436	5.57931	0.320732	0.464908
13401	-	A	AATATCT	3.71942	3.01912	2.78389	2.39732	6.44212	3.25435
6409	-	A	TTGATAA	3.08993	3.01219	4.71332	1.93734	4.08704	1.62201
9927	-	A	AGTATCA	2.92733	3.01072	3.66592	1.20678	4.48108	2.35553
9836	-	A	GCCAATA	3.38149	3.01059	3.08709	2.53802	4.96676	2.93408
8972	-	A	AGTAGGC	2.54529	3.00889	3.36272	3.14952	2.86826	0.800675
13519	+	A	CACATCA	3.51874	3.00729	0.523702	0.947022	5.06756	7.53667
11070	-	A	GAGATTT	2.68281	3.00623	2.86658	1.52065	3.19815	3.14588
4238	-	A	GAGATTG	2.94245	3.00578	1.29547	1.56394	4.46275	4.44762
13485	+	A	AATACCT	4.05818	3.00562	0.799335	1.61264	4.3986	9.42213
7750	-	G	TGAGATG	3.21901	3.00491	4.49281	3.2307	2.37341	2.77912
6230	-	G	TAGGAGA	3.68542	2.99935	2.89414	2.12674	6.61623	3.10455
4708	-	A	GAGAGTA	3.38813	2.99852	1.73649	1.92651	5.81899	4.07053
3599	-	A	TTGAGGT	3.05506	2.99725	6.00879	5.74707	0.247421	0.216957
11080	-	A	TATAATT	3.14011	2.99549	2.7012	2.01851	3.28979	4.55093
1482	+	A	CACACCG	3.11325	2.99076	1.37816	1.86699	4.11453	5.09332
3679	-	A	TTGAGTT	3.22494	2.98925	5.73316	4.68641	1.29209	1.1881
6928	-	A	CCTAGGG	2.46912	2.98658	3.33516	2.99259	0.568153	2.98058
6916	-	A	AGCACTG	2.79033	2.98597	4.54794	3.07917	0.641463	2.89276
4377	-	A	GGCACGG	2.95712	2.98511	4.52038	3.94502	2.02519	1.3379
9685	-	A	TGAATTA	3.41849	2.98375	5.81585	2.97094	2.99655	1.89063
12414	-	A	GTTAGGG	2.90824	2.98283	4.85114	4.57276	1.39289	0.816172
5923	-	A	AATAGTC	3.12717	2.98225	5.73316	4.41583	1.54868	0.811006
4220	-	A	GAGACAT	3.10974	2.98216	1.92943	2.00228	4.54522	3.96205
13118	-	A	CGGATGA	2.85615	2.98215	3.0044	3.39846	2.06185	2.95991
6406	-	A	ATAATTG	2.82281	2.98122	3.77617	2.18627	3.94958	1.37923
9771	-	A	CGGAAAT	3.30545	2.98117	2.48069	1.83452	5.42494	3.48164
9832	-	A	ATAATGA	3.01633	2.97632	3.80373	1.91569	4.197	2.14891
582	-	A	TACATAA	3.37601	2.97593	7.22158	5.31956	0.632299	0.330601
3229	-	A	AACAAAC	2.96213	2.97442	1.07497	1.50441	4.44442	4.82471
12701	-	A	ATGAGTA	2.91257	2.97401	2.37044	2.81401	3.13401	3.33184
10604	-	A	GAGAGTA	3.35892	2.97346	2.64607	2.16462	5.32414	3.30085
975	+	A	GCTAAAA	2.8914	2.97282	0.992278	1.591	4.6277	4.35464
4120	-	A	TTCATAA	3.0615	2.97207	2.42557	2.69495	3.87627	3.24919
16448	-	A	GCGAGGA	3.27546	2.97147	5.12677	6.73739	0.421533	0.816172
6365	-	A	GACACCT	3.13792	2.96949	5.01652	3.26317	2.67582	1.59618
14138	-	A	ATTAGGA	2.86605	2.96889	1.8743	2.53802	3.39975	3.65211
3725	-	A	GAGATTG	3.13316	2.96406	2.92171	1.41783	5.18669	3.0064
16561	+	A	GACATCA	2.72854	2.95131	3.16978	2.73283	1.20962	3.80191
14068	-	A	TTGAGGT	3.17025	2.95068	1.26791	1.49359	4.40777	5.51174
7932	-	A	ATTAGTC	2.89278	2.94907	3.74861	3.38763	1.92439	2.5105
12448	-	A	TGGATTT	3.09025	2.94888	5.76072	4.57818	1.31958	0.702527
3186	-	A	GAGATGA	3.15668	2.94588	2.50826	1.96981	4.76515	3.3835
14180	-	A	TATATAT	3.0818	2.94521	4.355	2.97635	2.91408	2.08175
5311	-	A	ATGATGG	3.32075	2.94473	1.32304	1.24466	6.14888	4.56643
9748	+	A	AGTACTT	2.6893	2.94183	1.26791	2.4839	3.39975	3.60562
1702	+	A	CTTACTA	3.17487	2.94155	6.44981	5.33038	0.36655	0.552724
2981	+	A	TTTACGA	3.11146	2.93925	3.61079	4.88122	1.68613	2.26772
5416	+	A	GACAGTT	3.00045	2.93917	0.937151	0.984903	4.89345	5.18631
14815	-	G	TGGGGTG	2.82974	2.93904	3.30759	2.57049	1.73195	3.70893
7813	-	G	GGCGATG	2.6508	2.93653	3.03196	1.38536	3.34477	2.8411
5509	-	A	TATAAGA	2.99043	2.93382	3.58323	3.17117	2.51087	2.69647
12857	+	A	TATACAA	2.93719	2.93227	1.15766	2.41896	3.44557	4.72656
6974	+	A	TGTATTA	2.77458	2.93215	2.72876	3.56621	1.6678	3.13555
3272	-	A	GTAAAGT	3.01679	2.93039	0.964715	1.20137	5.24167	4.65941
384	+	A	CCTAACC	2.8971	2.92889	3.5281	2.2025	3.24397	2.61382
2651	+	A	TTCAGCT	3.01734	2.91861	3.69348	4.75676	1.47537	2.14374
12460	-	A	TGGATGC	2.85516	2.91804	4.68576	3.96667	1.86941	0.898822
9466	-	A	GTAATAA	2.94257	2.91721	2.64607	3.12247	3.28979	2.71196
12635	-	A	ATGATGG	2.83657	2.91556	3.50054	2.55967	3.27146	2.0146
4756	-	A	ATTAATG	3.0807	2.91478	2.09481	1.499	4.99425	3.73476
3092	-	A	CCGACCT	3.01945	2.91371	3.2249	4.09114	2.60251	2.15924
13566	-	A	AATAGAT	3.06308	2.91355	1.8743	2.35403	3.47306	4.55093
15854	-	A	GGGAGAT	3.40012	2.91021	3.11465	2.70578	2.14432	5.63572
12407	-	A	TTAACGA	3.18958	2.90902	5.95367	4.17772	1.64031	0.986638
6776	-	A	TATATGG	2.74289	2.90876	4.5755	4.32383	1.49369	0.578552
7073	+	A	CATAGGA	3.49595	2.90813	1.32304	2.3432	3.47306	6.84448
13281	-	A	TGTAACT	3.62742	2.90369	2.26019	3.09541	6.44212	2.71196
3521	-	A	GTGATGT	3.02465	2.90356	5.48509	4.11278	0.806411	1.69433
2311	-	A	GTTACTT	3.21246	2.90283	2.45313	2.48932	4.59104	3.31634
13111	-	A	GTAAGAA	2.99397	2.90177	2.28775	3.36599	2.43756	3.88456
5989	-	A	CCTAGGA	2.83499	2.90147	4.38256	4.64853	1.42038	0.888491
13891	+	A	TGCACAT	2.86673	2.89988	1.51598	2.35944	4.15118	3.44032
14707	-	A	CATATCA	3.12773	2.89928	2.7012	2.32156	3.09735	4.3908
14063	-	A	GTGATGA	2.97349	2.89766	1.46085	1.20678	4.33446	4.89186
7230	-	A	GGTAGTC	2.83565	2.89717	1.59867	2.24038	3.94958	3.55396
1453	+	A	CTTAGTT	3.08577	2.89714	1.0474	1.54229	4.25198	5.50141
7120	+	A	TAGACCA	3.02912	2.89663	0.992278	1.83452	3.95874	5.33094
12760	+	A	TTCATCG	3.17042	2.89335	1.21278	1.67217	4.11453	5.68221
2307	-	A	CTTATAC	3.33094	2.8917	2.75633	2.26203	5.27832	3.02707
971	+	A	TAAAGCT	2.78574	2.88855	0.964715	1.69923	4.07787	4.40113
9088	-	A	TAGAGGG	3.00274	2.88717	3.55566	2.78695	2.98739	2.68097
13600	-	A	TATAGGC	3.09246	2.88495	2.26019	2.23497	3.50972	4.36497
9955	-	A	AATAGTC	3.16758	2.88058	3.05952	1.16348	5.74568	2.70163
6250	-	G	ATAGCAG	3.57324	2.8803	1.90187	1.88863	6.64372	3.85873
8948	-	A	ACTAGTA	2.82335	2.87251	4.60307	3.7015	2.04352	0.945313
10158	-	A	TGGATTT	3.18699	2.87049	2.61851	3.12247	6.67122	0.335767
6367	-	A	GAGACAC	2.98392	2.86732	4.71332	2.97635	2.75829	1.48771
5441	+	A	CCCATTC	3.07182	2.8606	1.15766	1.18513	4.53606	5.40843
4690	-	A	AGGATAG	3.52473	2.85942	1.68136	1.71546	6.69871	4.00337
16521	+	A	GTCATAA	3.90897	2.85916	2.56338	3.15494	1.30125	8.61629
1158	-	A	TTTAAGC	3.01341	2.85487	0.992278	1.17431	5.35163	4.53543
11106	-	A	ATGATTA	3.38752	2.85372	2.37044	1.81287	6.02975	3.33701
642	-	A	TTTATGG	3.35953	2.85334	7.60746	5.06521	0.641463	0.123975
9634	-	G	ATTGATA	3.12781	2.85029	2.42557	2.16462	4.64603	3.27502
16161	-	A	TTTATGT	3.43718	2.84911	1.51598	2.61919	3.07902	6.53454
1040	-	A	GATATGT	2.85713	2.84849	2.398	3.33352	3.28979	2.40719
7270	-	A	CCTACAG	2.77339	2.84563	1.84674	2.92765	3.55554	2.76362
16140	-	A	AGTATTT	2.73146	2.8454	0.964715	1.55312	4.27031	4.13768
16295	-	G	AAGGGTG	2.95921	2.84339	2.01212	1.99686	3.67467	4.15318
5734	-	A	GGGAGAA	2.89669	2.84248	4.82357	5.62802	0.861393	0.273779
9447	-	A	CGTATCG	3.31459	2.84166	2.31531	2.04016	5.53491	3.368
7680	-	A	AGGAAAA	2.85724	2.84083	4.13449	3.85303	1.61282	1.82864
11118	-	A	AAGATAT	3.5331	2.84083	2.45313	1.83452	6.61623	3.22853
361	+	A	AAAACAA	3.32082	2.83936	3.05952	2.61919	5.02174	2.58282
4452	-	A	TATAACC	2.90155	2.8392	5.87098	5.00028	0.678118	0.0568221
6345	-	A	AGAAGAT	2.77731	2.83617	3.50054	3.69609	2.17181	1.74082
13354	-	A	TAAATAG	3.74932	2.83592	2.26019	2.50014	7.06526	3.1717
9103	-	A	TGAAGAT	2.8148	2.83506	3.19734	2.91683	2.39174	2.75329
3502	-	A	TAGATGT	3.62725	2.83296	7.02863	3.39304	1.81442	2.27288
482	-	A	ATGAGAT	4.02419	2.83213	2.09481	2.02933	8.40317	3.56946
5819	-	A	CCGAGGT	2.94305	2.83185	2.53582	3.12788	1.15463	4.95385
11992	-	A	GGTAAAT	3.05836	2.83015	2.398	1.8724	3.2623	4.70073
15792	-	A	ATGATGG	3.02152	2.8299	2.20506	1.71005	3.45474	4.71623
11213	-	A	TGTAGAA	2.72378	2.82839	4.43769	3.6041	2.05268	0.800675
13433	-	A	GGTATGG	3.76776	2.82717	3.50054	2.1538	7.62425	1.79248
4404	-	A	CTTACTT	2.96097	2.82656	5.51265	4.92993	0.678118	0.72319
11112	-	A	TAAAATA	2.98409	2.82614	2.23263	1.62888	4.65519	3.41966
7549	-	A	TTGACAA	3.08665	2.82518	5.4024	6.5588	0.137456	0.247951
5860	-	A	TGTAAAT	2.79965	2.82486	4.07936	4.27513	1.27376	1.57036
12589	-	A	AGAAGTA	2.90742	2.82472	2.09481	3.14411	3.88543	2.50534
7801	-	G	TAGGATG	2.70742	2.82442	2.26019	1.39618	3.78463	3.38866
2895	-	A	ATCAATT	2.88487	2.82437	4.98895	5.3845	0.659791	0.506233
1055	-	A	GCTATTG	3.28919	2.82337	1.8743	2.97094	5.63571	2.6758
12455	-	A	GCGACAA	2.74366	2.82336	4.21718	4.48077	1.42955	0.847165
6425	-	A	GGCAGGG	3.36362	2.8232	5.87098	2.87895	2.76745	1.93712
14304	+	A	TTCAGCT	2.68139	2.82214	1.73649	3.14411	3.34477	2.50017
3433	-	A	CGTAGGG	3.00982	2.82189	3.08709	2.51096	2.55669	3.88456
4240	-	A	TGGAGAT	2.93625	2.82188	1.32304	1.78581	3.85794	4.77822
11137	-	A	GATAAGT	3.10805	2.82182	2.1775	2.17003	4.61853	3.46615
2950	-	A	AATAGGA	2.97948	2.81914	4.49281	5.18968	1.14547	1.08995
13613	-	A	ATTATTC	2.60891	2.81841	2.31531	1.44489	3.35394	3.32151
12563	-	A	GAGAGCT	2.96399	2.81781	3.47297	4.56735	2.16265	1.65301
11082	-	A	GTTATAA	2.81248	2.81633	2.34288	1.52606	3.28979	4.09119
7169	-	A	TAGATTT	3.5618	2.81465	1.51598	1.67758	7.10191	3.95172
4500	-	A	TAGAGTA	2.92229	2.81177	6.00879	5.44944	0.174111	0.0568221
5338	-	A	TAGAGGT	2.80137	2.80781	1.32304	1.48277	4.13285	4.26682
7429	-	A	TATACGG	2.89608	2.807	4.98895	5.76872	0.201603	0.625043
9507	-	A	AAAAGGC	2.70247	2.80619	1.90187	3.29564	2.85909	2.75329
13064	-	A	GAGACTG	2.90118	2.8036	3.11465	3.64198	2.49254	2.35553
2277	-	A	GATAGAT	2.72428	2.80345	1.0474	2.66248	4.24282	2.94442
9593	-	G	TGGGACT	2.71138	2.79976	1.6538	2.3865	3.59219	3.21303
9862	-	A	ATGAAGC	3.22005	2.79637	3.74861	1.6884	5.59906	1.84413
1779	+	A	GATATAG	4.00573	2.79397	2.53582	3.05212	2.51087	7.9241
5420	-	A	TTCAAAC	3.24783	2.79345	2.34288	1.82369	5.58073	3.24402
383	-	A	GTTAGGC	3.81577	2.79066	1.84674	2.78154	7.83501	2.79978
13979	-	A	GGCAGGT	2.82375	2.78783	1.57111	1.499	4.00456	4.22033
16172	-	A	TGGATTG	3.8635	2.78667	0.854461	4.71888	0.29324	9.58743
5902	-	A	ATCAGTG	2.84584	2.78635	5.07164	5.32497	0.485679	0.501067
3542	-	A	GTGAGAG	2.90631	2.78597	5.51265	4.84875	0.540662	0.72319
13674	-	A	GTTATTT	3.30164	2.78464	1.48842	1.13101	6.50627	4.08086
12757	-	A	TGAACAG	2.88152	2.78412	3.88642	3.29564	2.27261	2.07142
5476	-	A	AGGAGTA	2.95736	2.78322	2.75633	2.02933	4.23366	2.81011
11661	-	A	AGAATGG	2.8366	2.77954	3.72104	3.29564	2.26345	2.06626
10031	-	A	ACTAGTT	2.5259	2.77922	3.58323	1.97522	3.77547	0.769681
5299	-	A	ATGATGA	2.88365	2.77837	1.18522	1.2176	4.79265	4.33914
12746	-	A	AATAGGT	2.7761	2.77815	3.16978	3.52292	2.02519	2.38653
1705	+	A	ACTACCA	2.90303	2.77453	5.73316	4.91369	0.329895	0.635374
13841	-	A	TCTAGGG	2.82591	2.77442	4.18962	3.70691	1.84192	1.56519
12473	-	A	CTGATAA	2.72586	2.77394	4.65819	3.88008	1.6678	0.697362
5395	+	A	CTAACAA	2.81607	2.77361	0.882025	0.947022	4.60021	4.83504
7807	-	G	GAGGACT	2.59296	2.7719	2.23263	1.33665	3.49139	3.31118
11640	-	A	GCTATGT	2.60163	2.76994	2.86658	2.67331	3.48223	1.38439
10756	-	A	TGGAGTA	3.14687	2.76989	1.01984	0.752206	6.2955	4.51994
12722	-	A	ATTAGTA	2.75563	2.76803	2.50826	2.8086	2.97822	2.72746
1825	+	A	TATAGCA	4.09341	2.76598	1.46085	2.70037	2.8316	9.38081
13582	+	A	GCTACCT	3.15378	2.76553	0.523702	1.499	4.03205	6.56037
16506	-	A	AGGAACC	3.18119	2.76456	4.79601	6.70492	0.733101	0.490736
6327	-	A	CGGAGGC	2.76122	2.76193	2.78389	3.38763	2.73996	2.13341
10794	-	A	GGTAGTA	2.88437	2.76177	0.964715	1.1689	5.04923	4.35464
11154	-	A	ATGATAG	2.82009	2.76163	2.48069	1.6884	4.06871	3.04256
1823	+	A	AATATAG	3.73297	2.76054	1.46085	2.12133	3.39975	7.94992
2940	+	A	AACAGCG	2.87547	2.75945	2.53582	3.44716	2.82244	2.69647
13143	-	A	GCTATTT	2.84882	2.75849	3.77617	4.42124	1.45704	1.74082
2316	-	A	TTCATGT	3.21231	2.75814	2.28775	2.16462	5.16836	3.22853
684	-	A	CTTACTA	2.73534	2.75749	5.12677	4.56194	0.953031	0.299607
9208	-	A	GTCATTA	3.17204	2.75704	5.15433	2.67331	2.84076	2.01977
1291	-	A	TGTAGCC	2.99379	2.75682	2.12237	2.70037	2.81327	4.33914
9700	-	A	GTAATAA	2.87333	2.75635	4.74088	2.87354	2.63916	1.23975
6185	-	A	GGGAAAC	2.42649	2.75566	3.85886	3.07376	2.43756	0.335767
15495	-	A	CCTAGGA	2.89877	2.75204	2.398	2.90059	3.69299	2.60348
6070	-	A	ATAACGT	2.60378	2.75201	4.24474	4.10196	1.40205	0.666368
5347	+	A	TCTACCT	3.31607	2.75159	1.18522	2.09427	3.40892	6.57586
2346	-	A	CTGACGC	3.22351	2.75143	1.98456	2.07804	5.40662	3.42482
596	-	A	TTGAGGA	2.6429	2.74605	4.65819	4.69723	0.833902	0.382258
7563	-	A	CCTATAA	3.03999	2.74501	6.5325	5.31956	0.137456	0.170466
14104	-	A	AAGAGAG	2.71008	2.74319	1.26791	1.65594	3.83045	4.08602
4286	-	A	AGTAACT	2.72085	2.7411	1.43329	1.62347	3.96791	3.85873
5999	-	A	TAGAGCT	2.74615	2.74064	4.02424	4.70264	1.45704	0.800675
5878	-	A	CTGAGTG	2.8979	2.73714	5.45753	4.74593	0.659791	0.728356
7184	+	A	CCCACAA	3.18338	2.73674	1.26791	1.66135	3.81212	5.99215
1456	-	A	TTCAACT	2.70201	2.73598	3.96911	3.97749	1.50286	1.35856
9430	-	A	TGGACAG	2.68558	2.73411	2.53582	2.95471	2.9324	2.31937
2575	-	A	GGTACCG	3.33015	2.73363	4.21718	6.63457	1.21878	1.25009
1718	+	A	CTTAGCC	2.46409	2.7334	3.2249	3.76644	0.623136	2.24189
4208	-	A	ATAAGTA	2.76589	2.73168	1.32304	1.83452	3.62885	4.27715
12602	-	A	ATGAATA	3.62611	2.7315	2.28775	3.01965	6.75369	2.44335
3644	-	A	TAAACGG	3.25667	2.72829	7.33183	5.1518	0.238258	0.304773
10108	-	A	ATTAGTA	2.25215	2.72738	3.36272	2.25662	3.19815	0.191129
716	-	A	CTCACTG	3.0343	2.72664	6.31199	4.6377	0.815574	0.371926
2275	-	A	TAGATTG	3.26739	2.72511	1.62623	2.39732	5.9931	3.05289
6149	+	A	ACTAGTT	2.82982	2.72461	2.01212	2.83024	3.85794	2.61898
10060	-	A	TTTATTA	3.19618	2.72227	6.80813	1.29336	4.15118	0.532061
3050	-	A	TTTAATC	2.57475	2.71305	3.55566	3.47422	1.95188	1.31724
12864	-	A	GATACGG	2.87202	2.7123	5.89854	5.2438	0.164948	0.180797
1461	+	A	AACAGGG	2.67416	2.71019	0.854461	1.31501	4.10536	4.42179
2717	+	A	AAGACGA	2.73691	2.70619	2.7012	2.71119	2.69414	2.8411
2994	-	A	TCCAACA	2.69608	2.70359	3.72104	4.08572	1.68613	1.29141
1439	+	A	CTAAGAG	2.85141	2.70311	0.771772	1.28254	4.12369	5.22763
1391	-	A	GCTATCG	3.28097	2.70211	2.59095	2.54884	2.81327	5.17081
15693	-	A	AATATTA	2.92073	2.69584	1.8743	1.90487	4.41693	3.48681
10549	-	A	GATATGA	3.26233	2.69509	6.33955	4.03161	1.31958	1.35856
9325	-	A	GTTATGG	2.97313	2.69272	2.34288	2.00769	4.49941	3.04256
13659	-	A	GTTAGTA	2.88993	2.68909	1.57111	1.04984	5.1317	3.80708
13010	-	G	TGGGCTG	3.18304	2.68907	1.79161	1.94816	5.5624	3.42999
7210	-	A	GGCATTC	3.29058	2.68895	1.68136	1.71546	6.10306	3.66244
13454	-	A	GTGAGGG	2.80933	2.68657	2.92171	2.45143	4.00456	1.85963
1446	+	A	TAGAGTG	2.78167	2.68248	0.689082	1.34207	4.02289	5.07266
10786	-	A	TATAATT	3.07058	2.67781	1.21278	1.09855	5.82815	4.14285
1523	+	A	TTTAACT	2.70429	2.67728	1.68136	1.99145	3.3631	3.78125
3773	-	A	CTTATTA	3.04115	2.67698	4.8787	2.25662	3.09735	1.93195
15666	-	A	TGGAGGA	2.92165	2.67505	1.6538	1.78581	4.68268	3.56429
1468	-	A	TTCAGGG	2.67371	2.67425	4.29987	4.4483	0.898048	1.04863
15609	-	A	CCTAGTT	2.7012	2.6737	1.59867	2.09427	3.25313	3.85873
1832	+	A	AGGACTA	3.44552	2.67229	0.606392	2.61378	2.7308	7.83111
514	-	G	TGTGCTG	3.56421	2.67117	3.30759	2.03474	7.63341	1.28108
16228	-	G	ATAGTTG	3.29025	2.67087	0.992278	2.39732	6.827	2.94442
5446	-	A	GGGAGGA	2.96272	2.66865	2.48069	1.60182	4.91177	2.8566
15713	-	A	GTGATTG	2.82235	2.66463	1.95699	1.91028	3.37226	4.04986
15741	-	A	AGGAGGT	2.55195	2.66435	1.51598	2.11051	3.3631	3.2182
12518	-	A	ATAACTT	2.78085	2.66246	3.80373	4.71888	1.52118	1.07962
9117	-	A	TAGAATT	2.62129	2.65991	2.94927	2.90059	2.41923	2.21606
2749	+	A	TTAATGC	2.62059	2.65943	1.6538	2.00769	3.50972	3.31118
16533	-	A	GCTATTT	2.71065	2.65932	4.90626	5.27085	0.412369	0.253116
15905	-	A	ATTAGTT	2.36947	2.6583	2.398	3.14411	1.01718	2.91859
9280	-	A	AGGAGGG	2.69041	2.65497	4.0518	2.7166	2.59334	1.39989
2411	-	A	GGTAATA	2.53452	2.65469	1.13009	2.2945	3.01488	3.6986
2384	+	A	AATATCT	3.73224	2.65415	1.10253	2.01851	3.28979	8.51814
2248	-	A	TTCAGTT	3.09232	2.6493	2.398	2.90059	4.79265	2.27805
3310	-	G	TGGGTAT	2.65651	2.64339	1.26791	1.11478	4.22449	4.01887
13790	+	A	TCTACCT	2.67132	2.64139	1.70892	1.00655	3.57387	4.39596
3509	-	A	GTGATGG	3.29666	2.63987	6.47737	3.30646	1.42955	1.97328
12538	-	A	CTCAGTG	3.03956	2.63908	3.44541	5.33038	1.83275	1.54969
9813	-	A	GGAAGCC	2.67648	2.63803	1.8743	1.97522	3.55554	3.30085
13507	-	A	TGGAGTA	2.67935	2.63756	3.44541	1.99686	2.74913	2.526
7840	-	G	TATGTAA	2.51722	2.63681	2.53582	1.7804	3.01488	2.73779
12500	-	A	CACATGA	2.5599	2.63674	4.0518	3.73397	1.53951	0.914319
2931	+	A	CCTAGGG	2.58933	2.63323	1.90187	2.67331	3.18899	2.59315
12755	-	A	AACAGTT	2.90486	2.63085	2.83902	4.35089	2.00686	2.42269
1808	+	A	ATTATAA	3.77725	2.63026	2.1775	2.4839	2.77662	7.67098
9238	-	A	TTTACTA	2.49407	2.63001	3.69348	2.63002	2.63	1.0228
4172	-	A	CATAGGA	2.4391	2.62911	1.29547	2.17003	3.08819	3.2027
12470	-	A	ATAATAA	2.51384	2.62898	4.07936	3.90173	1.35624	0.718024
15512	-	A	TATAATT	2.54289	2.62698	3.44541	2.32156	2.9324	1.47221
4078	-	A	AATATGT	2.82657	2.62621	2.53582	2.7166	3.61052	2.44335
4681	-	A	ATTAGAA	2.4386	2.62512	3.28003	3.40387	1.97021	1.10028
6856	-	A	TTGACGC	2.83374	2.62436	5.9261	4.70805	0.540662	0.160135
937	-	A	TTTACGC	2.4976	2.62383	2.28775	3.2307	1.51202	2.95991
16492	+	A	TGTATCC	4.17659	2.62191	2.06725	3.17658	1.62199	9.84055
5487	-	A	GGGAGAT	2.75557	2.61953	2.31531	1.88863	3.8946	2.92375
8312	+	A	CTTAGCA	2.5313	2.61936	2.67364	2.56508	1.70446	3.18204
13450	-	A	GGGAGGT	2.52916	2.6185	3.25247	2.12133	3.11568	1.62718
6903	-	A	ATCATTT	3.31383	2.6176	7.71772	4.48618	0.302404	0.749018
2951	+	A	CCTATTC	2.65685	2.61708	2.42557	2.8086	3.07902	2.31421
3590	-	A	ACCAGGG	2.67951	2.61661	5.37484	5.0111	0.109965	0.222123
6908	-	A	AGCAGAT	2.87685	2.61649	5.95367	4.32383	0.320732	0.909153
12776	-	A	CCTACGC	2.81651	2.61398	4.27231	5.31415	0.723937	0.955644
7872	-	G	ATGGTAA	2.7791	2.61344	2.03968	1.08772	4.80181	3.1872
1492	+	A	GTCACCC	2.57855	2.61281	0.909588	1.6884	3.53721	4.179
7825	-	G	TAGGGAT	2.72612	2.6104	2.53582	1.85075	2.68498	3.83291
3372	-	A	GGTAAGC	3.05078	2.60829	1.76405	2.13756	3.07902	5.22246
6254	+	A	TATAGTG	2.54091	2.60702	2.50826	2.70578	3.31728	1.63234
15531	-	A	TTTAAGG	2.50114	2.60468	3.05952	2.35944	2.84993	1.73566
15786	-	A	GTAAAAG	3.21517	2.60306	1.70892	2.21874	2.98739	5.94565
2830	+	A	AGCAGAA	2.80098	2.60285	1.95699	3.04129	4.04122	2.1644
1943	+	A	AGCACAC	2.48973	2.60266	1.59867	3.15494	2.64833	2.55699
1249	-	A	CTGAGCA	2.49767	2.60212	1.13009	1.8724	3.65634	3.33184
2968	+	A	ATCAACA	2.54583	2.6015	1.68136	2.64084	3.29895	2.56216
9711	-	G	CCAGTAA	2.81427	2.59726	2.75633	1.499	4.56355	2.43818
5497	-	A	AGTATAA	2.58367	2.59639	2.72876	2.33779	2.80411	2.46401
13706	-	A	GCCAGGC	3.22718	2.5926	1.29547	1.1256	6.59791	3.88973
14185	+	A	TACACCA	3.07762	2.5925	0.689082	1.36371	3.82129	6.43639
1517	+	A	AGGACAT	2.60023	2.58798	1.59867	1.81287	3.3631	3.62628
14820	-	G	TTGGATG	2.62624	2.58696	2.97683	2.19709	2.10766	3.22336
10761	-	A	AGCATTG	3.32932	2.58308	1.07497	0.746795	7.40432	4.09119
650	-	A	CCTATTT	3.41904	2.58219	8.35167	4.36712	0.797247	0.160135
12787	-	A	AGGATAT	2.72093	2.58058	5.1819	4.4483	0.540662	0.712859
13603	+	A	TATAGCA	3.27516	2.58034	0.744208	1.62347	3.53721	7.19574
9824	-	A	GTGAAGT	2.61375	2.57998	2.53582	1.93192	3.3631	2.62415
10235	-	A	AATAGCT	2.47836	2.57966	1.62623	3.12788	2.68498	2.47434
9702	+	A	ATTACAA	2.76223	2.57798	1.37816	2.48932	2.66665	4.51477
788	-	A	CTAAGCG	2.64689	2.57714	1.46085	1.3096	4.12369	3.69343
14803	-	G	GTCGATG	2.7567	2.57591	4.02424	1.85075	2.70331	2.44851
2960	-	A	TGGACTC	2.61567	2.57537	3.77617	4.46994	1.37456	0.842
15627	-	A	AATAGGG	2.56163	2.56448	1.59867	1.9211	3.51888	3.20786
4370	-	A	AGAATTT	2.56285	2.56348	3.85886	2.92765	2.1993	1.26558
13183	+	A	GCTATCA	3.98474	2.56342	0.909588	1.10396	4.02289	9.90254
13444	-	A	TTGAAGT	3.52481	2.56196	2.78389	2.26744	6.70787	2.34004
7201	-	A	GATAGGC	2.68561	2.56141	0.854461	1.55853	4.76515	3.56429
5850	-	A	AAGACAG	2.38095	2.5582	3.36272	3.12247	1.04467	1.99394
11157	-	A	GTGATGA	2.48368	2.55763	2.64607	1.75876	3.0607	2.46918
2336	-	A	CTTATGC	3.04279	2.55668	2.28775	1.95357	5.10421	2.82561
1091	-	A	AGCATAG	3.04656	2.55353	1.81918	2.34861	5.26	2.75845
15648	-	A	GCTAGGA	2.42142	2.55009	1.37816	1.96981	3.20732	3.13038
7003	-	A	TGTAGTA	2.55073	2.54972	3.2249	2.2945	1.87857	2.80494
13241	-	A	GCTACGA	2.6797	2.54477	4.90626	5.54143	0.183275	0.0878159
977	+	A	TAAAACT	2.46151	2.54395	0.826898	1.24466	3.93125	3.84324
7876	-	G	TTTGATG	2.45902	2.54189	1.6538	1.26089	3.49139	3.42999
789	-	A	GCTAAGC	2.43433	2.54014	1.51598	1.0282	3.62885	3.56429
2723	+	A	AGAAGAC	2.44763	2.53931	1.73649	2.28368	2.79495	2.97541
2974	+	A	AATAGGG	2.34925	2.53853	1.46085	2.59755	2.85909	2.47951
2510	-	A	GTGATGT	2.8629	2.53778	3.05952	4.69723	2.01603	1.67883
11646	-	A	ACGAGGG	2.48686	2.53656	3.19734	2.96553	1.67697	2.10758
5398	+	A	ACAACGT	2.54244	2.53035	0.882025	0.687267	4.17867	4.42179
6430	-	A	GTTATGG	3.03335	2.52863	5.56778	2.47308	2.58418	1.50837
15852	-	A	GAGATAG	3.20506	2.52804	2.61851	2.39191	2.43756	5.37227
1184	-	A	ATGAAGC	2.57455	2.52747	0.606392	1.08772	4.63686	3.96721
2641	+	A	TCCACGA	2.38624	2.52685	3.55566	3.71233	0.778919	1.49804
6816	-	A	TGAAATA	2.76778	2.52609	5.59534	3.9342	1.11798	0.423583
13163	-	A	GTTAGAG	2.65093	2.52346	3.77617	4.92451	0.632299	1.27075
13002	-	G	TTTGCCT	3.057	2.52298	1.79161	1.74793	5.43411	3.25435
6822	-	A	CGGAGGT	2.75338	2.5214	5.65047	4.29136	0.751428	0.32027
442	-	A	GTTAGTT	2.68624	2.52058	1.51598	1.80746	4.18784	3.23369
5364	-	A	TGGAGTA	2.91551	2.51949	1.59867	1.06066	5.5624	3.44032
6100	-	A	AAGATTA	2.70697	2.51906	5.31971	3.78268	1.25543	0.470073
257	+	A	TGCACAG	2.4504	2.51664	1.21278	2.42979	3.55554	2.60348
16522	-	A	TTTATGA	2.63931	2.51234	4.63063	5.23297	0.394042	0.299607
4384	-	A	GATAGGT	2.53915	2.51141	3.80373	3.98832	1.14547	1.21909
15514	-	A	GGTATAA	2.39632	2.50781	3.16978	2.44061	2.57502	1.39989
6844	-	A	GGGATAG	2.63857	2.50538	5.26459	4.23184	0.778919	0.278945
9719	-	G	ATAGAGA	2.60593	2.50506	2.45313	1.50982	3.90376	2.55699
10138	-	A	TTGAGTT	2.22083	2.50218	2.28775	2.7166	3.69299	0.185963
3296	-	A	AGAAGAG	2.46046	2.50151	0.716645	1.28254	3.72049	4.12218
6817	-	A	GTGAAAT	2.57556	2.50083	4.93383	4.11278	0.888885	0.366761
6226	-	G	AGAGAGG	3.58303	2.50076	2.48069	2.28368	7.04693	2.52083
3704	-	A	CGCAGTG	2.70152	2.50047	4.98895	3.92879	1.07216	0.816172
16313	-	G	TATGTAC	2.319	2.49994	2.61851	1.35289	2.92324	2.38136
13991	-	A	AGGAGGA	2.66707	2.49798	0.909588	1.2663	3.72965	4.76272
111	+	A	AGCACCC	2.45867	2.49668	3.41785	4.74052	0.100801	1.57552
12329	-	A	TTTATTT	2.50521	2.49575	2.45313	2.91142	2.53836	2.11791
2725	+	A	AAGACCC	2.37431	2.49428	1.62623	2.41355	2.57502	2.88243
1165	-	G	TTTGAGT	2.61394	2.49168	0.633955	0.990314	4.83846	3.99304
3055	-	A	AGGACTT	2.43458	2.48709	2.83902	3.44175	2.13516	1.3224
14060	-	A	ATGATGG	2.51953	2.48701	0.909588	1.03361	3.94042	4.1945
13546	+	A	TACACAA	3.54421	2.48571	0.496139	1.19595	3.77547	8.70927
7660	-	A	GTGATCA	2.48297	2.48307	3.30759	2.32697	2.63916	1.65817
6921	-	A	CTCAGAG	2.2512	2.48195	3.39028	2.26744	0.650627	2.69647
6484	-	A	AGTAGGA	2.71529	2.48147	5.23702	2.75448	2.20847	0.661202
13412	-	A	CCTATTT	2.50873	2.48084	2.1775	2.55967	2.89575	2.40202
7867	-	G	AAGGGAG	2.48544	2.48077	1.68136	1.10396	3.87627	3.28018
321	-	A	GCCAGAA	2.61242	2.47888	1.07497	1.90487	4.41693	3.05289
4600	-	A	GTTAGAA	2.51586	2.47875	4.79601	4.1236	0.833902	0.309939
12521	-	A	ATAATAA	2.62919	2.47579	4.5755	3.92879	0.989686	1.0228
15394	-	A	TTTATCG	2.6354	2.47425	4.49281	3.19823	1.75028	1.10028
9078	-	A	GTTAATG	2.82137	2.47336	4.68576	2.73825	2.20847	1.65301
12720	+	A	CATACTA	2.42132	2.47298	0.633955	0.849614	4.10536	4.09635
6527	+	A	TATACTA	2.86211	2.47286	1.8743	2.3432	2.60251	4.62842
2897	+	A	TTGATCC	2.69376	2.47088	1.95699	2.34861	3.87627	2.59315
14956	-	A	TCGAGTG	2.30499	2.46916	3.5281	3.86926	0.412369	1.41022
662	-	A	GCTAGGA	2.99258	2.46659	6.83569	4.38336	0.549825	0.20146
2786	-	A	GGTAGTT	2.57602	2.45865	5.15433	4.45912	0.458188	0.232454
9759	-	G	AGGGAGA	2.57389	2.45762	2.09481	1.41242	3.96791	2.82044
7678	-	A	GAAAATG	2.56579	2.45748	3.72104	2.88977	2.02519	1.62718
16515	+	A	TTCAGGG	3.70246	2.45737	2.12237	2.79236	0.788083	9.10703
12902	-	A	ATAAATC	2.73441	2.4567	5.9261	4.70264	0.210766	0.0981472
6076	-	A	GTGACGA	2.29863	2.45638	3.88642	3.96667	1.02634	0.315104
9717	-	G	AGAGACC	2.57594	2.45508	2.26019	1.499	3.8946	2.64997
5412	-	A	GTCATTT	3.13132	2.45496	1.76405	1.58559	6.02975	3.14588
12652	-	A	ATCACAG	2.372	2.4544	2.37044	2.55425	2.53836	2.02493
6991	-	A	TCTAGTG	2.52557	2.4533	3.44541	2.25662	1.75028	2.64997
9788	-	G	TGAGCCG	2.71123	2.45321	1.62623	1.34748	4.59104	3.28018
9179	-	A	CTTACTA	2.83252	2.45175	4.68576	2.5759	2.32759	1.74082
2279	-	A	GTGATAG	2.72197	2.44985	1.62623	2.21874	4.36195	2.68097
1386	-	A	CGTAGTT	2.58725	2.44919	1.81918	2.09427	2.80411	3.63145
2863	-	A	TGAAGTC	2.54616	2.44783	4.32743	4.94075	0.348223	0.568221
4023	-	A	TGTAGTG	2.7554	2.44383	1.29547	1.499	4.83846	3.38866
6293	-	A	GGGAGGG	2.5406	2.4437	2.23263	2.63002	3.04237	2.25739
7591	+	A	GGCACAT	2.1697	2.44315	2.34288	2.54343	0.641463	3.15104
14850	-	G	AGTGAGC	2.1547	2.44315	2.34288	2.54343	0.788083	2.94442
14810	-	G	TGGGGAG	2.31838	2.4426	3.08709	2.12674	1.30125	2.75845
6124	-	A	ATTATGA	2.54089	2.43922	5.01652	3.33893	1.53951	0.268613
9877	-	A	AATATTA	2.85059	2.43898	3.36272	1.51524	5.26916	1.25525
74	-	A	TGCATAC	2.51264	2.43615	4.79601	3.83679	1.0355	0.382258
11072	-	A	AGGAGAT	2.53219	2.43557	1.98456	1.68299	2.88658	3.57462
16296	-	G	TAAGGGT	2.59375	2.43548	1.92943	1.97522	2.89575	3.57462
3631	-	A	TAGAGGT	2.52097	2.43497	4.5755	5.04898	0.164948	0.294442
14183	+	A	TATACAC	2.90895	2.43419	0.909588	1.4503	3.41808	5.85784
13176	+	A	CTTAGGC	3.92605	2.43401	0.799335	1.3583	3.50972	10.0368
7522	-	A	AATACCT	2.86092	2.43241	4.65819	6.45057	0.128293	0.206626
10563	-	A	GGCATAG	2.44821	2.4323	4.02424	2.83024	2.03435	0.903987
13635	-	A	TTGACCT	2.35213	2.43077	1.81918	1.27713	3.04237	3.26985
16214	-	G	ATTGCTG	2.62236	2.42993	1.15766	2.13756	4.47191	2.72229
16105	-	A	GGCAGTA	2.63839	2.42956	1.43329	1.55312	4.26115	3.30601
5362	+	A	TCTACTC	3.33222	2.42499	0.771772	1.56935	3.28063	7.70714
12497	-	A	ATGAATA	2.33085	2.42377	3.47297	3.69068	1.37456	0.785178
9641	-	G	TCAGGTG	2.61373	2.42169	1.26791	1.77499	4.34362	3.06839
10546	-	A	ATGAGGT	3.18359	2.42154	7.02863	3.94502	0.898048	0.862662
2709	+	A	AACACAG	2.44084	2.41381	1.79161	3.14411	2.12599	2.70163
3049	-	A	TTAATCG	2.126	2.41152	2.75633	2.67872	2.14432	0.92465
16469	-	A	CCCAAGT	2.54024	2.41084	4.46525	5.11933	0.21993	0.356429
1049	+	A	AACACAC	2.46848	2.40952	3.08709	4.38336	1.73195	0.671534
824	-	A	TTAATCA	2.47039	2.40723	2.78389	2.41355	2.4009	2.28321
2404	-	A	ATGACTT	2.33605	2.40693	1.32304	1.69382	3.20732	3.12005
2561	-	A	TAAACAT	3.0601	2.40634	3.66592	6.54798	0.879721	1.14677
8303	+	A	TAAAGCT	2.39195	2.40564	1.37816	2.1538	2.65749	3.37833
15549	-	A	TTGATGT	2.56917	2.39832	2.50826	1.82369	3.65634	2.28838
13539	+	A	CATATCA	2.97537	2.39581	0.441012	0.979491	3.81212	6.66884
8705	-	A	TGTATGG	2.49704	2.39573	3.83129	3.36058	1.3654	1.43088
4480	-	A	GCCAGGG	2.44078	2.39227	4.90626	4.28054	0.504007	0.072319
13385	-	A	TTAAGGT	2.54593	2.39143	1.29547	1.80746	4.10536	2.97541
9187	-	A	GGTAGAG	2.61725	2.3907	4.02424	2.64625	2.13516	1.66334
12710	-	A	ATTAGGA	2.4213	2.39064	2.12237	2.78154	2.32759	2.45368
4324	-	A	AATAAGG	2.37805	2.39045	1.07497	1.53688	3.65634	3.24402
1373	-	A	GGTAGAA	2.64921	2.38895	1.51598	1.60723	3.17066	4.30298
5870	-	A	AGCATTG	3.01386	2.38867	6.56006	3.81515	0.962195	0.718024
6469	-	A	ATTAGGA	2.67232	2.38864	5.20946	3.24693	1.53035	0.702527
2914	+	A	CCAACGG	2.17228	2.38651	1.21278	2.3865	2.70331	2.38653
12066	-	A	ATGAGGG	2.58362	2.38567	2.37044	1.81287	2.4009	3.75026
12901	-	A	TAAATCA	3.05806	2.3839	7.38696	4.41042	0.357387	0.0774846
3076	+	A	CAGACCG	2.26543	2.3821	3.14221	3.63115	1.62199	0.666368
376	+	A	AACACCA	2.38832	2.38026	2.59095	1.82369	2.96906	2.16957
13376	-	A	TGGATGA	3.1584	2.37914	1.40573	1.72087	6.46961	3.0374
3649	-	A	TTGAGTA	2.52973	2.37907	4.74088	3.86926	0.888885	0.619877
11201	-	A	AGTATGT	2.15701	2.3779	3.0044	2.29991	2.45589	0.867828
5404	+	A	TAAAAAT	2.69025	2.37728	0.937151	0.654798	5.35163	3.81741
6526	-	A	AGTATAG	2.51166	2.37591	2.97683	1.77499	4.01373	1.28108
16267	-	G	GTGGGTG	2.41488	2.37574	1.40573	1.88322	2.86826	3.50231
1550	+	A	TAGAGGA	2.33211	2.37544	1.84674	2.12674	2.7308	2.62415
12893	-	A	GCTAAGG	2.40249	2.37427	4.76845	4.58359	0.164948	0.0929816
2327	-	A	AGGAGAA	2.4706	2.37348	1.43329	1.81287	3.70216	2.93408
1567	+	A	AACATGG	2.59698	2.37348	2.01212	2.1538	3.62885	2.59315
15563	-	A	AATATCA	2.64687	2.37338	2.61851	1.84534	3.9954	2.12824
7297	-	A	ATTACTG	2.30734	2.3731	1.46085	3.30105	1.18212	3.28535
7587	-	A	GCCATTA	2.40338	2.373	4.65819	4.8217	0.0458188	0.0878159
12395	-	A	GTAAGGA	2.40944	2.36868	3.39028	3.93961	1.34707	0.96081
9311	-	A	GTGAAAT	2.50123	2.36715	1.76405	1.62347	3.64718	2.97024
2367	+	A	CTGACAA	3.68118	2.36693	1.07497	2.06721	2.66665	8.9159
13787	-	A	TAGAGGG	2.94105	2.36642	2.31531	1.54229	5.48909	2.41752
995	+	A	TAAAAAA	2.31196	2.36401	0.799335	1.05525	3.72049	3.67277
3578	-	A	GGTATGG	2.99849	2.3635	7.0562	4.44289	0.210766	0.28411
15642	-	A	ATGAGGA	2.41259	2.35936	1.59867	1.50441	3.42725	3.12005
2910	+	A	TTGACCA	2.44537	2.35884	2.06725	2.30532	2.99655	2.41236
10173	-	A	CGCACTC	2.32307	2.3587	1.98456	2.73283	4.35279	0.222123
16541	+	A	CACACGT	2.77154	2.35624	2.01212	2.70037	0.613972	5.75969
10037	-	A	GTCAAAA	2.1821	2.35596	2.86658	1.84534	3.2623	0.754184
2838	+	A	CCAACCT	2.51635	2.3554	1.13009	1.92651	4.22449	2.78428
16259	-	G	GGGGTGG	2.30036	2.35405	1.18522	1.52606	3.30812	3.18204
1842	+	A	CCTATAC	3.2691	2.35204	1.13009	1.75334	2.95073	7.24223
14952	-	A	GTGATGT	2.15347	2.35084	3.2249	3.09	0.687282	1.61168
4768	-	A	GCTATTA	2.54931	2.35076	1.6538	1.41783	4.07787	3.04773
3166	-	A	GGAAGGC	2.29153	2.34974	1.48842	1.79122	2.97822	2.90826
12715	+	A	ATTACCA	2.368	2.34934	0.578829	1.06066	3.63801	4.1945
13697	-	A	TTAATGG	3.53908	2.34816	1.57111	1.18513	8.27487	3.12521
10829	-	A	TTCAAAT	2.38424	2.3474	1.40573	1.6884	3.43641	3.0064
9847	-	A	AGGAAAG	2.52062	2.34708	2.78389	1.91028	3.7663	1.62201
7166	+	A	CGTAAAT	2.73206	2.34641	0.992278	1.76958	2.92324	5.24313
8945	-	A	AGTATGG	2.53379	2.34503	4.68576	2.17003	2.52003	0.759349
2044	+	A	TTCAACT	2.33334	2.34347	2.09481	2.59213	1.52118	3.12521
9740	-	G	TGAGGCT	2.30344	2.34316	1.26791	1.48818	3.19815	3.25952
16197	-	G	TAAGCAT	2.57205	2.34285	1.32304	2.51096	4.27947	2.17474
8296	+	A	CCCACTG	2.41318	2.34211	1.79161	2.19168	2.49254	3.17687
4396	-	A	AGGATGG	2.31721	2.34163	4.07936	3.73938	0.943867	0.506233
2775	+	A	CACAGGT	2.68148	2.34127	2.14994	2.53261	2.07101	3.97238
9672	-	G	TTCGGTT	2.38753	2.33916	2.23263	2.34861	2.63916	2.3297
8358	+	A	TTTACAG	2.84241	2.33737	0.468576	0.459982	4.20616	6.23493
5411	+	A	AAAATGA	2.34939	2.33511	0.992278	0.530332	4.197	3.67794
8280	+	A	TCTACCC	2.32859	2.33207	2.7012	3.28481	1.3654	1.96294
1420	-	A	TCCACCT	2.40076	2.33121	2.23263	2.42979	1.88773	3.05289
13358	-	A	CACATAA	3.09755	2.33101	1.84674	1.63429	6.0939	2.81528
4272	-	A	CAGACAT	2.31644	2.3305	0.937151	1.35289	3.30812	3.66761
1284	-	A	TTCATCA	2.3144	2.32797	1.62623	2.12674	2.5292	2.97541
14151	-	A	AATAGGT	2.36858	2.32771	2.20506	2.27285	2.38258	2.61382
2956	+	A	TCTAGAG	2.30831	2.3189	2.12237	2.47308	2.31843	2.31937
2820	+	A	GCGACCT	2.16657	2.31567	1.10253	1.99686	2.9324	2.63448
16121	-	A	AATATTC	2.56271	2.31543	0.992278	1.53147	4.6277	3.09939
13117	+	A	CTCATCC	3.18534	2.31452	1.10253	1.17431	3.45474	7.00978
2629	+	A	TGTATGA	2.28645	2.31421	3.61079	3.91255	0.604808	1.01763
2854	-	A	AGCATGT	2.39137	2.31416	4.65819	4.3076	0.320732	0.278945
1804	+	A	AAAAATT	3.31598	2.31397	1.54354	2.27285	2.35509	7.09243
2330	-	A	CGGAGGA	2.44054	2.31321	1.54354	1.77499	3.59219	2.85143
16320	-	G	ATGGCTT	2.32836	2.31297	1.84674	1.87781	2.84076	2.74812
16382	-	G	TCTGAGG	2.27846	2.31272	2.81145	2.32156	1.67697	2.30388
14126	-	A	GTTAGGA	2.3808	2.31271	1.57111	1.62888	2.99655	3.32667
10129	-	A	GGTAGTC	2.33856	2.3127	1.98456	2.64084	4.56355	0.165301
14719	-	A	ACGATGG	2.34954	2.30789	2.45313	1.79664	2.16265	2.98574
16268	-	G	AGTGGGT	2.56181	2.30719	1.26791	1.97522	2.63916	4.36497
4993	-	A	CGTAGCT	2.30645	2.30705	1.0474	1.76417	2.84993	3.56429
9378	-	A	GCCATCA	2.40188	2.30635	2.1775	2.4352	3.12484	1.86996
9356	-	G	TGTGTTG	2.29178	2.30514	2.67364	1.88322	2.57502	2.03526
2769	+	A	CAAACCC	2.44266	2.30411	1.24035	1.71546	3.92209	2.89276
6240	-	G	CGAGCAG	3.15512	2.30362	1.57111	1.69382	6.44212	2.91342
7786	-	G	CAGGATA	2.18366	2.30354	2.20506	1.13101	2.99655	2.40202
3368	-	A	AGCATTA	2.61421	2.30208	1.51598	1.47735	3.08819	4.3753
12612	+	A	TGTAGCA	3.47686	2.30095	1.01984	1.95357	2.64833	8.28569
14792	-	G	AGTGGTT	2.34195	2.29881	2.53582	2.0618	1.88773	2.88243
10027	-	A	GTTAATT	2.15563	2.29802	3.33516	1.26089	3.42725	0.599215
5350	-	A	CGTAGGT	2.43829	2.2955	1.13009	1.33665	4.03205	3.25435
4187	-	A	GGTAGGA	2.29199	2.29518	1.73649	1.75876	2.8316	2.8411
3111	+	A	TTCAAAT	2.19197	2.29448	3.44541	3.33352	1.25543	0.733521
7238	-	A	TGCATCG	2.64216	2.29404	2.06725	2.04016	3.94042	2.52083
13581	-	A	GGTAGCG	2.33925	2.29382	2.20506	1.73711	2.38258	3.03223
1789	+	A	CGCAAGG	3.48758	2.29221	1.24035	2.58672	1.9977	8.12556
12426	-	G	TGAGTTT	2.50872	2.29137	4.96139	3.26317	1.31958	0.490736
6369	-	A	AGGAGAC	2.25567	2.2911	3.08709	2.1538	2.4284	1.3534
14033	-	A	GAAATTG	2.21066	2.29039	1.21278	0.87126	3.39059	3.368
3064	+	A	GTGATCT	1.99447	2.28996	2.75633	2.81942	1.82359	0.578552
12678	-	A	ATTAATG	2.278	2.28741	2.1775	2.39732	2.13516	2.40202
2267	-	A	TCCAATT	2.39321	2.28713	1.6538	2.67331	3.34477	1.90096
11187	-	A	TTCAGGC	2.12985	2.28669	2.45313	2.2458	2.32759	1.49287
15012	-	A	AATATTG	2.36342	2.28667	4.65819	4.3076	0.265749	0.222123
5356	-	A	ATTAGGC	2.51589	2.28448	1.68136	1.14184	4.35279	2.88759
2930	-	A	CCTAGGG	2.25369	2.2835	3.85886	3.78809	0.778919	0.588883
14895	-	A	AGGAATA	2.52606	2.28233	5.29215	3.48504	0.247421	1.07962
7790	-	G	CGGGCAG	2.31143	2.28201	2.1775	1.5477	3.13401	2.38653
15690	-	A	ATTATGC	2.34868	2.28189	1.68136	1.38536	3.44557	2.88243
5010	-	A	AGTATGC	2.28436	2.28074	1.24035	1.59641	3.33561	2.96508
2324	-	A	AGAATGT	2.62566	2.27764	1.8743	1.82369	4.12369	2.68097
9096	-	A	GATAAGT	2.2827	2.27724	2.7012	2.51096	2.04352	1.87513
3324	-	G	TAGGAGG	2.25961	2.27534	1.13009	1.26089	3.28979	3.35767
10724	-	A	GCCATAT	2.43006	2.27497	0.744208	0.773852	4.4261	3.77608
11485	-	A	TATACCA	3.15048	2.27286	7.49721	3.97749	0.558989	0.568221
9583	-	G	AGGGGAT	2.27114	2.27275	1.15766	1.92651	3.38143	2.61898
385	+	A	CTAACCA	2.40567	2.27183	3.11465	1.96439	2.32759	2.21606
854	-	A	CTTAGTT	2.47552	2.27181	2.89414	3.78809	1.64948	1.57036
8289	+	A	TCTAGAG	2.24903	2.27172	2.34288	2.80319	1.64948	2.20056
8739	+	A	TATACTA	2.60547	2.27135	1.90187	2.64084	1.29209	4.58709
15465	-	A	GTCATTA	2.04243	2.27087	2.1775	2.42438	2.36425	1.20359
4418	-	A	CTTATTT	2.60707	2.26925	5.59534	4.08031	0.458188	0.294442
14794	-	G	TGAGTGG	2.37117	2.26827	3.05952	1.88863	1.8969	2.63964
7625	-	A	GGGAAGT	2.12104	2.26742	2.37044	2.41896	1.53035	2.1644
938	+	A	CGTAAAG	2.62725	2.26234	1.59867	2.19709	2.32759	4.38563
8831	-	A	GCTAGGT	2.43452	2.26186	4.63063	3.7448	0.778919	0.583718
12335	-	A	ATTACTT	2.39596	2.26174	2.09481	2.96553	2.36425	2.15924
10805	-	A	GTCATGT	2.41321	2.26025	1.15766	0.990314	4.14202	3.36283
15069	-	A	TAGAGAA	2.18556	2.25977	2.78389	2.8573	1.3654	1.73566
6184	-	A	GGAAACG	2.10897	2.25931	3.55566	2.5759	1.94272	0.361595
13369	-	A	TGGACCC	3.06051	2.25651	1.51598	1.89404	6.21303	2.61898
390	+	A	CAGATTT	2.41918	2.25573	3.39028	1.77499	2.62083	1.89063
1444	+	A	AGTAGAG	2.49406	2.25532	0.744208	1.3583	3.15233	4.7214
9865	-	A	CGGATGA	2.66238	2.25466	3.03196	1.47735	4.83846	1.30174
14726	+	A	TGTATTT	2.62109	2.25402	3.30759	5.22215	1.20045	0.754184
3387	-	A	TAGAATT	2.89231	2.2526	1.84674	2.04016	2.46505	5.2173
8987	-	A	GCTATTG	2.42922	2.25216	4.52038	2.78154	1.72279	0.692196
6007	-	A	AGGAGGC	2.15588	2.24958	3.41785	3.45798	1.08132	0.666368
12522	-	A	GATAATA	2.35484	2.24838	4.13449	3.69609	0.788083	0.800675
5055	-	A	TGTACGG	2.34856	2.248	2.20506	2.75448	2.29094	2.14374
4495	-	A	TAGATGA	2.41507	2.24522	5.15433	4.33466	0.155784	0.0154969
12338	-	A	GTTATTA	2.26228	2.24345	2.23263	2.52178	2.25428	2.04043
7357	-	A	TCTACTA	2.55483	2.24156	2.20506	4.48077	1.25543	2.27805
2998	-	A	CTGATCC	2.17528	2.24044	3.44541	2.98718	1.49369	0.774846
3108	-	A	TGAANGT	2.30168	2.23824	2.75633	3.20905	1.52118	1.72016
13622	-	A	GTGAGAA	2.17491	2.23794	1.51598	1.09855	2.95989	3.12521
14135	-	A	AGGAGTA	2.24102	2.23287	1.62623	1.8724	2.59334	2.8721
9657	-	G	TTAGACT	2.4373	2.23199	1.81918	1.62888	3.65634	2.64481
12965	-	A	GTGAGGC	2.27328	2.23126	4.54794	4.36171	0.100801	0.0826503
3096	-	A	GAAACCG	2.23694	2.23054	2.86658	3.13329	1.59449	1.3534
3069	+	A	CTGAGTT	2.25832	2.23	2.45313	3.78809	2.00686	0.785178
11487	-	A	ATTATAC	2.85905	2.22975	6.44981	3.86385	0.595644	0.526896
16270	-	G	CTAGTGG	2.19317	2.2285	1.62623	1.40159	2.91408	2.83077
2376	+	A	AACAGCC	3.33925	2.22811	0.826898	1.7804	2.67582	8.0739
13540	-	A	ATGATAT	2.05287	2.22758	2.398	1.3583	2.37341	2.08175
16500	-	A	CAGATGT	2.51626	2.22675	3.47297	5.26544	0.980522	0.346098
5962	-	A	AATAGGT	2.45081	2.22671	3.44541	4.62147	1.00801	0.728356
9205	-	A	ATTATGT	2.30464	2.2245	3.47297	2.00228	2.44672	1.29658
15447	-	A	AAGAGAA	2.14099	2.22366	2.78389	2.67872	1.76861	1.33274
480	-	A	GAGATTA	3.3907	2.22168	1.90187	1.62347	7.49595	2.5415
2991	-	A	AACATCG	2.19553	2.22153	3.44541	2.83024	1.61282	0.893656
10015	-	A	TTAACGG	2.4911	2.22093	4.60307	2.10509	2.33676	0.919484
15639	-	A	AGGATGG	2.73017	2.21876	1.68136	1.71005	4.80181	2.72746
15541	-	A	GGGAGGG	2.39832	2.21663	2.398	2.00769	3.15233	2.03526
5393	-	A	GTTAGAT	2.51924	2.21638	1.32304	1.07149	4.57272	3.10972
16468	-	A	CCAAGTG	2.50503	2.21618	4.10693	5.39532	0.192439	0.325435
9739	-	G	GAGGCTT	2.49019	2.21593	1.21278	1.3583	4.31613	3.07356
2790	+	A	ACCAAAC	2.63816	2.21371	1.46085	1.48818	4.66435	2.93925
7243	+	A	CATACAC	2.13111	2.21211	1.54354	2.21333	2.55669	2.2109
1151	-	G	TGTGGCT	2.15087	2.21175	0.496139	1.06066	3.68383	3.36283
13656	-	A	AGTAAGG	2.67457	2.21121	1.32304	0.768441	5.50742	3.09939
13484	-	A	GGTATTC	2.14626	2.20983	2.75633	1.28795	2.87742	1.66334
16292	-	G	GGTGGGT	2.21096	2.20895	1.46085	1.76958	2.64833	2.96508
9484	-	A	AAGAAAA	2.38267	2.20869	2.14994	2.26744	3.00571	2.10758
4475	-	A	GGGATTA	2.4642	2.20655	5.4024	4.12902	0.284076	0.0413251
11991	-	A	GTAAATA	2.45759	2.2063	1.84674	1.56935	2.56585	3.8484
13721	-	A	AATAGGC	2.79703	2.20609	1.48842	1.01196	5.764	2.92375
1524	+	A	TTAACTA	2.11068	2.20563	1.10253	1.72629	2.68498	2.92892
3560	-	A	CATAGTA	2.24876	2.20558	4.27231	3.85844	0.311568	0.552724
9038	-	A	TGCATGA	2.39055	2.20513	3.80373	2.01851	2.39174	1.34823
2781	-	A	TTTAGGA	2.706	2.20467	4.10693	6.11506	0.302404	0.299607
10118	-	A	TGTAATA	1.91788	2.20328	2.14994	2.25662	3.07902	0.185963
2720	+	A	ACGAGAA	2.21062	2.20303	1.79161	2.05098	2.35509	2.64481
7222	+	A	GTTACTC	2.33633	2.19983	0.854461	1.65052	2.74913	4.09119
13356	-	A	CATAAAT	2.55034	2.19883	1.15766	1.74252	4.64603	2.65514
3053	+	A	TAAAGTC	2.18085	2.19843	2.83902	3.36058	1.55784	0.965975
6763	-	A	CACACGA	2.3729	2.19634	4.52038	3.45798	0.934703	0.578552
1458	+	A	TTGAACA	2.10845	2.19514	0.882025	1.23925	3.1615	3.15104
4174	-	A	TTCATAG	2.29632	2.1924	1.8743	1.45571	3.34477	2.5105
14979	-	A	ATGATTC	2.19834	2.19205	4.07936	3.94502	0.329895	0.43908
13036	-	G	AGGGGAG	2.06054	2.19071	1.07497	1.61264	2.78578	2.76878
14987	-	A	GGTAGCG	2.62881	2.18775	4.02424	5.9473	0.192439	0.351264
7189	+	A	AACACTT	2.72749	2.18752	0.826898	1.69923	2.67582	5.70804
830	-	A	TAAAGGT	2.29121	2.18661	1.90187	2.88977	2.04352	2.3297
5485	-	A	GAGATAG	2.39964	2.18473	2.20506	1.47194	3.75714	2.1644
4323	-	A	ATAAGGG	2.21351	2.18063	0.964715	1.05525	3.52805	3.30601
1041	+	A	CATATCT	1.92112	2.18003	2.78389	2.79236	1.57617	0.532061
8975	-	A	ATGAGTA	1.84289	2.1794	2.48069	2.37026	1.98854	0.532061
504	-	A	AGGATGG	3.24799	2.1751	2.61851	1.7317	7.13857	1.5032
1298	-	A	CTTACTT	2.29165	2.17489	1.51598	2.13215	2.21763	3.30085
1344	-	A	CTCATGG	2.29316	2.17454	1.21278	1.26089	3.08819	3.61078
4055	-	A	GAGAGTG	2.19936	2.17424	1.54354	1.43406	3.01488	2.80494
4169	-	A	AGGAGGT	2.01126	2.17125	1.0474	1.78581	2.55669	2.65514
1603	+	A	ACCAGAG	2.07586	2.17072	2.67364	2.72742	1.6678	1.23459
14102	-	A	GAGAGGA	2.32515	2.1697	0.937151	1.407	2.9324	4.02404
7684	-	A	GATAAGG	2.23018	2.1661	2.64607	3.10082	1.68613	1.48771
2594	-	A	GCTACCT	3.04882	2.16606	3.33516	6.93761	0.92554	0.996969
3540	-	A	GAGAGCT	2.38186	2.16401	4.8787	3.73397	0.320732	0.594049
1661	+	A	TTGACCG	2.16901	2.16343	4.10693	4.31301	0.21993	0.0361595
1094	-	A	CTAAGCA	2.15436	2.16267	1.32304	2.08345	2.96906	2.24189
7594	-	A	TGCATGT	2.39513	2.16265	5.1819	4.24266	0.0733101	0.0826503
15249	+	A	GCTACTC	2.13977	2.16141	1.8743	2.46767	1.76861	2.44851
15482	-	A	GTGAGAA	2.04539	2.16069	2.01212	2.53261	2.30927	1.32757
16462	-	A	GTTATGG	2.62687	2.15843	3.83129	5.86071	0.329895	0.48557
12619	-	A	CGAACAA	2.51808	2.15652	1.70892	2.38108	4.05038	1.93195
8864	-	A	ATCACTG	2.11809	2.15651	3.11465	2.83565	1.04467	1.47737
9654	+	A	CATAGTC	2.53706	2.15516	1.57111	1.96439	2.34592	4.26682
6862	-	A	AATACTT	2.55328	2.15474	5.73316	3.96126	0.348223	0.170466
1337	-	A	GCTACAC	2.22395	2.15332	0.689082	1.85075	2.45589	3.90006
16505	-	A	GGAACCA	2.54364	2.14918	3.72104	5.51979	0.577317	0.356429
3270	-	G	AAAGTTT	2.40542	2.14567	0.882025	0.757618	4.57272	3.40932
13149	+	A	CCCACTA	3.68234	2.14456	0.992278	1.22842	3.0607	9.44796
8010	-	A	ACTACTC	2.08462	2.14445	3.61079	3.7448	0.678118	0.304773
2925	-	A	GGTAACT	2.31033	2.14438	3.55566	4.40501	0.733101	0.547558
11703	-	A	ATGAGAA	2.07802	2.14381	3.11465	3.30646	1.17296	0.718024
940	+	A	TAAAGAG	2.27129	2.14282	1.32304	2.13215	2.15348	3.47648
15726	-	A	AGGAGTC	2.20917	2.14238	2.06725	2.18627	2.0985	2.48467
8870	-	A	CCTATAA	2.42595	2.14064	4.24474	3.09	1.19129	1.17777
1185	-	G	TATGAAG	2.12178	2.1398	0.523702	1.0769	3.68383	3.2027
7946	-	A	TGTAGGA	2.11809	2.13908	3.0044	3.29023	1.27376	0.903987
4492	-	A	ATGACGG	2.30259	2.13742	4.8787	4.06408	0.210766	0.0568221
15898	-	A	TATACTA	1.92877	2.13641	1.73649	2.60837	0.833902	2.53633
942	+	A	AAGAGTG	2.28886	2.13578	1.26791	1.98063	2.29094	3.61595
9638	-	G	GGTGATT	2.2591	2.13554	1.70892	1.70464	3.0607	2.56216
8121	-	A	TTTAGAC	2.06729	2.13483	2.34288	1.46112	2.53836	1.92678
9467	-	A	GGTAATA	2.13441	2.13453	1.70892	2.55967	2.17181	2.09725
1437	-	A	CTTAGTT	1.87789	2.13392	2.14994	2.41896	0.824738	2.11791
14857	-	A	GCCAAGG	1.93233	2.13315	3.16978	2.48932	0.29324	1.77698
15585	-	A	AGAATTG	2.78712	2.13106	1.68136	2.05639	5.20501	2.20573
5402	+	A	CGTAAAA	2.20796	2.12848	0.992278	0.551979	4.02289	3.26469
14141	-	A	GTGATTA	2.03316	2.12848	1.90187	1.50982	2.35509	2.36586
2484	-	G	TAAGATT	1.98365	2.12822	1.70892	2.61919	2.54752	1.05896
1441	+	A	AAGAGTA	2.32467	2.12749	0.606392	1.18513	3.06986	4.43729
5359	-	A	TAGATTA	2.54954	2.12683	1.26791	1.08772	4.85679	2.98574
7773	-	G	ACGGTTT	2.29723	2.12527	1.95699	1.42865	3.50972	2.29355
11058	-	A	GAGATTA	2.02274	2.12359	2.14994	1.34207	2.50171	2.09725
5221	-	A	CCTAGGG	2.19571	2.12228	1.8743	2.37026	2.69414	1.84413
12509	+	A	TAGACCA	2.99737	2.12114	0.964715	1.52065	2.72164	6.78249
7691	-	A	GGAAGCA	2.19635	2.12001	2.78389	2.46226	1.77777	1.76148
9315	-	A	GGAAGTG	2.09876	2.11999	1.48842	1.68299	2.66665	2.55699
14048	-	A	GAGATTT	2.16811	2.11794	0.854461	0.779264	3.38143	3.65727
243	+	A	AACAATT	1.89922	2.11606	0.633955	1.73711	2.7308	2.49501
2894	-	A	TCAATTG	2.0807	2.11492	3.72104	3.44175	0.788083	0.371926
862	+	A	TATACTA	1.81984	2.11157	2.26019	2.45143	0.604808	1.96294
3041	-	A	TGAACAA	2.38246	2.1109	2.48069	3.92879	1.74111	1.37923
2410	-	A	GTAATAA	2.05081	2.11089	0.964715	1.65594	2.56585	3.01674
2845	+	A	CCGAGCA	1.88961	2.11015	0.964715	1.93192	2.37341	2.28838
14146	-	A	GTTATGT	2.05619	2.10979	2.03968	1.67758	2.32759	2.1799
2958	+	A	TAGAGTC	2.02	2.10796	1.48842	2.37567	2.06185	2.15407
681	-	A	ACTAAGA	2.1477	2.10676	4.13449	3.54457	0.668954	0.242785
14729	-	A	TTGAAAT	2.1068	2.10542	1.79161	1.50441	2.41923	2.71196
11706	-	A	ATTATGA	1.97585	2.1042	3.2249	3.06294	1.14547	0.470073
2500	+	A	TTTACCA	2.02173	2.10374	1.92943	2.88977	0.989686	2.27805
2890	-	A	TTGAGTA	2.33172	2.10329	3.66592	4.68641	0.540662	0.433914
9880	-	A	TGAAATA	2.49523	2.10255	2.67364	1.53147	4.53606	1.23975
2495	-	A	AACAGGC	2.58392	2.10206	2.72876	4.77299	1.47537	1.35856
4289	-	A	CAAAGTA	2.12152	2.10166	0.909588	1.20678	2.99655	3.37316
8146	+	A	TACACGA	2.02549	2.10141	3.0044	3.37681	0.522334	1.19843
9457	-	A	AGGATTA	2.42446	2.10118	2.01212	1.77499	3.72049	2.19023
460	-	A	GGGAGGG	2.07523	2.10081	1.18522	1.63429	2.91408	2.56732
12677	-	A	TTAATGT	2.19841	2.10003	2.398	1.80205	2.86826	1.72532
6780	-	A	TAAATAT	1.99639	2.09962	3.36272	3.06294	1.13631	0.423583
7125	+	A	CAAACCT	2.11486	2.09957	0.799335	1.23925	2.95989	3.46098
16487	+	A	TGAACTG	3.50978	2.09742	1.81918	2.37567	0.943867	8.9004
9944	-	A	CACATCT	2.22565	2.0971	2.94927	0.795499	3.91292	1.24492
6952	-	A	CCTACGG	1.89542	2.09699	2.398	2.14839	0.989686	2.04559
5436	+	A	CCCACCC	2.31908	2.09571	0.358323	0.919964	3.27146	4.72656
671	-	A	AATAGAA	2.24379	2.09478	4.63063	3.89632	0.29324	0.154969
9659	+	A	TCTAATA	2.49739	2.09476	1.54354	1.95357	2.23596	4.25649
11697	-	A	ATGACTG	2.05033	2.09297	2.78389	3.10623	1.40205	0.909153
7024	-	A	GCTACAA	2.13011	2.09223	2.72876	1.60723	1.74111	2.44335
6376	-	A	AAGATAG	2.19082	2.09159	3.33516	1.43406	2.74913	1.24492
7052	+	A	AATAGGA	2.89545	2.09112	1.3506	1.60723	2.57502	6.04897
7584	-	A	ATTAAGA	2.28031	2.08876	4.07936	4.8704	0.0733101	0.0981472
7221	-	A	AGTAACG	2.25682	2.08814	1.29547	1.41783	3.55554	2.75845
4218	-	A	GACATAT	2.25182	2.08765	1.01984	1.1689	3.81212	3.0064
2518	+	A	TCTAGCA	2.28717	2.08739	1.98456	3.90173	1.07216	2.19023
16086	-	A	CATAGCG	2.35189	2.08642	0.854461	1.79664	4.38028	2.3762
4684	-	A	GCTATTA	2.16325	2.08635	3.55566	2.88977	1.28293	0.92465
13161	-	A	TAGAGTT	2.32944	2.08594	3.08709	4.60523	0.540662	1.08478
9995	-	A	AAAAGAG	2.1312	2.08531	2.61851	2.21874	1.95188	1.73566
4386	-	A	GTGATAG	2.10649	2.0839	3.47297	2.73825	1.42955	0.785178
629	-	A	GTGAGCC	2.32639	2.08255	4.93383	3.70691	0.458188	0.206626
2363	+	A	TGAACTG	2.8049	2.08239	0.551265	1.55312	2.61167	6.50354
8268	+	A	TATAGCA	2.24637	2.08235	2.48069	3.62033	1.20045	1.684
5302	-	A	GGGATGA	2.12985	2.08212	0.909588	0.925376	3.44557	3.23886
9930	-	A	GCCAGTA	2.18516	2.08142	2.20506	1.1689	3.40892	1.95778
1821	+	A	ATAATAT	3.19403	2.08135	1.18522	1.56935	2.59334	7.42819
16401	-	G	GGTGGTC	2.21081	2.08051	3.33516	2.33238	1.34707	1.82864
2907	-	A	TCAAGTT	2.21109	2.08045	3.72104	4.28054	0.43986	0.40292
10588	-	A	AACAGCG	2.10063	2.08	3.2249	2.53802	1.62199	1.01763
14087	-	A	TTAATTA	2.16244	2.07937	0.826898	0.752206	3.73881	3.33184
12681	-	A	CTGATTA	2.05218	2.07799	2.26019	1.56935	2.48338	1.89579
659	-	A	AGGACCA	2.35513	2.07627	5.15433	3.80432	0.348223	0.113644
13852	-	A	GGTAGTT	2.13026	2.07549	3.44541	2.98718	1.1638	0.92465
10057	-	A	ATTACTC	1.98667	2.075	3.44541	1.2176	2.9324	0.351264
3692	-	A	ATCAGGG	2.08635	2.06956	3.55566	3.32811	0.650627	0.811006
11109	-	A	AATATGA	2.33638	2.06933	2.06725	1.0282	4.17867	2.07142
8802	-	A	TGTAAAT	2.08011	2.06903	3.41785	2.99259	1.14547	0.764515
9735	-	G	CTTGTAG	2.70647	2.06841	1.79161	1.40159	5.28749	2.3452
5464	-	A	GTAAGGG	2.46909	2.0676	2.01212	1.88322	3.85794	2.12308
9751	-	A	TCGAAGT	2.27646	2.06754	1.76405	1.58017	3.39059	2.37103
6298	-	A	GCTAAGG	2.32889	2.06686	1.6538	1.7317	3.52805	2.40202
373	+	A	CCTAACA	2.14908	2.06637	2.56338	1.56935	2.99655	1.46704
6379	-	A	CCTAAGA	2.07782	2.06626	3.03196	1.85075	2.28178	1.14677
12903	-	A	GATAAAT	2.14424	2.0662	4.38256	4.03161	0.100801	0.0619877
11223	-	A	CCTACTA	2.10814	2.06474	3.77617	2.72742	1.40205	0.526896
12093	-	A	AGGAGAA	2.27689	2.06433	1.90187	1.57476	2.22679	3.40416
14108	-	A	AAGAAAG	2.17773	2.0639	1.57111	1.27713	2.55669	3.30601
3238	-	C	TGCCATC	2.39775	2.0636	0.551265	1.72629	2.4009	4.91253
11570	+	A	ATTATAA	2.02104	2.06329	1.10253	0.925376	3.02404	3.03223
12695	+	A	AATATCT	2.10851	2.06281	0.551265	0.757618	3.75714	3.368
5390	+	A	CATATCT	2.03063	2.06278	0.716645	0.541155	3.40892	3.45581
1798	+	A	AAGATGA	3.04548	2.06232	1.21278	2.45685	1.6678	6.84448
16256	-	G	GTGGCTT	2.02727	2.06031	1.24035	1.56394	2.55669	2.74812
3156	+	A	TTCACAA	1.99951	2.05996	2.06725	3.04129	2.05268	0.836834
11113	-	A	ATAAAAT	2.25936	2.05884	1.40573	1.2176	3.70216	2.71196
9729	-	G	GGAGGGT	2.16402	2.05813	1.43329	1.46112	3.10651	2.65514
7018	+	A	ACTACGT	2.30152	2.05356	0.992278	2.52178	1.58533	4.10669
5976	-	A	CTCATGC	1.9737	2.05345	3.14221	2.87895	1.22794	0.645705
7155	-	A	TGAATAT	3.21553	2.05321	1.6538	1.69923	7.10191	2.40719
214	+	A	ATTAATT	1.98487	2.05299	1.29547	2.53802	1.6678	2.43818
5423	+	A	TGAACAT	2.14014	2.05285	0.689082	0.779264	3.32644	3.76575
13286	-	A	CCGATTG	3.21748	2.05175	2.14994	1.95357	7.09275	1.67367
5188	-	A	GTTAGTC	2.33916	2.0505	1.84674	2.03474	3.40892	2.06626
15988	+	A	AGCACCC	2.68861	2.04957	0.523702	1.30418	2.79495	6.13162
13514	+	A	AAGACCA	2.73666	2.04838	0.496139	1.10937	2.98739	6.35374
2422	-	A	TTGACAG	2.13873	2.04829	1.81918	2.05098	2.63916	2.04559
2945	+	A	CGCAATC	2.0327	2.04718	1.68136	2.3432	2.35509	1.75115
7711	-	A	GAAAAGG	2.18646	2.04591	3.11465	2.33238	1.75944	1.53936
12984	-	G	GAGGAGG	2.23621	2.04422	1.43329	1.28254	3.57387	2.65514
1504	-	A	TATACTT	2.10773	2.04394	3.83129	4.17772	0.256585	0.165301
3204	-	G	TGGGTAT	1.92261	2.04106	1.62623	0.968668	2.45589	2.63964
16123	-	A	ACAATAT	2.12303	2.04091	0.964715	1.27172	3.44557	2.81011
7076	+	A	AGGAGGC	2.3147	2.03863	0.826898	1.6397	2.43756	4.35464
6973	-	A	AATACAA	2.00987	2.03855	2.48069	1.59641	1.45704	2.50534
13886	-	A	CATAGTG	2.52442	2.03764	5.65047	3.47963	0.595644	0.371926
14946	-	G	TGGGCGA	1.82	2.03759	2.56338	2.26203	0.641463	1.81314
9077	-	A	TTAATGG	2.40306	2.03726	3.94155	2.04016	2.03435	1.59618
13888	-	A	TGCATAG	2.89408	2.03619	7.11132	3.43093	0.641463	0.392589
13224	-	A	GTCATTT	2.32431	2.03485	3.88642	5.11392	0.183275	0.113644
2965	+	A	CATATCA	2.34232	2.03402	2.01212	2.00228	3.29895	2.05593
3081	+	A	CGGAGTA	1.80995	2.03334	2.72876	2.75989	1.33791	0.413251
1945	+	A	CACACCC	1.84181	2.03303	0.854461	2.28909	2.44672	1.77698
12027	-	A	TTAATGT	2.47464	2.03229	1.92943	1.52065	2.13516	4.31331
15008	-	A	TTGAGGC	2.24043	2.03187	3.83129	4.75134	0.14662	0.232454
12468	-	A	AATAAAG	1.98966	2.03107	3.30759	3.15494	0.907212	0.588883
7968	-	A	TCTAGGA	2.19768	2.02976	3.50054	4.42124	0.558989	0.309939
13569	-	A	AGTAATA	1.91361	2.02884	1.92943	1.31501	2.28178	2.12824
4363	-	A	TGGATTC	2.02706	2.02849	2.89414	2.10509	1.95188	1.1571
7629	-	G	ATAGGGG	2.0483	2.02725	2.23263	2.14839	1.90606	1.90612
1423	+	A	TGGATTT	2.20741	2.0255	0.826898	0.990314	3.0607	3.95172
1710	+	A	CAGACAA	1.90942	2.02484	3.19734	3.34975	0.238258	0.852331
9649	+	A	CTCACCA	2.52261	2.02376	1.70892	1.89404	2.15348	4.33397
5802	-	A	TTGAATT	2.75606	2.02343	2.01212	2.03474	1.9977	4.97968
7006	+	A	TACACGA	2.34358	2.02318	0.937151	2.42438	1.62199	4.3908
11667	-	A	TGGATGA	2.15576	2.02318	3.44541	2.42438	1.62199	1.13128
14098	-	A	GGAAGTA	2.11781	2.02276	1.0474	1.10396	2.94157	3.37833
4809	-	A	CTCAGAA	1.99761	2.0207	1.59867	1.70464	2.33676	2.35037
6025	-	A	CCCAGCT	2.05107	2.01991	2.97683	3.31728	1.063	0.847165
3781	-	A	AGGAGCC	2.07613	2.019	2.94927	1.80205	2.23596	1.31724
2857	-	A	CTTAGCA	2.07784	2.01801	3.47297	3.91797	0.357387	0.563055
3370	-	G	TAAGCAT	2.41455	2.01781	1.3506	1.60723	2.4284	4.27199
2177	-	A	TTTAGGC	2.31007	2.01726	1.92943	2.10509	1.91523	3.29051
399	-	A	TAAAATT	2.54757	2.01676	1.8743	2.15921	4.34362	1.81314
15117	-	A	GCTATAG	2.09163	2.01643	3.19734	2.24038	1.13631	1.79248
2691	-	A	TTCACGG	2.15659	2.01609	3.55566	4.36171	0.476515	0.232454
12482	-	A	GGGAAGA	1.92364	2.01522	2.89414	3.10623	1.13631	0.557889
14	-	A	GTGATAG	2.09808	2.01466	3.85886	4.28054	0.0824738	0.170466
12733	+	A	GTTACCG	2.00798	2.01241	0.633955	0.909141	3.11568	3.37316
12507	+	A	CCTAGAC	2.64341	2.01168	0.496139	1.22842	2.79495	6.05413
2947	-	A	AGGATTG	2.05245	2.01109	3.66592	3.13329	0.888885	0.52173
14238	+	A	CATACAA	2.09377	2.011	0.385886	1.42865	2.59334	3.96721
1727	+	A	ACCATTT	1.82882	2.01041	2.06725	1.95357	0.577317	2.71713
5511	-	A	TCTATAA	2.21881	2.0098	3.44541	1.9211	2.0985	1.41022
3000	+	A	ATCAGGA	2.25588	2.00953	2.03968	3.04671	1.97937	1.95778
3653	-	A	AGGATTG	1.95883	2.00816	3.30759	3.15494	0.861393	0.511399
4522	-	A	ATGAGTG	2.0736	2.00743	3.94155	4.25889	0.0733101	0.0206626
530	-	G	TTAGCAG	1.97411	2.00731	1.43329	1.88863	2.12599	2.44851
6336	-	G	TTAGGTC	1.97994	2.00662	2.64607	2.08886	1.92439	1.26042
3685	-	A	CGTAGTT	2.09345	2.00653	3.25247	3.65821	0.760592	0.702527
11924	-	A	TTGATCA	1.86483	2.00555	1.76405	1.09313	2.35509	2.24705
7039	+	A	ACTATGT	2.31711	2.00547	1.21278	1.77499	2.23596	4.0447
6883	-	A	TGGAGTG	1.96918	2.00474	3.55566	2.97635	0.311568	1.03313
12014	-	G	TGAGTGA	2.05995	2.00459	1.76405	1.02278	2.24512	3.20786
12811	-	A	CGTATCA	2.40726	2.00351	5.29215	3.6041	0.329895	0.40292
5728	-	A	AGTAGAT	2.07792	2.00252	3.69348	4.17231	0.311568	0.134307
1022	+	A	ACTACGA	2.27994	2.0018	3.14221	4.48077	0.861393	0.635374
1953	+	A	TCTATGT	1.98367	2.00146	1.68136	2.32156	2.34592	1.58585
9806	-	G	TGTGGCT	1.98352	2.00121	1.62623	1.34748	2.58418	2.3762
3753	-	A	TAGAATG	2.02883	2.00052	2.34288	1.04443	3.06986	1.65817
6407	-	A	GATAATT	1.96796	1.99822	2.50826	1.48818	2.66665	1.20876
2487	+	A	CTTACCC	2.01967	1.99776	1.59867	2.87354	1.20962	2.39686
7195	-	A	CCGAGAA	2.14929	1.99725	0.937151	1.1689	3.6655	2.82561
6438	-	A	GGTATTG	2.65779	1.99692	6.14661	2.50014	1.49369	0.490736
9044	-	A	ATTAGGT	2.0541	1.99535	1.70892	2.73283	2.28178	1.49287
4672	-	A	ATTATGG	1.92086	1.99522	2.7012	2.59755	1.39289	0.991803
3777	-	A	GCCACTT	1.93648	1.99468	2.398	2.32156	1.6678	1.35856
6529	-	A	AGTAGTA	2.31708	1.99425	2.37044	1.61805	3.7663	1.51353
7581	-	A	AAGATAT	2.12883	1.99232	4.43769	3.87467	0.109965	0.0929816
13606	+	A	AGCACTC	2.37176	1.99101	0.385886	1.407	2.57502	5.11915
13535	+	A	CAAACAT	2.73937	1.99098	0.358323	0.838791	3.14317	6.61719
10590	-	A	TGAACAG	2.43585	1.99071	4.79601	2.35944	1.62199	0.965975
13910	-	A	AGTATGT	2.46863	1.9889	5.7056	3.50128	0.476515	0.191129
3286	-	A	TTGAACC	1.93114	1.98697	0.744208	0.995726	2.97822	3.0064
14638	-	A	TTTAGTA	1.87239	1.98651	1.95699	1.10937	2.01603	2.40719
3730	-	A	CATATGA	2.11	1.98582	2.03968	1.02278	3.44557	1.93195
3012	-	A	ACCATCG	2.02275	1.98283	2.64607	3.1387	1.31958	0.986638
7815	-	G	AGGGCGA	1.82888	1.98225	2.20506	0.990314	1.75944	2.3607
6200	-	G	TATGTTG	1.76454	1.9813	2.81145	1.81828	2.14432	0.28411
7383	-	A	GTCACTC	2.00171	1.98079	2.61851	3.52292	0.522334	1.34307
1984	+	A	GGTAGAG	2.11041	1.97999	1.81918	2.66248	2.04352	1.91645
5169	-	A	TTCAGGT	2.28242	1.97922	3.39028	4.89746	0.568153	0.273779
1281	-	A	ATCAGGG	1.79622	1.97712	0.854461	1.88322	2.07101	2.3762
6575	+	A	CGGAGGA	2.13911	1.97646	1.26791	1.50441	3.33561	2.44851
15630	-	A	AGTAATA	1.99945	1.97646	1.40573	1.50441	2.63916	2.44851
7000	-	A	AGTACGA	2.21916	1.97376	3.14221	1.83993	1.78693	2.10758
4357	-	A	CTCAGGG	1.98469	1.97338	2.42557	2.70578	1.52118	1.28624
5372	+	A	CTCAATC	2.05184	1.97273	0.496139	0.600683	3.34477	3.76575
9462	-	A	TAAATAG	1.92951	1.9722	1.73649	2.20791	2.20847	1.56519
9386	-	A	TACATCG	1.88565	1.97207	2.1775	1.32583	2.27261	1.76665
4695	-	A	TGAAGAG	2.08609	1.97179	0.826898	1.29877	3.57387	2.64481
1371	-	A	TAGAAAA	2.02839	1.96954	1.32304	1.45571	2.48338	2.85143
6105	-	A	TGAAGAA	1.89544	1.96951	2.97683	3.20364	0.962195	0.43908
3037	-	A	CAAACGA	1.94474	1.96887	2.48069	2.79777	1.45704	1.04346
372	-	A	GTTAGGG	2.59739	1.96724	1.46085	1.89404	4.99425	2.04043
10096	-	A	GCTAGGA	1.89862	1.96413	2.92171	1.00655	3.33561	0.330601
12794	-	A	AGCAAGA	1.9783	1.96267	3.61079	3.45798	0.467352	0.377092
9946	-	A	ACCACAT	2.1528	1.96211	2.7012	1.22301	3.47306	1.21393
12344	-	A	TGCATGG	1.90683	1.96124	2.23263	2.03474	1.88773	1.47221
12584	+	A	TAGACTA	2.92609	1.96048	1.0474	1.78581	2.13516	6.736
2748	+	A	ATTAATG	2.0956	1.96013	1.54354	1.60182	2.31843	2.91859
13094	-	A	ACAACTA	2.11748	1.95828	1.51598	2.17544	1.74111	3.0374
1753	+	A	GATAGAA	2.40541	1.95809	1.37816	2.53802	0.668954	5.0365
13801	+	A	CTCACAG	2.1143	1.95725	0.771772	0.817145	3.09735	3.77092
10776	-	A	GGGACGA	1.96092	1.95622	0.689082	0.687267	3.24397	3.22336
13437	-	A	GAGAGGT	2.90842	1.95315	2.23263	1.56935	6.15805	1.67367
2301	-	A	CTAACAT	1.93019	1.95285	1.13009	1.82911	2.68498	2.07659
116	+	A	CCTATGT	1.75483	1.95247	3.0044	2.9493	0.109965	0.955644
9677	-	G	TTGGTTT	1.98337	1.95157	2.398	1.6397	2.26345	1.63234
55	-	A	AATACCA	2.10443	1.95126	3.03196	3.98832	0.870557	0.526896
12479	-	A	AAGAGAC	2.13855	1.95111	2.92171	3.92879	0.980522	0.72319
2039	+	A	CTTAGTT	2.00429	1.94759	1.68136	2.44061	1.74111	2.15407
9757	-	G	GGAGACT	2.1233	1.94607	1.43329	1.32042	3.28063	2.45885
15795	-	A	CCAATGA	1.98934	1.94466	1.48842	1.19595	2.4009	2.8721
9595	-	G	AGTGGGA	1.93295	1.94436	1.32304	1.56935	2.52003	2.31937
4434	-	A	GGTATGG	2.02432	1.94355	4.02424	3.32811	0.558989	0.185963
16358	-	G	CGAGAAG	2.13076	1.94218	3.0044	1.63429	1.70446	2.1799
9721	+	A	TCTATTT	2.01419	1.94215	1.13009	1.47194	3.04237	2.41236
1596	+	A	TGGACGA	1.84676	1.94091	2.12237	2.56508	1.75944	0.940147
12452	-	A	ACAATGG	1.834	1.9385	3.08709	2.81401	1.063	0.371926
7862	-	G	AGGGATC	2.05585	1.93832	1.43329	0.947022	3.39975	2.44335
9696	-	G	TAAGCAG	1.99046	1.93634	2.92171	2.39732	1.47537	1.16744
12998	-	G	CCTGCTG	2.4579	1.93588	1.29547	1.3096	4.66435	2.56216
5205	-	A	TGGATGG	2.1003	1.9349	2.09481	1.77499	2.95073	1.58069
16365	-	G	ATGGGGA	2.03231	1.93396	2.28775	1.58017	1.50286	2.75845
7721	-	G	TGAGTGT	2.23668	1.93353	3.80373	2.0618	1.80526	1.27591
227	+	A	TGTAGGA	1.87307	1.93281	0.826898	2.38108	1.48453	2.79978
1051	+	A	CACACAA	2.02662	1.93239	2.61851	3.53916	1.24627	0.702527
4160	-	A	ATGAGTT	1.99544	1.93181	1.37816	1.92651	2.73996	1.93712
3345	-	A	TAGAATG	2.16025	1.93112	1.07497	1.10396	2.75829	3.70377
15895	-	A	ACTACAA	1.6889	1.92893	1.79161	2.16462	0.733101	2.06626
5801	-	A	TGAATTG	2.40768	1.92716	2.12237	1.50441	1.73195	4.27199
7220	-	A	GTAACGT	2.01756	1.92641	0.799335	1.34748	3.41808	2.50534
9316	-	A	TGGAAGT	1.94276	1.92637	1.8743	1.37995	2.53836	1.97844
4114	-	A	AGAACAG	1.93816	1.9255	1.84674	2.07804	1.82359	2.00427
3297	-	A	AAGAAGA	1.9098	1.92539	0.606392	0.790087	3.0607	3.18204
9116	-	A	AGAATTA	2.26201	1.92484	3.63835	1.88863	1.96104	1.56002
[truncated: 17,259 more rows]

## Sheet: hESC-H9
Supplementary Table S4 Enrichment for rNMPs found common in all hESC(H9) libraries
Location	Strand	rNMP	Pattern(NNNRNNN)	EF-average	EF-median	FS197	FS198	FS199	FS201	FS303
7067	+	C	TGCCATC	48.4415	45.1921	45.1921	26.1947	65.5954	36.6571	68.5684
6475	+	C	TCACAGC	76.7613	40.8467	40.8467	29.6873	202.936	95.7157	14.6209
13132	+	C	CCCCTAG	31.2467	33.1299	33.8941	27.941	26.6482	34.6206	33.1299
7031	+	C	CCACTTC	28.3216	28.698	39.1086	33.1799	28.698	14.2555	26.3662
13126	+	C	TTCCACC	35.1935	27.8105	27.8105	48.8967	20.4986	26.4746	52.2869
5182	+	C	TAACATG	19.5557	26.4746	16.5125	27.941	26.6482	26.4746	0.202505
7758	-	G	TGAGCGT	26.7241	26.1947	51.2757	26.1947	8.19943	42.7666	5.18414
7868	+	C	TCCCTTA	24.3428	24.4381	46.0612	33.1799	14.349	24.4381	3.6856
3546	+	C	CACCATC	20.2232	22.702	29.5487	22.702	20.4986	24.4381	3.92861
6523	+	C	TCACTAT	27.0992	22.5961	22.5961	5.23893	77.8946	28.5111	1.25553
8209	+	C	GCCCATC	24.9032	22.4015	53.8829	24.4484	4.09972	22.4015	19.6835
14574	+	C	TAACAAT	20.5971	21.727	21.727	24.4484	6.14957	6.10951	44.5512
12488	+	C	CCACAAC	18.7626	20.365	9.55987	24.4484	32.7977	20.365	6.64218
8748	+	C	ATCCTTA	31.7203	19.9888	19.9888	10.4779	96.3433	28.5111	3.28059
7037	+	C	CCACTAT	19.3087	19.2094	38.2395	19.2094	8.19943	20.365	10.5303
7088	+	C	TCACTGA	20.1522	19.2094	25.2033	19.2094	22.5484	18.3285	15.4714
13130	+	C	ACCCCCT	19.0798	19.2094	14.7744	19.2094	20.4986	16.292	24.6247
15600	+	C	TCCCTAA	18.7256	19.2094	43.454	19.2094	20.4986	10.1825	0.283508
15604	+	C	TAACAAA	21.0816	19.2094	36.5013	19.2094	32.7977	16.292	0.607516
16498	+	C	CGACATC	28.6961	19.2094	38.2395	19.2094	14.349	71.2777	0.405011
5929	+	C	TCTCTAC	15.7469	19.1197	19.1197	22.702	14.349	22.4015	0.162004
3543	+	C	TCTCACC	17.1448	18.3285	26.0724	17.4631	20.4986	18.3285	3.36159
8740	+	C	ATACTAG	28.3263	18.3285	23.4651	17.4631	79.9445	18.3285	2.43007
13575	+	C	TCTCATC	21.2831	18.3285	22.5961	10.4779	51.2464	18.3285	3.7666
4271	-	C	AGACATA	22.0362	17.4631	33.025	17.4631	4.09972	54.9856	0.607516
6518	+	C	TGGCATC	15.8852	17.3816	17.3816	5.23893	36.8974	18.3285	1.57954
7725	+	C	TCACAAC	24.3649	16.5125	16.5125	8.73156	49.1966	42.7666	4.61713
16467	+	C	ACACTTG	23.9686	16.5125	16.5125	6.98524	71.745	24.4381	0.162004
6059	+	C	CCACATC	18.3758	16.3989	26.9415	3.49262	16.3989	44.8031	0.243007
16465	+	C	TAACACT	13.831	16.292	8.69079	19.2094	24.5983	16.292	0.36451
3559	+	C	CTACTAT	13.1136	15.7168	16.5125	15.7168	22.5484	10.1825	0.607516
3569	+	C	CCCCCCT	13.0647	15.7168	18.2507	15.7168	24.5983	6.10951	0.648018
7048	+	C	TATCAAT	14.5331	15.7168	18.2507	15.7168	10.2493	10.1825	18.266
7235	+	C	CCCCGAT	14.0712	15.7168	12.1671	15.7168	20.4986	18.3285	3.6451
8197	+	C	CCACAGT	19.4752	15.7168	38.2395	15.7168	12.2991	24.4381	6.68268
13131	+	C	CCCCCTA	14.1177	15.7168	18.2507	15.7168	4.09972	14.2555	18.266
6486	+	C	CTACTTC	22.1479	15.6434	15.6434	8.73156	30.7479	44.8031	10.8138
10944	+	C	TAACAAC	17.6765	14.9044	15.6434	8.73156	34.8476	14.2555	14.9044
4936	+	C	TCACTCT	21.1555	14.349	35.6323	33.1799	14.349	10.1825	12.4338
7116	+	C	ACCCTAG	12.4657	14.349	5.21448	5.23893	14.349	18.3285	19.1975
8297	+	C	CCACTGT	13.5012	14.349	26.0724	6.98524	14.349	16.292	3.8071
9873	+	C	CAACTAA	12.2684	14.349	15.6434	26.1947	14.349	2.0365	3.11858
16520	+	C	GGTCATA	14.4687	14.349	29.5487	3.49262	14.349	22.4015	2.55157
10940	+	C	CCCCTAA	16.3677	14.2564	18.2507	10.4779	24.5983	14.2555	14.2564
3545	+	C	TCACCAT	13.1722	14.2555	13.0362	17.4631	20.4986	14.2555	0.607516
5922	+	C	TGACTAT	16.4315	14.2555	37.3704	13.9705	16.3989	14.2555	0.162004
7133	+	C	CGCCAAA	15.41	14.2555	14.7744	8.73156	10.2493	14.2555	29.0393
8085	+	C	CCACATT	12.4771	14.2555	18.2507	19.2094	8.19943	14.2555	2.47057
349	+	C	TGCCAAA	13.1127	13.9705	14.7744	13.9705	6.14957	30.5476	0.121503
3576	+	C	CCCCATA	17.7952	13.9705	13.0362	13.9705	47.1467	14.2555	0.567015
8208	+	C	TGCCCAT	12.6741	13.9705	16.5125	13.9705	8.19943	4.07301	20.6151
6056	+	C	CGACCAC	15.4165	13.9053	13.9053	1.74631	26.6482	34.6206	0.162004
10986	+	C	TCACAAT	10.3102	13.9053	13.9053	3.49262	14.349	14.2555	5.54865
3571	+	C	CCCCTCC	16.7351	13.0362	13.0362	20.9557	36.8974	12.219	0.567015
7218	+	C	CGACGTT	14.2412	13.0362	13.0362	6.98524	32.7977	14.2555	4.13111
12505	+	C	TGCCTAG	19.87	13.0362	13.0362	10.4779	51.2464	8.14602	16.4434
4942	+	C	TCTCAAT	11.7648	12.3123	16.5125	15.7168	4.09972	10.1825	12.3123
5932	+	C	CTACAAA	12.8041	12.2242	28.6796	12.2242	4.09972	18.3285	0.688519
5939	+	C	CCACAAA	10.4219	12.2242	16.5125	12.2242	12.2991	10.1825	0.891024
1685	+	C	CCCCAAA	22.9056	12.219	36.5013	59.3746	6.14957	12.219	0.283508
6483	+	C	GTCCTAC	13.2624	12.219	4.3454	1.74631	30.7479	12.219	17.2535
7044	+	C	GTCCTAT	14.9018	12.219	21.727	6.98524	10.2493	12.219	23.3286
9203	+	C	ACACATA	8.81749	12.219	13.9053	3.49262	14.349	12.219	0.121503
13496	+	C	TCACAGG	12.4848	12.219	4.3454	17.4631	20.4986	12.219	7.89771
15073	+	C	CTACTCA	13.0994	12.219	3.47632	34.9262	14.349	12.219	0.526514
7229	+	C	GGACTAC	20.2549	12.1671	12.1671	6.98524	49.1966	28.5111	4.41462
13987	+	C	CTACTCC	16.5964	12.1671	12.1671	27.941	10.2493	32.5841	0.0405011
4932	+	C	CTCCTCA	9.79296	11.6643	8.69079	12.2242	14.349	2.0365	11.6643
5187	+	C	TGACTAA	12.1881	11.298	11.298	10.4779	22.5484	16.292	0.324009
5740	+	C	CGCCGCC	18.2382	11.298	11.298	10.4779	20.4986	48.8761	0.0405011
6057	+	C	GACCACA	11.626	11.298	11.298	5.23893	14.349	26.4746	0.769521
7223	+	C	TTACTCG	11.493	11.298	11.298	3.49262	26.6482	12.219	3.8071
8276	+	C	CCCCTCT	11.0562	11.298	11.298	13.9705	16.3989	8.14602	5.46765
9125	+	C	TGACTAT	9.97844	10.8543	4.3454	12.2242	10.2493	12.219	10.8543
4934	+	C	CCTCACT	11.4672	10.7733	11.298	20.9557	8.19943	6.10951	10.7733
5191	+	C	TAACACC	9.32353	10.4779	11.298	10.4779	18.4487	6.10951	0.283508
7019	+	C	CTACGTT	13.7319	10.4779	28.6796	10.4779	8.19943	14.2555	7.04719
7225	+	C	ACTCGGA	10.3452	10.4779	2.60724	10.4779	12.2991	24.4381	1.90355
7873	+	C	TACCATC	12.0672	10.4779	20.8579	10.4779	10.2493	14.2555	4.49562
13599	+	C	CGCCTAT	16.212	10.4779	14.7744	10.4779	47.1467	6.10951	2.55157
14284	+	C	CCCCTCT	10.7689	10.4779	20.8579	10.4779	10.2493	12.219	0.0405011
16366	+	C	CCCCATG	17.2023	10.4779	13.0362	10.4779	55.3462	4.07301	3.07808
4938	+	C	ACTCTCT	9.14787	10.429	10.429	12.2242	8.19943	4.07301	10.8138
13122	+	C	CCGCTTC	11.1397	10.429	10.429	8.73156	8.19943	12.219	16.1194
16511	+	C	CTACTTC	9.00533	10.429	10.429	15.7168	16.3989	2.0365	0.445512
6464	+	C	ATCCGTC	10.226	10.2493	6.08356	6.98524	10.2493	12.219	15.5929
7105	+	C	TCTCAGG	11.091	10.2493	14.7744	3.49262	10.2493	8.14602	18.7925
537	+	C	CCCCATA	9.3047	10.1825	2.60724	3.49262	12.2991	10.1825	17.942
3570	+	C	CCCCCTC	13.3427	10.1825	18.2507	8.73156	28.698	10.1825	0.850523
5203	+	C	TTCCATC	9.48337	10.1825	7.82172	10.4779	18.4487	10.1825	0.486013
5371	+	C	CCTCAAT	12.319	10.1825	13.0362	5.23893	30.7479	10.1825	2.38956
6473	+	C	AATCACA	11.5092	10.1825	5.21448	1.74631	28.698	10.1825	11.7048
7035	+	C	TTCCACT	10.9707	10.1825	13.0362	6.98524	2.04986	10.1825	22.5996
7249	+	C	CCACATG	11.4642	10.1825	11.298	5.23893	28.698	10.1825	1.90355
13984	+	C	CCCCTAC	12.1717	10.1825	18.2507	26.1947	6.14957	10.1825	0.0810022
11795	+	C	TCTCAAG	11.1301	9.80127	3.47632	3.49262	28.698	10.1825	9.80127
6224	+	C	TCCCTCT	8.90433	9.55987	9.55987	12.2242	20.4986	2.0365	0.202505
7098	+	C	CCCCTAT	9.40405	9.55987	9.55987	5.23893	14.349	2.0365	15.8359
7733	-	G	TTAGTTT	9.16656	9.55987	9.55987	5.23893	6.14957	10.1825	14.7019
13120	+	C	ATCCGCT	11.7888	9.55987	9.55987	3.49262	6.14957	16.292	23.4501
13652	+	C	CCACCCT	13.6499	9.55987	9.55987	45.4041	2.04986	10.1825	1.05303
5195	+	C	ACCCTTA	7.85292	8.73156	7.82172	8.73156	10.2493	12.219	0.243007
12486	+	C	CCCCACA	8.11003	8.73156	6.95264	8.73156	12.2991	2.0365	10.5303
13188	+	C	CACCACT	9.90819	8.73156	5.21448	8.73156	8.19943	10.1825	17.213
13571	+	C	TTACTCT	11.8256	8.73156	3.47632	8.73156	32.7977	12.219	1.90355
14591	+	C	CCCCCAT	9.82817	8.73156	13.9053	8.73156	6.14957	4.07301	16.2814
14592	+	C	CCCCATA	10.3829	8.73156	16.5125	8.73156	4.09972	2.0365	20.5341
31	+	C	ACTCACG	6.30451	8.69079	8.69079	10.4779	2.04986	10.1825	0.121503
7070	+	C	CATCATA	9.01687	8.69079	8.69079	1.74631	16.3989	4.07301	14.1754
11837	+	C	TGACTTC	7.68958	8.69079	8.69079	8.73156	14.349	6.10951	0.567015
13588	+	C	TCCCTGA	10.0771	8.69079	8.69079	5.23893	14.349	20.365	1.74155
15608	+	C	AAACTAG	7.27017	8.69079	8.69079	6.98524	10.2493	10.1825	0.243007
16460	+	C	GCCCATA	9.51302	8.69079	8.69079	1.74631	22.5484	14.2555	0.324009
4952	+	C	ATCCATC	7.74881	8.50523	11.298	8.73156	4.09972	6.10951	8.50523
8309	+	C	TAACTTA	11.7137	8.42423	4.3454	6.98524	18.4487	20.365	8.42423
7043	+	C	TGTCCTA	8.43932	8.19943	13.9053	3.49262	8.19943	6.10951	10.4898
7115	+	C	CACCCTA	5.87616	8.19943	8.69079	1.74631	8.19943	2.0365	8.70774
13190	+	C	CCACTCT	9.57046	8.19943	5.21448	17.4631	8.19943	8.14602	8.82924
15411	+	C	ACCCTTA	7.22797	8.19943	5.21448	10.4779	8.19943	10.1825	2.06556
5174	+	C	AAACAAG	10.9676	8.18122	4.3454	15.7168	18.4487	8.14602	8.18122
29	+	C	CCACTCA	8.4602	8.14602	12.1671	15.7168	6.14957	8.14602	0.121503
1297	-	C	TTACTTT	9.20666	8.14602	16.5125	6.98524	14.349	8.14602	0.0405011
1691	+	C	ACCCACT	10.1555	8.14602	19.1197	19.2094	4.09972	8.14602	0.202505
3541	+	C	GCTCTCA	7.82983	8.14602	11.298	6.98524	10.2493	8.14602	2.47057
5151	+	C	ACCCTAC	10.7913	8.14602	14.7744	6.98524	6.14957	8.14602	17.9015
6471	+	A	CTAATCA	9.42913	8.14602	11.298	3.49262	22.5484	8.14602	1.66055
7872	+	C	TTACCAT	12.3888	8.14602	19.1197	29.6873	4.09972	8.14602	0.891024
9884	+	C	TCACTTT	11.1294	8.14602	15.6434	3.49262	24.5983	8.14602	3.7666
10933	+	C	CTCCGAC	11.3832	8.14602	5.21448	19.2094	20.4986	8.14602	3.8476
15632	+	C	TTACTAT	5.50231	8.14602	8.69079	1.74631	8.19943	8.14602	0.72902
7185	+	C	CCACAAC	6.30342	7.89771	0.869079	10.4779	8.19943	4.07301	7.89771
5157	+	C	CTACTAT	8.39277	7.82172	7.82172	6.98524	12.2991	6.10951	8.74824
6228	+	C	TCTCTCC	13.2433	7.82172	7.82172	6.98524	38.9473	12.219	0.243007
7122	+	C	GACCAAA	8.44831	7.82172	7.82172	1.74631	8.19943	2.0365	22.4376
8275	+	C	CCCCCTC	6.20018	7.82172	7.82172	1.74631	10.2493	8.14602	3.03758
8278	+	C	CCTCTAC	6.08182	7.82172	7.82172	1.74631	8.19943	8.14602	4.49562
8295	+	C	GCCCACT	11.5915	7.82172	7.82172	6.98524	28.698	6.10951	8.34323
8743	+	G	CTAGTAT	11.3203	7.82172	7.82172	6.98524	26.6482	14.2555	0.891024
16377	+	C	ACCCCCC	21.83	7.82172	7.82172	1.74631	88.1439	10.1825	1.25553
16439	-	G	GTAGCAC	6.51102	7.82172	7.82172	13.9705	2.04986	8.14602	0.567015
16540	+	C	CCACACG	7.20441	7.82172	7.82172	13.9705	10.2493	2.0365	1.94405
4071	+	C	CTACACA	7.43595	7.81671	9.55987	15.7168	2.04986	2.0365	7.81671
14562	+	C	CGACCAC	7.14983	7.77621	3.47632	12.2242	8.19943	4.07301	7.77621
6478	+	C	CAGCAGT	9.58854	7.61421	1.73816	1.74631	28.698	8.14602	7.61421
10936	+	C	CGACCCC	6.01754	7.3307	0.869079	3.49262	10.2493	8.14602	7.3307
520	+	C	ACACACA	8.29769	6.98524	2.60724	6.98524	6.14957	12.219	13.5274
3551	+	C	TCGCTCT	7.06315	6.98524	13.0362	6.98524	10.2493	4.07301	0.972026
5366	+	C	CTCCACC	7.17534	6.98524	10.429	6.98524	14.349	4.07301	0.0405011
6521	+	C	CATCACT	6.9215	6.98524	6.08356	6.98524	12.2991	8.14602	1.09353
7188	+	C	CAACACT	6.58016	6.98524	1.73816	6.98524	12.2991	2.0365	9.84177
7737	-	G	TTAGTTA	8.20017	6.98524	6.95264	6.98524	4.09972	14.2555	8.70774
9870	+	C	CGCCAAC	11.9706	6.98524	26.9415	6.98524	14.349	6.10951	5.46765
9889	+	C	TTACATC	6.52841	6.98524	4.3454	6.98524	10.2493	8.14602	2.91608
12828	+	C	TGCCAAC	6.08334	6.98524	8.69079	6.98524	12.2991	2.0365	0.405011
15991	+	C	ACCCAAA	9.2148	6.98524	7.82172	6.98524	2.04986	24.4381	4.77913
5168	+	C	CACCTGA	8.99689	6.95264	6.95264	1.74631	24.5983	4.07301	7.61421
6531	+	C	CTACTAA	6.58404	6.95264	6.95264	8.73156	14.349	2.0365	0.850523
8195	+	C	AACCACA	6.99979	6.95264	6.95264	8.73156	2.04986	2.0365	15.2284
4940	+	C	TCTCTCA	5.69899	6.68268	8.69079	6.98524	4.09972	2.0365	6.68268
13128	+	C	CCACCCC	7.47534	6.56118	8.69079	1.74631	2.04986	18.3285	6.56118
5154	+	C	CTACTAC	5.66911	6.52068	2.60724	6.98524	2.04986	10.1825	6.52068
404	+	C	TATCTTT	7.11162	6.39917	4.3454	10.4779	12.2991	2.0365	6.39917
8147	+	C	ACACGAC	6.34191	6.35867	3.47632	3.49262	8.19943	10.1825	6.35867
285	+	C	TAACAAA	7.09365	6.14957	10.429	1.74631	6.14957	2.0365	15.1069
6566	+	C	CGACCCC	5.14094	6.14957	8.69079	1.74631	6.14957	8.14602	0.972026
7130	+	C	CTACGCC	6.14643	6.14957	6.08356	6.98524	6.14957	2.0365	9.47726
8194	+	C	AAACCAC	9.87292	6.14957	5.21448	20.9557	6.14957	6.10951	10.9353
9777	-	C	TGCCGTC	6.75982	6.14957	13.0362	1.74631	6.14957	12.219	0.648018
9954	+	C	TGACTAT	5.73169	6.14957	7.82172	5.23893	6.14957	2.0365	7.4117
10952	+	C	CCCCTCC	7.32238	6.14957	8.69079	10.4779	6.14957	6.10951	5.18414
13114	+	C	TTACTCA	5.62614	6.14957	0.869079	10.4779	6.14957	4.07301	6.56118
13116	+	C	ACTCATC	7.80911	6.14957	0.869079	5.23893	6.14957	10.1825	16.6055
13148	+	C	GCCCACT	9.4685	6.14957	3.47632	1.74631	6.14957	8.14602	27.8243
518	+	C	ACACACA	6.7775	6.10951	4.3454	1.74631	8.19943	6.10951	13.4869
3575	+	C	TCCCCAT	6.85581	6.10951	10.429	5.23893	12.2991	6.10951	0.202505
5377	+	C	TCACACT	9.50417	6.10951	6.95264	3.49262	28.698	6.10951	2.26806
5382	+	C	CTACTCC	11.2617	6.10951	1.73816	36.6725	10.2493	6.10951	1.53904
6458	+	C	CGTCTGA	6.39707	6.10951	6.08356	3.49262	8.19943	6.10951	8.10022
7050	+	A	TCAATAG	6.56707	6.10951	8.69079	3.49262	10.2493	6.10951	4.29312
7074	+	G	ATAGGAG	6.47474	6.10951	4.3454	5.23893	6.14957	6.10951	10.5303
7244	+	C	ATACACC	7.47995	6.10951	6.08356	6.98524	16.3989	6.10951	1.82255
9147	+	C	CGCCTTA	4.80116	6.10951	1.73816	1.74631	6.14957	6.10951	8.26222
9172	+	C	ACACTTC	4.10368	6.10951	0.869079	6.98524	6.14957	6.10951	0.405011
9314	+	C	TCACTTC	8.83386	6.10951	4.3454	6.98524	26.6482	6.10951	0.0810022
9782	-	G	GTAGATG	6.31169	6.10951	6.08356	6.98524	12.2991	6.10951	0.0810022
13119	+	C	CATCCGC	5.66498	6.10951	6.95264	3.49262	2.04986	6.10951	9.72026
13187	+	C	TCACCAC	5.17487	6.10951	6.95264	1.74631	4.09972	6.10951	6.96619
13561	+	C	GCCCTAT	9.51884	6.10951	3.47632	13.9705	18.4487	6.10951	5.58915
13583	+	C	CTACCTC	4.90743	6.10951	0.869079	6.98524	10.2493	6.10951	0.324009
13587	+	C	CTCCCTG	5.77354	6.10951	7.82172	1.74631	12.2991	6.10951	0.891024
14392	+	C	CCCCACT	6.31821	6.10951	11.298	8.73156	2.04986	6.10951	3.40209
15468	+	C	TGACATT	5.38511	6.10951	6.95264	3.49262	10.2493	6.10951	0.121503
16508	+	C	TTCCTAC	6.44809	6.10951	13.0362	10.4779	2.04986	6.10951	0.567015
965	+	C	CCCCAAT	6.49658	6.08356	6.08356	1.74631	14.349	10.1825	0.121503
1721	+	C	AGCCAAA	4.79055	6.08356	6.08356	3.49262	6.14957	8.14602	0.0810022
6263	+	C	GGCCGGA	9.70067	6.08356	6.08356	3.49262	28.698	4.07301	6.15617
6470	+	A	CCTAATC	7.63604	6.08356	6.08356	1.74631	12.2991	12.219	5.83216
6528	+	C	ATACTAC	6.65591	6.08356	6.08356	1.74631	12.2991	12.219	0.931525
7057	+	C	GAGCTGT	5.7256	6.08356	6.08356	3.49262	6.14957	4.07301	8.82924
7121	+	C	AGACCAA	8.88796	6.08356	6.08356	5.23893	20.4986	4.07301	8.54573
7791	+	C	TGCCCGC	10.8483	6.08356	6.08356	1.74631	32.7977	8.14602	5.46765
12568	+	C	TCCCTAA	5.61326	6.08356	6.08356	3.49262	6.14957	12.219	0.121503
15070	+	C	TCTCTAC	10.7593	6.08356	6.08356	10.4779	32.7977	4.07301	0.36451
7864	+	C	TCCCTCC	6.09276	6.03466	8.69079	3.49262	4.09972	8.14602	6.03466
10951	+	C	CCCCCTC	5.79498	5.95366	6.95264	1.74631	10.2493	4.07301	5.95366
15975	+	C	TAACTCC	5.27846	5.75116	6.95264	3.49262	2.04986	8.14602	5.75116
7066	+	C	TTGCCAT	5.10188	5.71066	6.08356	3.49262	6.14957	4.07301	5.71066
12491	+	C	CAACAAT	7.11296	5.54865	4.3454	5.23893	10.2493	10.1825	5.54865
7787	+	C	ATCCTGC	7.46777	5.50815	3.47632	1.74631	20.4986	6.10951	5.50815
5809	-	C	TTTCATA	5.14126	5.30564	4.3454	1.74631	8.19943	6.10951	5.30564
536	+	C	ACCCCAT	4.19811	5.23893	0.869079	5.23893	2.04986	6.10951	6.72318
1703	+	C	TTACTAC	4.49093	5.23893	6.95264	5.23893	6.14957	4.07301	0.0405011
5912	+	C	CGCCGAC	4.67018	5.23893	7.82172	5.23893	4.09972	6.10951	0.0810022
6465	+	G	TCCGTCC	4.43798	5.23893	0.869079	5.23893	4.09972	6.10951	5.87266
7719	+	C	TAACACT	7.57679	5.23893	2.60724	5.23893	12.2991	14.2555	3.48309
7723	+	C	ACTCACA	5.86228	5.23893	3.47632	5.23893	6.14957	12.219	2.22756
8083	+	C	CCCCACA	9.19519	5.23893	18.2507	5.23893	4.09972	14.2555	4.13111
9213	+	C	ACCCACC	4.78676	5.23893	4.3454	5.23893	8.19943	6.10951	0.0405011
9419	+	C	CCACACA	5.36001	5.23893	11.298	5.23893	6.14957	4.07301	0.0405011
9902	+	C	TCACTTT	5.80452	5.23893	3.47632	5.23893	6.14957	4.07301	10.0848
11259	+	C	ACACTCA	4.02544	5.23893	1.73816	5.23893	6.14957	6.10951	0.891024
11263	+	C	TCACAAC	4.86968	5.23893	1.73816	5.23893	10.2493	6.10951	1.01253
11724	+	C	TTACATC	7.44968	5.23893	0.869079	5.23893	16.3989	14.2555	0.486013
12545	+	C	CCACAAC	12.2126	5.23893	2.60724	5.23893	34.8476	18.3285	0.0405011
13093	+	G	ATAGTTG	5.64585	5.23893	4.3454	5.23893	4.09972	8.14602	6.39917
13771	+	C	TTCCAAA	7.26563	5.23893	4.3454	5.23893	10.2493	16.292	0.202505
16478	+	C	TAGCTAA	7.55327	5.23893	1.73816	5.23893	18.4487	12.219	0.121503
6226	+	C	CCTCTCT	9.15073	5.21448	5.21448	3.49262	28.698	8.14602	0.202505
7041	+	G	TATGTCC	5.09187	5.21448	5.21448	5.23893	4.09972	2.0365	8.86974
7147	+	C	TCACTAT	9.60486	5.21448	5.21448	3.49262	4.09972	18.3285	16.889
7215	+	C	CCCCGAC	7.94329	5.21448	5.21448	3.49262	18.4487	8.14602	4.41462
7231	+	A	ACTACCC	6.53918	5.21448	5.21448	1.74631	14.349	8.14602	3.24009
7232	+	C	CTACCCC	8.87579	5.21448	5.21448	3.49262	24.5983	10.1825	0.891024
11257	+	C	TTACACT	4.90692	5.21448	5.21448	1.74631	10.2493	6.10951	1.21503
13592	+	C	TGACAAG	7.77147	5.21448	5.21448	8.73156	18.4487	4.07301	2.38956
14008	+	C	TGACTAG	4.14597	5.21448	5.21448	5.23893	8.19943	2.0365	0.0405011
7046	+	A	CCTATCA	5.77932	4.77913	10.429	3.49262	2.04986	8.14602	4.77913
14117	+	C	TCCCACT	6.42348	4.41462	4.3454	6.98524	12.2991	4.07301	4.41462
1236	+	C	CCTCACC	4.38212	4.3454	4.3454	5.23893	10.2493	2.0365	0.0405011
1923	-	G	TTAGGTA	6.14895	4.3454	4.3454	1.74631	14.349	10.1825	0.121503
2970	+	C	CAACAAT	4.28405	4.3454	4.3454	6.98524	6.14957	2.0365	1.90355
3530	+	C	CCCCGAC	5.23903	4.3454	4.3454	3.49262	6.14957	10.1825	2.02505
3547	+	A	ACCATCG	5.37502	4.3454	4.3454	5.23893	4.09972	12.219	0.972026
7097	+	C	TCCCCTA	5.05672	4.3454	4.3454	3.49262	2.04986	8.14602	7.2497
7114	+	C	ACACCCT	4.346	4.3454	4.3454	1.74631	6.14957	2.0365	7.4522
7174	+	C	TAACTTT	8.03351	4.3454	4.3454	1.74631	4.09972	8.14602	21.8301
8274	+	C	ACCCCCT	3.76278	4.3454	4.3454	1.74631	6.14957	2.0365	4.53612
8285	+	C	CCCCTCT	6.49363	4.3454	4.3454	3.49262	14.349	6.10951	4.17161
8321	+	C	AACCTTT	4.83888	4.3454	4.3454	1.74631	6.14957	8.14602	3.8071
13580	+	C	TCGCTAC	8.97833	4.3454	4.3454	8.73156	26.6482	4.07301	1.09353
13993	+	C	CTCCTAG	4.72338	4.3454	4.3454	6.98524	4.09972	8.14602	0.0405011
15415	+	C	TTACTAC	4.22326	4.3454	4.3454	5.23893	8.19943	2.0365	1.29604
16412	-	C	TCACGGA	4.73044	4.3454	4.3454	1.74631	8.19943	8.14602	1.21503
16401	+	C	GACCACC	5.43833	4.13111	0.869079	1.74631	12.2991	8.14602	4.13111
387	+	C	AACCAGA	4.36277	4.09972	4.3454	3.49262	4.09972	6.10951	3.7666
1197	-	C	CCTCTAG	8.49997	4.09972	10.429	3.49262	4.09972	24.4381	0.0405011
3549	+	C	CATCGCT	3.96013	4.09972	5.21448	5.23893	4.09972	4.07301	1.17453
6223	+	C	CTCCCTC	4.27424	4.09972	4.3454	8.73156	4.09972	4.07301	0.121503
6572	+	C	CGCCGGA	7.48252	4.09972	15.6434	10.4779	4.09972	4.07301	3.11858
7012	+	C	ACACGTA	8.22196	4.09972	25.2033	3.49262	4.09972	2.0365	6.27767
7054	+	G	TAGGAGC	4.02839	4.09972	0.869079	5.23893	4.09972	2.0365	7.89771
8145	+	C	CTACACG	8.48474	4.09972	1.73816	26.1947	4.09972	4.07301	6.31817
8287	+	C	CCTCTAG	3.82566	4.09972	6.95264	1.74631	4.09972	2.0365	4.29312
9391	+	C	TAACACG	4.05078	4.09972	2.60724	5.23893	4.09972	8.14602	0.162004
13075	+	C	CTACTCC	8.2163	4.09972	3.47632	19.2094	4.09972	14.2555	0.0405011
15407	+	C	TTCCACC	3.79955	4.09972	6.08356	5.23893	4.09972	2.0365	1.53904
15436	+	C	CCTCGGC	4.19334	4.09972	2.60724	3.49262	4.09972	6.10951	4.65763
16344	+	C	TTACAGT	5.58028	4.09972	5.21448	3.49262	4.09972	12.219	2.87558
16355	+	C	TCCCTTC	3.69864	4.09972	5.21448	5.23893	4.09972	2.0365	1.90355
19	+	C	ACCCTAT	4.05775	4.07301	0.869079	6.98524	8.19943	4.07301	0.162004
386	+	C	TAACCAG	4.35257	4.07301	6.08356	1.74631	8.19943	4.07301	1.66055
560	+	C	CCCCAAA	4.83347	4.07301	0.869079	3.49262	8.19943	4.07301	7.5332
748	-	C	TTCCTTT	4.09553	4.07301	8.69079	3.49262	4.09972	4.07301	0.121503
872	-	C	ACCCTGG	4.19244	4.07301	9.55987	5.23893	2.04986	4.07301	0.0405011
893	-	C	TGGCTGG	5.76167	4.07301	12.1671	10.4779	2.04986	4.07301	0.0405011
1594	-	C	GTCCAAG	3.20862	4.07301	6.08356	1.74631	4.09972	4.07301	0.0405011
2368	+	C	TGACAAT	4.20564	4.07301	3.47632	5.23893	8.19943	4.07301	0.0405011
3230	-	C	TAACAAA	7.01888	4.07301	18.2507	10.4779	2.04986	4.07301	0.243007
3519	+	C	CTACATC	5.97633	4.07301	3.47632	17.4631	4.09972	4.07301	0.769521
3573	+	C	CCTCCCC	5.6596	4.07301	2.60724	6.98524	14.349	4.07301	0.283508
5129	-	G	TAAGTTG	3.27422	4.07301	0.869079	5.23893	6.14957	4.07301	0.0405011
5396	+	C	TAACAAC	4.02133	4.07301	1.73816	5.23893	2.04986	4.07301	7.00669
6492	+	C	CTCCTAT	8.27989	4.07301	2.60724	1.74631	20.4986	4.07301	12.4743
6548	+	C	CCTCAAC	4.14443	4.07301	7.82172	1.74631	6.14957	4.07301	0.931525
6927	+	C	GCCCTAG	3.94201	4.07301	7.82172	5.23893	2.04986	4.07301	0.526514
7034	+	C	CTTCCAC	4.60088	4.07301	8.69079	3.49262	2.04986	4.07301	4.69813
7071	+	A	ATCATAG	3.04865	4.07301	0.869079	1.74631	4.09972	4.07301	4.45512
7086	+	C	ATTCACT	5.4724	4.07301	4.3454	1.74631	2.04986	4.07301	15.1474
7795	+	C	CGCCATC	7.86985	4.07301	1.73816	1.74631	26.6482	4.07301	5.14364
8092	+	C	AGGCTTA	3.84987	4.07301	5.21448	5.23893	2.04986	4.07301	2.67307
8154	+	G	CGGGGGT	3.89601	4.07301	3.47632	5.23893	4.09972	4.07301	2.59207
8734	+	C	TCTCTTA	4.21785	4.07301	0.869079	3.49262	8.19943	4.07301	4.45512
10296	+	C	CTACAAA	4.5579	4.07301	9.55987	6.98524	2.04986	4.07301	0.121503
10849	+	C	CCACAGC	4.13102	4.07301	0.869079	5.23893	2.04986	4.07301	8.42423
10877	+	C	CTACTAT	3.32967	4.07301	1.73816	5.23893	4.09972	4.07301	1.49854
11744	+	C	TGCCTAG	4.8689	4.07301	3.47632	3.49262	8.19943	4.07301	5.10314
11771	+	C	ACTCACA	4.0708	4.07301	1.73816	3.49262	6.14957	4.07301	4.90063
11773	+	C	TCACAGT	5.68734	4.07301	1.73816	5.23893	14.349	4.07301	3.03758
12585	+	C	AGACTAC	4.21211	4.07301	5.21448	3.49262	8.19943	4.07301	0.0810022
13212	+	C	CGCCCTT	4.48472	4.07301	7.82172	5.23893	2.04986	4.07301	3.24009
13584	+	C	TACCTCC	7.23978	4.07301	8.69079	1.74631	18.4487	4.07301	3.24009
13999	+	C	GACCTAA	3.03806	4.07301	1.73816	5.23893	4.09972	4.07301	0.0405011
14003	+	C	TAACCTG	4.61561	4.07301	3.47632	5.23893	10.2493	4.07301	0.0405011
15044	+	C	GGGCGAG	3.30211	4.07301	5.21448	1.74631	4.09972	4.07301	1.37704
15606	+	A	ACAAACT	3.27096	4.07301	4.3454	1.74631	6.14957	4.07301	0.0405011
16365	+	C	TCCCCAT	7.21961	4.07301	5.21448	3.49262	22.5484	4.07301	0.769521
16380	-	G	TGAGGGG	3.74389	4.07301	6.95264	5.23893	2.04986	4.07301	0.405011
11659	+	C	AGCCATT	3.41381	3.96911	1.73816	5.23893	2.04986	4.07301	3.96911
6354	+	C	TTACACC	5.38922	3.92861	2.60724	12.2242	6.14957	2.0365	3.92861
509	+	C	CTACCCA	3.56496	3.8476	0.869079	6.98524	2.04986	4.07301	3.8476
7018	+	A	ACTACGT	3.33765	3.6046	5.21448	1.74631	2.04986	4.07301	3.6046
13206	+	C	AGTCTGC	4.74731	3.6046	2.60724	5.23893	10.2493	2.0365	3.6046
27	+	C	AACCACT	3.49821	3.49262	7.82172	3.49262	4.09972	2.0365	0.0405011
1070	+	C	AAACTGG	2.80838	3.49262	4.3454	3.49262	2.04986	4.07301	0.0810022
1254	+	C	AGCCTAT	2.99296	3.49262	5.21448	3.49262	4.09972	2.0365	0.121503
3459	+	C	TGACGCC	4.5294	3.49262	9.55987	3.49262	2.04986	2.0365	5.50815
3528	+	C	CGCCCCG	3.98942	3.49262	1.73816	3.49262	4.09972	8.14602	2.47057
3553	+	C	GCTCTTC	6.02406	3.49262	10.429	3.49262	12.2991	2.0365	1.86305
3836	+	C	TGCCATC	4.60741	3.49262	3.47632	3.49262	8.19943	2.0365	5.83216
5170	+	G	CCTGAAA	4.42339	3.49262	3.47632	3.49262	8.19943	4.07301	2.87558
5767	+	C	CCCCGGC	3.38674	3.49262	5.21448	3.49262	6.14957	2.0365	0.0405011
6053	+	C	TAACGAC	3.1366	3.49262	1.73816	3.49262	4.09972	6.10951	0.243007
6079	+	C	TCACAGC	9.5164	3.49262	4.3454	3.49262	36.8974	2.0365	0.810022
6498	+	C	TCTCTCC	8.11787	3.49262	2.60724	3.49262	14.349	2.0365	18.104
6569	+	C	CCCCGCC	6.66905	3.49262	18.2507	3.49262	2.04986	6.10951	3.44259
6966	-	C	TGCCAGT	4.14656	3.49262	2.60724	3.49262	8.19943	6.10951	0.324009
7029	+	C	GCCCACT	5.5577	3.49262	2.60724	3.49262	4.09972	2.0365	15.5524
7061	+	A	TGTATTT	5.09709	3.49262	7.82172	3.49262	2.04986	2.0365	10.0848
7728	+	C	CAACAAA	4.90505	3.49262	0.869079	3.49262	14.349	4.07301	1.74155
8739	+	A	TATACTA	3.54064	3.49262	5.21448	3.49262	6.14957	2.0365	0.810022
8747	+	C	TATCCTT	6.22244	3.49262	1.73816	3.49262	16.3989	8.14602	1.33654
8751	+	A	CTTAATC	4.01325	3.49262	1.73816	3.49262	8.19943	6.10951	0.526514
8766	+	C	TGCCACA	6.82853	3.49262	0.869079	3.49262	16.3989	10.1825	3.19959
9222	+	C	TCACATG	5.72975	3.49262	2.60724	3.49262	16.3989	6.10951	0.0405011
9920	+	C	CGCCGCC	4.74062	3.49262	3.47632	3.49262	2.04986	4.07301	10.6113
10207	+	C	TCCCTTT	3.20283	3.49262	2.60724	3.49262	4.09972	4.07301	1.74155
10950	+	C	CCCCCCT	4.5157	3.49262	7.82172	3.49262	6.14957	2.0365	3.07808
11207	+	C	TTCCTAT	3.75468	3.49262	3.47632	3.49262	2.04986	6.10951	3.6451
11789	+	C	ATCCTCT	5.52455	3.49262	3.47632	3.49262	12.2991	2.0365	6.31817
12510	+	C	AGACCAA	4.98213	3.49262	1.73816	3.49262	10.2493	6.10951	3.32109
13080	+	C	CCACTCA	3.7702	3.49262	5.21448	3.49262	2.04986	6.10951	1.98455
13129	+	C	CACCCCC	4.86596	3.49262	0.869079	3.49262	2.04986	10.1825	7.73571
13573	+	C	ACTCTCA	6.72418	3.49262	1.73816	3.49262	20.4986	6.10951	1.78205
13578	+	C	CATCGCT	5.07077	3.49262	1.73816	3.49262	14.349	4.07301	1.70105
13775	+	C	AAACAAC	5.15652	3.49262	3.47632	3.49262	12.2991	6.10951	0.405011
14688	-	G	GTAGTCC	3.76528	3.49262	1.73816	3.49262	6.14957	6.10951	1.33654
14911	-	G	TGAGTAG	3.59251	3.49262	1.73816	3.49262	4.09972	8.14602	0.486013
15037	+	C	ACACATC	5.75565	3.49262	3.47632	3.49262	4.09972	16.292	1.41754
15957	+	C	AATCAGA	3.64395	3.49262	3.47632	3.49262	4.09972	4.07301	3.07808
16388	-	C	CCCCTAT	3.74448	3.49262	4.3454	3.49262	2.04986	8.14602	0.688519
853	-	G	TTAGTTA	4.08155	3.47632	3.47632	8.73156	2.04986	6.10951	0.0405011
3516	+	C	CCTCTAC	3.72315	3.47632	3.47632	1.74631	6.14957	6.10951	1.13403
3566	+	C	GAACCCC	2.67506	3.47632	3.47632	3.49262	2.04986	4.07301	0.283508
4059	+	C	CTCCCCT	3.73791	3.47632	3.47632	1.74631	4.09972	2.0365	7.3307
5375	+	C	AATCACA	3.2376	3.47632	3.47632	5.23893	4.09972	2.0365	1.33654
6489	+	C	CTTCTCC	4.38555	3.47632	3.47632	1.74631	2.04986	6.10951	8.54573
6560	+	C	CTTCTTC	4.22059	3.47632	3.47632	6.98524	2.04986	8.14602	0.445512
7183	+	C	TCCCACA	4.68973	3.47632	3.47632	3.49262	2.04986	2.0365	12.3933
7840	+	C	TTACATA	3.83112	3.47632	3.47632	1.74631	8.19943	4.07301	1.66055
11963	-	C	TGACTAG	3.35643	3.47632	3.47632	5.23893	2.04986	4.07301	1.94405
12550	+	C	ACCCAAA	7.61778	3.47632	3.47632	1.74631	18.4487	14.2555	0.162004
12709	+	C	TTCCTAA	3.50796	3.47632	3.47632	1.74631	6.14957	2.0365	4.13111
13767	+	C	CCCCTTC	6.35555	3.47632	3.47632	1.74631	6.14957	20.365	0.0405011
14286	+	C	CCTCTCC	5.60536	3.47632	3.47632	12.2242	10.2493	2.0365	0.0405011
15476	+	C	ACACTAT	2.97839	3.47632	3.47632	5.23893	4.09972	2.0365	0.0405011
16490	+	G	ACTGTAT	3.91709	3.47632	3.47632	1.74631	10.2493	4.07301	0.0405011
8301	+	A	TGTAAAG	3.83426	3.44259	2.60724	6.98524	4.09972	2.0365	3.44259
7763	+	G	CAGGAAA	4.46983	3.36159	0.869079	1.74631	12.2991	4.07301	3.36159
8117	+	C	GGACGTC	4.03267	3.28059	1.73816	6.98524	2.04986	6.10951	3.28059
8142	+	C	CCGCTAC	2.92952	3.28059	1.73816	3.49262	4.09972	2.0365	3.28059
12498	+	C	ATTCATG	3.62315	3.28059	6.95264	1.74631	4.09972	2.0365	3.28059
10995	+	C	TGGCAAG	3.40073	3.03758	6.08356	1.74631	4.09972	2.0365	3.03758
13658	+	C	TTACTAA	6.63448	2.95658	13.9053	12.2242	2.04986	2.0365	2.95658
7835	+	C	ATCCTTT	3.90841	2.91608	2.60724	1.74631	8.19943	4.07301	2.91608
13565	+	C	TATCTAT	3.24066	2.79458	3.47632	1.74631	6.14957	2.0365	2.79458
1024	-	C	TTTCGTA	2.92333	2.60724	2.60724	1.74631	6.14957	4.07301	0.0405011
3009	+	C	TCCCGAT	3.01061	2.60724	2.60724	1.74631	2.04986	4.07301	4.57662
4654	+	C	TCACGCA	4.03449	2.60724	2.60724	5.23893	10.2493	2.0365	0.0405011
4666	+	C	CCGCATC	2.86529	2.60724	2.60724	3.49262	6.14957	2.0365	0.0405011
5189	+	A	ACTAACA	2.82621	2.60724	2.60724	5.23893	2.04986	4.07301	0.162004
5379	+	C	ACACTAC	4.83862	2.60724	2.60724	1.74631	14.349	4.07301	1.41754
5440	+	C	CCCCATT	3.18338	2.60724	2.60724	1.74631	4.09972	2.0365	5.42715
6077	+	C	CGTCACA	3.8378	2.60724	2.60724	1.74631	8.19943	6.10951	0.526514
6480	+	G	GCAGTCC	4.4436	2.60724	2.60724	6.98524	8.19943	2.0365	2.38956
7233	+	C	TACCCCG	3.10019	2.60724	2.60724	3.49262	6.14957	2.0365	1.21503
8268	+	A	TATAGCA	2.6785	2.60724	2.60724	1.74631	2.04986	4.07301	2.91608
9810	-	C	AGCCTGT	3.02863	2.60724	2.60724	1.74631	6.14957	4.07301	0.567015
10965	+	C	TAACTAC	5.18778	2.60724	2.60724	1.74631	12.2991	2.0365	7.2497
13110	+	C	CTTCTTA	4.49982	2.60724	2.60724	1.74631	2.04986	10.1825	5.91316
13576	+	A	CTCATCG	3.01919	2.60724	2.60724	3.49262	6.14957	2.0365	0.810022
14119	+	C	CCACTCA	5.03303	2.60724	2.60724	1.74631	14.349	4.07301	2.38956
16346	+	G	ACAGTCA	2.73615	2.60724	2.60724	3.49262	2.04986	4.07301	1.45804
11785	+	A	CATAATC	2.67604	2.59207	0.869079	1.74631	4.09972	4.07301	2.59207
15643	+	C	CCTCATC	2.61637	2.59207	2.60724	1.74631	4.09972	2.0365	2.59207
6296	+	C	TCCCTTA	3.65635	2.55157	1.73816	1.74631	4.09972	8.14602	2.55157
12487	+	A	CCCACAA	2.6056	2.55157	2.60724	1.74631	2.04986	4.07301	2.55157
9853	+	C	TCACTAT	10.3922	2.51107	8.69079	36.6725	2.04986	2.0365	2.51107
7845	+	C	TAACAGA	2.65174	2.47057	0.869079	1.74631	4.09972	4.07301	2.47057
10186	+	C	ACCCTAT	2.74968	2.38956	3.47632	1.74631	4.09972	2.0365	2.38956
8754	+	C	AATCATT	5.20141	2.34906	3.47632	1.74631	16.3989	2.0365	2.34906
33	+	C	TCACGGG	3.12064	2.04986	7.82172	3.49262	2.04986	2.0365	0.202505
1946	+	C	ACACCCG	2.51878	2.04986	2.60724	1.74631	2.04986	6.10951	0.0810022
3533	+	C	CGACCTT	2.98792	2.04986	4.3454	1.74631	2.04986	6.10951	0.688519
3567	+	C	AACCCCC	3.03109	2.04986	3.47632	6.98524	2.04986	2.0365	0.607516
5172	+	A	TGAAACA	3.84904	2.04986	1.73816	3.49262	2.04986	10.1825	1.78205
6960	+	C	GGCCTGA	2.75541	2.04986	1.73816	5.23893	2.04986	2.0365	2.71357
6990	+	C	TCACTAG	2.97963	2.04986	3.47632	1.74631	2.04986	2.0365	5.58915
7109	+	C	AGGCTAC	4.12473	2.04986	1.73816	1.74631	2.04986	4.07301	11.0163
7129	+	A	CCTACGC	3.1162	2.04986	0.869079	5.23893	2.04986	2.0365	5.38665
7190	+	C	ACACTTT	3.97967	2.04986	4.3454	1.74631	2.04986	2.0365	9.72026
7698	-	A	AGGACTA	2.26702	2.04986	0.869079	3.49262	2.04986	4.07301	0.850523
7715	-	G	TTAGGAA	2.87358	2.04986	0.869079	1.74631	2.04986	4.07301	5.62965
7825	-	G	TAGGGAT	2.19412	2.04986	0.869079	3.49262	2.04986	4.07301	0.486013
8156	+	G	GGGGTAT	2.62485	2.04986	1.73816	3.49262	2.04986	2.0365	3.8071
8210	+	A	CCCATCG	2.51955	2.04986	1.73816	3.49262	2.04986	2.0365	3.28059
8270	+	C	TAGCACC	2.80142	2.04986	3.47632	1.74631	2.04986	2.0365	4.69813
9348	-	G	TTAGTAG	2.83908	2.04986	1.73816	1.74631	2.04986	6.10951	2.55157
10843	+	C	AACCACC	3.69847	2.04986	0.869079	3.49262	2.04986	2.0365	10.0443
11000	+	C	AGCCAAC	2.74559	2.04986	2.60724	1.74631	2.04986	6.10951	1.21503
11145	+	C	CCACCTT	6.4433	2.04986	0.869079	22.702	2.04986	6.10951	0.486013
11665	+	C	TCTCATC	3.30323	2.04986	6.95264	3.49262	2.04986	2.0365	1.98455
11804	+	C	CTTCAAA	3.11716	2.04986	0.869079	6.98524	2.04986	2.0365	3.6451
12525	+	C	TATCTCG	2.52088	2.04986	1.73816	1.74631	2.04986	4.07301	2.99708
13536	+	C	AAACATA	2.34573	2.04986	0.869079	3.49262	2.04986	2.0365	3.28059
13705	+	C	CGCCTGG	2.66001	2.04986	2.60724	1.74631	2.04986	2.0365	4.86013
14024	-	G	TTAGGTA	2.38042	2.04986	0.869079	3.49262	2.04986	4.07301	1.41754
14162	+	G	CGAGCAA	4.44331	2.04986	3.47632	1.74631	2.04986	14.2555	0.688519
14289	+	C	CTCCTTC	5.52981	2.04986	11.298	12.2242	2.04986	2.0365	0.0405011
14362	+	C	CCACAGC	3.86352	2.04986	1.73816	8.73156	2.04986	6.10951	0.688519
14697	+	C	CCACGAC	5.14412	2.04986	0.869079	10.4779	2.04986	2.0365	10.2873
14923	-	G	TGAGGCG	2.25156	2.04986	3.47632	3.49262	2.04986	2.0365	0.202505
15047	+	G	CGAGGCC	2.11958	2.04986	2.60724	1.74631	2.04986	4.07301	0.121503
15418	+	C	CTACACA	2.65791	2.04986	3.47632	1.74631	2.04986	4.07301	1.94405
15545	-	G	TGTGGGG	2.22652	2.04986	0.869079	3.49262	2.04986	4.07301	0.648018
15569	+	C	TTCCTAT	2.41081	2.04986	2.60724	5.23893	2.04986	2.0365	0.121503
16549	+	C	CCCCTTA	3.48841	2.04986	4.3454	6.98524	2.04986	2.0365	2.02505
436	+	C	CCCCCCA	1.99647	2.0365	0.869079	1.74631	2.04986	2.0365	3.28059
516	+	C	GCACACA	3.75422	2.0365	0.869079	1.74631	2.04986	2.0365	12.0693
552	+	C	CAACCAA	1.93977	2.0365	0.869079	1.74631	2.04986	2.0365	2.99708
1711	+	C	AGACAAC	2.74708	2.0365	7.82172	1.74631	2.04986	2.0365	0.0810022
1732	+	C	TTACCCA	1.69608	2.0365	2.60724	1.74631	2.04986	2.0365	0.0405011
1913	-	C	CGTCTGG	1.88773	2.0365	1.73816	3.49262	2.04986	2.0365	0.121503
2140	-	C	CTACAAG	1.77061	2.0365	0.869079	3.49262	2.04986	2.0365	0.405011
3506	+	C	CTACCAT	2.3382	2.0365	1.73816	3.49262	4.09972	2.0365	0.324009
3544	+	A	CTCACCA	2.28233	2.0365	5.21448	1.74631	2.04986	2.0365	0.36451
3561	+	A	ACTATGA	2.3544	2.0365	1.73816	3.49262	4.09972	2.0365	0.405011
3832	+	C	CTCCTGC	2.02172	2.0365	0.869079	3.49262	2.04986	2.0365	1.66055
4663	+	C	CAACCGC	2.10605	2.0365	2.60724	1.74631	4.09972	2.0365	0.0405011
5074	-	A	AGAATGG	2.51766	2.0365	0.869079	3.49262	6.14957	2.0365	0.0405011
5163	+	C	TCTCGCA	3.89563	2.0365	1.73816	1.74631	2.04986	2.0365	11.9073
5171	+	A	CTGAAAC	2.65248	2.0365	3.47632	1.74631	4.09972	2.0365	1.90355
5181	+	A	CTAACAT	1.70581	2.0365	0.869079	3.49262	2.04986	2.0365	0.0810022
5216	+	C	CCTCTCC	1.87963	2.0365	1.73816	3.49262	2.04986	2.0365	0.0810022
5363	+	C	CTACTCC	3.92139	2.0365	1.73816	3.49262	12.2991	2.0365	0.0405011
5369	+	C	CACCTCA	2.21946	2.0365	2.60724	1.74631	4.09972	2.0365	0.607516
5484	+	A	CCTATCT	2.19679	2.0365	0.869079	3.49262	4.09972	2.0365	0.486013
5864	-	C	GGACTGT	2.59465	2.0365	0.869079	5.23893	4.09972	2.0365	0.72902
5993	+	C	AGGCACA	1.69608	2.0365	2.60724	1.74631	2.04986	2.0365	0.0405011
6231	+	C	CTCCTAC	3.6998	2.0365	4.3454	1.74631	10.2493	2.0365	0.121503
6300	+	G	TTAGCAG	2.26568	2.0365	0.869079	5.23893	2.04986	2.0365	1.13403
6456	-	C	AGACGAA	3.19273	2.0365	1.73816	1.74631	6.14957	2.0365	4.29312
6485	+	A	CCTACTT	2.59646	2.0365	1.73816	1.74631	4.09972	2.0365	3.36159
6554	+	C	CACCACC	2.81298	2.0365	1.73816	3.49262	6.14957	2.0365	0.648018
7077	+	G	GGAGGCT	2.56034	2.0365	0.869079	1.74631	4.09972	2.0365	4.05011
7106	+	A	CTCAGGC	2.37404	2.0365	0.869079	1.74631	4.09972	2.0365	3.11858
7161	-	C	CGCCGAT	2.18142	2.0365	4.3454	1.74631	2.04986	2.0365	0.72902
7471	+	C	CCCCAAA	2.64449	2.0365	0.869079	1.74631	2.04986	2.0365	6.52068
7786	+	C	TATCCTG	2.91361	2.0365	0.869079	1.74631	6.14957	2.0365	3.7666
8089	+	A	ATTAGGC	2.03353	2.0365	1.73816	3.49262	2.04986	2.0365	0.850523
8155	+	G	GGGGGTA	2.98213	2.0365	1.73816	1.74631	6.14957	2.0365	3.24009
8281	+	C	CTACCCC	3.32148	2.0365	0.869079	6.98524	6.14957	2.0365	0.567015
8289	+	A	TCTAGAG	2.02448	2.0365	1.73816	1.74631	2.04986	2.0365	2.55157
8303	+	A	TAAAGCT	2.31666	2.0365	2.60724	1.74631	4.09972	2.0365	1.09353
9352	+	C	TAACCAA	4.09683	2.0365	0.869079	5.23893	12.2991	2.0365	0.0405011
9634	+	C	TATCAAT	2.84699	2.0365	0.869079	1.74631	2.04986	2.0365	7.5332
9893	+	C	ATCCAAA	4.44199	2.0365	1.73816	1.74631	10.2493	2.0365	6.43967
10272	+	C	CTCCTTT	2.61865	2.0365	1.73816	6.98524	2.04986	2.0365	0.283508
10314	+	C	CCACTAA	2.07612	2.0365	4.3454	1.74631	2.04986	2.0365	0.202505
10955	+	C	CTCCTAA	2.25568	2.0365	0.869079	1.74631	2.04986	2.0365	4.57662
11166	-	C	CCTCATC	2.90923	2.0365	1.73816	1.74631	6.14957	2.0365	2.87558
11237	+	C	CCCCTAC	2.85623	2.0365	2.60724	1.74631	6.14957	2.0365	1.74155
11240	+	C	CTACTCA	2.99652	2.0365	0.869079	5.23893	6.14957	2.0365	0.688519
11863	+	C	CGCCTTA	1.73821	2.0365	0.869079	3.49262	2.04986	2.0365	0.243007
12610	-	C	CTACAGG	2.16343	2.0365	0.869079	1.74631	4.09972	2.0365	2.06556
13128	-	G	GGGGTGG	1.77061	2.0365	0.869079	3.49262	2.04986	2.0365	0.405011
13168	+	C	ACACTAT	2.97717	2.0365	1.73816	1.74631	4.09972	2.0365	5.26514
13259	-	C	TGACTTG	2.46054	2.0365	5.21448	1.74631	2.04986	2.0365	1.25553
13607	+	C	GCACTCG	2.05783	2.0365	1.73816	3.49262	2.04986	2.0365	0.972026
13788	+	C	CCTCTAC	2.48534	2.0365	0.869079	6.98524	2.04986	2.0365	0.486013
15073	-	G	TGAGTAG	1.75441	2.0365	0.869079	3.49262	2.04986	2.0365	0.324009
15371	+	C	CCCCTAG	3.04483	2.0365	1.73816	6.98524	4.09972	2.0365	0.36451
15626	+	C	GCCCTAT	3.22132	2.0365	3.47632	1.74631	8.19943	2.0365	0.648018
16342	-	A	TGTAATG	3.6411	2.0365	1.73816	6.98524	6.14957	2.0365	1.29604
16379	+	C	CCCCCTC	10.5321	2.0365	12.1671	1.74631	34.8476	2.0365	1.86305
8313	+	G	TTAGCAT	2.73645	2.02505	1.73816	1.74631	4.09972	4.07301	2.02505
12716	+	C	TTACCAT	2.32915	2.02505	1.73816	1.74631	4.09972	2.0365	2.02505
7256	+	C	AAACATC	2.5491	1.94405	0.869079	1.74631	6.14957	2.0365	1.94405
727	-	A	TAGAGGG	1.35655	1.74631	0.869079	1.74631	2.04986	2.0365	0.0810022
1883	-	C	CTCCTTG	3.15948	1.74631	1.73816	1.74631	8.19943	4.07301	0.0405011
1957	+	A	TGTAGCA	1.34845	1.74631	0.869079	1.74631	2.04986	2.0365	0.0405011
2190	-	G	ATTGGTG	1.42945	1.74631	0.869079	1.74631	2.04986	2.0365	0.445512
2304	-	C	ATACTAA	1.43755	1.74631	0.869079	1.74631	2.04986	2.0365	0.486013
2400	+	C	CAACAAG	1.34845	1.74631	0.869079	1.74631	2.04986	2.0365	0.0405011
4219	-	C	AGACATA	2.18192	1.74631	0.869079	1.74631	4.09972	4.07301	0.121503
4329	-	G	CTAGAAA	1.38085	1.74631	0.869079	1.74631	2.04986	2.0365	0.202505
4683	+	A	CTAATAG	3.80828	1.74631	0.869079	1.74631	14.349	2.0365	0.0405011
5194	+	C	CACCCTT	1.36465	1.74631	0.869079	1.74631	2.04986	2.0365	0.121503
5204	+	A	TCCATCC	1.36465	1.74631	0.869079	1.74631	2.04986	2.0365	0.121503
5372	+	A	CTCAATC	3.75843	1.74631	1.73816	1.74631	12.2991	2.0365	0.972026
5373	-	U	TGAUTGA	9.08717	1.74631	0.869079	1.74631	2.04986	40.7301	0.0405011
5450	-	G	TGTGGGG	1.39705	1.74631	0.869079	1.74631	2.04986	2.0365	0.283508
5918	-	A	TCAACGG	7.91075	1.74631	0.869079	1.74631	30.7479	6.10951	0.0810022
6060	+	A	CACATCT	1.53037	1.74631	1.73816	1.74631	2.04986	2.0365	0.0810022
6492	-	G	ATAGGAG	1.53476	1.74631	0.869079	1.74631	2.04986	2.0365	0.972026
7247	+	C	CACCACA	3.32149	1.74631	1.73816	1.74631	8.19943	4.07301	0.850523
7401	+	C	CCCCCAC	1.45375	1.74631	0.869079	1.74631	2.04986	2.0365	0.567015
7829	+	C	CTACGCA	1.43755	1.74631	0.869079	1.74631	2.04986	2.0365	0.486013
7871	+	A	CTTACCA	1.38085	1.74631	0.869079	1.74631	2.04986	2.0365	0.202505
8280	+	A	TCTACCC	1.64816	1.74631	0.869079	1.74631	2.04986	2.0365	1.53904
8665	+	C	CAACAAT	1.49425	1.74631	0.869079	1.74631	2.04986	2.0365	0.769521
8727	+	C	AACCTGA	1.91233	1.74631	0.869079	1.74631	4.09972	2.0365	0.810022
8737	+	A	CTTATAC	1.55906	1.74631	0.869079	1.74631	2.04986	2.0365	1.09353
8752	+	A	TTAATCA	2.80897	1.74631	1.73816	1.74631	2.04986	8.14602	0.36451
8768	+	C	CCACAAC	2.6486	1.74631	0.869079	1.74631	6.14957	4.07301	0.405011
8771	-	G	TTAGTTG	1.94844	1.74631	1.73816	1.74631	4.09972	2.0365	0.121503
9082	-	G	GAAGGTT	1.53847	1.74631	1.73816	1.74631	2.04986	2.0365	0.121503
9365	+	C	AACCATA	1.35655	1.74631	0.869079	1.74631	2.04986	2.0365	0.0810022
9407	+	C	ATACCAA	1.34845	1.74631	0.869079	1.74631	2.04986	2.0365	0.0405011
9876	+	A	CTAATAT	1.50235	1.74631	0.869079	1.74631	2.04986	2.0365	0.810022
11298	+	C	TCACTCT	1.60327	1.74631	1.73816	1.74631	2.04986	2.0365	0.445512
11728	+	C	ATCCTCA	2.61887	1.74631	0.869079	1.74631	8.19943	2.0365	0.243007
11735	+	C	TTACTAT	2.77277	1.74631	0.869079	1.74631	8.19943	2.0365	1.01253
11769	+	C	GCACTCA	2.86187	1.74631	0.869079	1.74631	8.19943	2.0365	1.45804
11874	+	C	CCACTAT	1.76385	1.74631	0.869079	1.74631	2.04986	4.07301	0.0810022
11973	-	A	TATAGGG	1.65997	1.74631	1.73816	1.74631	2.04986	2.0365	0.72902
12080	-	G	ATAGGTG	1.41325	1.74631	0.869079	1.74631	2.04986	2.0365	0.36451
12484	-	G	TGGGGAA	1.39705	1.74631	0.869079	1.74631	2.04986	2.0365	0.283508
12517	+	G	GAAGTTA	1.85562	1.74631	0.869079	1.74631	4.09972	2.0365	0.526514
12543	+	C	AGCCACA	4.1279	1.74631	1.73816	1.74631	14.349	2.0365	0.769521
12549	+	C	AACCCAA	1.76652	1.74631	0.869079	1.74631	4.09972	2.0365	0.0810022
12626	+	C	TTACATG	1.39705	1.74631	0.869079	1.74631	2.04986	2.0365	0.283508
13604	+	G	ATAGCAC	1.61137	1.74631	1.73816	1.74631	2.04986	2.0365	0.486013
13623	+	C	TCTCACC	1.99333	1.74631	0.869079	1.74631	4.09972	2.0365	1.21503
13627	+	C	ACCCTAA	3.38086	1.74631	1.73816	1.74631	10.2493	2.0365	1.13403
14024	+	C	TACCTAA	2.33687	1.74631	1.73816	1.74631	2.04986	6.10951	0.0405011
14824	-	G	GATGTTG	1.57897	1.74631	1.73816	1.74631	2.04986	2.0365	0.324009
14829	-	G	GCGGAGA	2.23863	1.74631	0.869079	1.74631	4.09972	4.07301	0.405011
14908	-	G	GTAGTGC	1.53847	1.74631	1.73816	1.74631	2.04986	2.0365	0.121503
15034	+	A	CCTACAC	3.44691	1.74631	0.869079	1.74631	12.2991	2.0365	0.283508
15072	+	A	TCTACTC	1.37275	1.74631	0.869079	1.74631	2.04986	2.0365	0.162004
15077	+	G	TCAGAAA	2.48534	1.74631	1.73816	1.74631	4.09972	4.07301	0.769521
15104	+	C	CTCCTGC	2.76467	1.74631	0.869079	1.74631	8.19943	2.0365	0.972026
15302	-	G	AGGGCAA	1.77195	1.74631	0.869079	1.74631	2.04986	4.07301	0.121503
15375	+	G	TAGGAAT	1.96464	1.74631	1.73816	1.74631	4.09972	2.0365	0.202505
15446	+	C	CTTCTCT	1.35655	1.74631	0.869079	1.74631	2.04986	2.0365	0.0810022
15920	-	C	TTACAAG	1.42135	1.74631	0.869079	1.74631	2.04986	2.0365	0.405011
16301	+	C	TAACAGT	2.14017	1.74631	1.73816	1.74631	2.04986	4.07301	1.09353
16334	-	A	GCTATGT	2.12664	1.74631	1.73816	1.74631	4.09972	2.0365	1.01253
16400	+	C	TGACCAC	2.3304	1.74631	0.869079	1.74631	6.14957	2.0365	0.850523
16471	+	G	TTGGGGG	3.40374	1.74631	0.869079	1.74631	10.2493	4.07301	0.0810022

## Sheet: HEK293T
Supplementary Table S4 Enrichment for rNMPs found common in all HEK293 WT libraries
Location	Strand	rNMP	Pattern(NNNRNNN)	EF_average	EF-median	FS203	FS305	FS326
7067	+	C	TGCCATC	24.6813	21.3009	21.3009	35.8445	16.8984
13126	+	C	TTCCACC	17.9435	14.4095	14.4095	31.8213	7.5998
7031	+	C	CCACTTC	14.9001	12.8435	26.9394	12.8435	4.91752
13120	+	C	ATCCGCT	12.1817	12.562	21.3009	12.562	2.68228
8186	+	G	TGTGGAG	14.2598	11.9035	11.9035	26.942	3.93402
14574	+	C	TAACAAT	11.5531	11.9035	11.9035	16.8549	5.90102
16429	-	G	TGTGCGG	33.9024	11.802	86.4568	3.44839	11.802
7035	+	C	TTCCACT	9.96167	11.5415	14.4095	11.5415	3.93402
13132	+	C	CCCCTAG	11.815	11.277	11.277	19.0717	5.09634
7758	-	G	TGAGCGT	22.5382	11.2366	49.4934	11.2366	6.88453
349	+	C	TGCCAAA	22.4711	10.3715	56.3848	0.656836	10.3715
8156	+	G	GGGGTAT	7.65798	10.024	10.024	11.0724	1.8776
13122	+	C	CCGCTTC	7.69516	10.024	10.024	11.5415	1.51996
7733	-	G	TTAGTTT	9.80163	9.4774	7.51798	12.4095	9.4774
13130	+	C	ACCCCCT	10.5229	9.39747	9.39747	17.2537	4.91752
13121	+	G	TCCGCTT	9.01591	9.14878	16.9155	9.14878	0.983504
2762	-	G	TTAGGTA	7.01554	8.77098	8.77098	10.7557	1.51996
7065	+	G	TTTGCCA	7.08348	8.77098	8.77098	11.0489	1.43055
11775	+	G	ACAGTCG	6.34121	8.77098	8.77098	9.80562	0.447047
8208	+	C	TGCCCAT	10.2244	8.22567	1.253	21.1947	8.22567
7041	+	G	TATGTCC	8.87091	8.14448	8.14448	15.5177	2.95051
7044	+	C	GTCCTAT	8.46454	8.14448	8.14448	11.7058	5.54339
7105	+	C	TCTCAGG	7.30016	8.14448	8.14448	10.6267	3.12933
8209	+	C	GCCCATC	9.39859	8.14448	8.14448	15.6702	4.38106
10940	+	C	CCCCTAA	6.76939	8.14448	8.14448	8.85555	3.30815
9564	-	C	TGCCTGT	5.73202	8.13626	0.626498	8.4333	8.13626
13187	+	C	TCACCAC	7.47065	8.09316	13.1565	8.09316	1.16232
13093	+	G	ATAGTTG	6.33106	7.98759	8.14448	7.98759	2.8611
13119	+	C	CATCCGC	10.9104	7.94068	23.8069	7.94068	0.983504
16364	-	G	TGGGGAC	6.11486	7.86803	9.39747	1.07909	7.86803
7743	-	G	TTAGTAT	8.9718	7.77862	6.89148	12.2453	7.77862
13135	+	G	CTAGCAG	8.36233	7.63572	16.289	7.63572	1.16232
15600	+	C	TCCCTAA	7.45319	7.5998	8.14448	6.61527	7.5998
2681	-	C	GGTCAAT	8.0155	7.51798	7.51798	13.4886	3.03992
7074	+	G	ATAGGAG	8.18612	7.51798	7.51798	14.6263	2.41405
7088	+	C	TCACTGA	6.02699	7.51798	7.51798	8.32774	2.23524
13131	+	C	CCCCCTA	8.09074	7.51798	7.51798	13.5355	3.21874
16401	+	C	GACCACC	5.55336	7.51798	7.51798	1.18465	7.95744
7070	+	C	CATCATA	5.89546	7.3073	7.51798	7.3073	2.8611
16403	-	G	ATGGTGG	6.81195	7.24216	11.9035	1.29021	7.24216
4942	+	C	TCTCAAT	6.60785	6.89148	6.89148	9.98156	2.95051
7087	+	A	TTCACTG	5.69304	6.89148	6.89148	7.9524	2.23524
8154	+	G	CGGGGGT	5.22202	6.89148	6.89148	7.61226	1.16232
13125	+	C	CTTCCAC	5.07249	6.89148	6.89148	7.34249	0.983504
7737	-	G	TTAGTTA	6.93285	6.79512	4.38549	9.61795	6.79512
1685	+	C	CCCCAAA	9.23945	6.77948	16.9155	6.77948	4.02342
2697	-	C	CGCCTCT	8.60931	6.70571	5.01199	14.1102	6.70571
11588	+	C	TGCCTAC	6.93636	6.70571	0.626498	13.4769	6.70571
14701	+	C	GACCAAT	6.49562	6.6163	5.01199	7.85857	6.6163
6523	+	C	TCACTAT	6.88428	6.60355	11.9035	6.60355	2.14583
3546	+	C	CACCATC	9.97112	6.55663	20.6744	6.55663	2.68228
6475	+	C	TCACAGC	15.8184	6.55663	38.2164	6.55663	2.68228
16380	-	G	TGAGGGG	5.92518	6.52689	10.6505	0.59819	6.52689
7053	+	G	ATAGGAG	5.48126	6.26498	6.26498	7.76474	2.41405
8194	+	C	AAACCAC	5.81698	6.26498	6.26498	8.50368	2.68228
16442	-	G	AGAGTAG	6.06206	6.26498	6.26498	6.55663	5.36457
3543	+	C	TCTCACC	9.48551	6.2634	19.4214	6.2634	2.77169
145	+	C	TGCCTCA	5.5404	6.25866	3.75899	6.60355	6.25866
13128	+	C	CCACCCC	4.68913	6.19302	6.26498	6.19302	1.60937
16236	+	C	ACACATC	5.03819	6.16925	2.50599	6.43934	6.16925
16366	+	C	CCCCATG	5.10586	6.16925	7.51798	1.63036	6.16925
1175	-	C	CGCCAGG	5.09884	6.07984	8.77098	0.44571	6.07984
3563	+	G	TATGAAC	6.13384	6.05227	10.6505	6.05227	1.69878
13198	+	G	TTCGCAG	19.2654	5.88806	50.1199	5.88806	1.78819
7750	-	G	TGAGATG	5.57811	5.81161	1.87949	9.04322	5.81161
6500	+	C	TCTCCCA	4.79853	5.80596	6.26498	5.80596	2.32465
7114	+	C	ACACCCT	4.99584	5.77077	7.51798	5.77077	1.69878
15604	+	C	TAACAAA	8.24258	5.75904	13.783	5.75904	5.18575
118	+	G	TATGTCG	5.33784	5.72385	7.51798	5.72385	2.77169
4260	-	G	TTAGGTT	5.57257	5.71213	8.14448	5.71213	2.8611
6516	-	C	TGCCAGC	4.06815	5.67694	0.626498	5.67694	5.90102
6518	+	C	TGGCATC	6.16127	5.63848	5.63848	9.09014	3.7552
7121	+	C	AGACCAA	5.01932	5.63848	5.63848	7.54188	1.8776
7133	+	C	CGCCAAA	8.18062	5.63848	5.63848	14.7905	4.11283
10944	+	C	TAACAAC	5.40344	5.63848	5.63848	8.51541	2.05642
13127	+	A	TCCACCC	5.86921	5.63848	5.63848	10.181	1.78819
13138	+	G	GCAGAAA	5.94555	5.63848	5.63848	11.4829	0.715276
13148	+	C	GCCCACT	8.15812	5.63848	5.63848	14.5442	4.29165
13188	+	C	CACCACT	6.74633	5.63848	5.63848	11.4712	3.12933
7048	+	C	TATCAAT	6.95593	5.63279	4.38549	10.8495	5.63279
12505	+	C	TGCCTAG	5.72301	5.63279	6.89148	4.64477	5.63279
1927	+	G	TAAGAAC	6.87979	5.60656	11.9035	5.60656	3.12933
6473	+	C	AATCACA	6.10427	5.60656	10.024	5.60656	2.68228
8276	+	C	CCCCTCT	4.32877	5.55965	5.63848	5.55965	1.78819
7115	+	C	CACCCTA	4.23789	5.46581	5.63848	5.46581	1.60937
6486	+	C	CTACTTC	4.76325	5.43062	7.51798	5.43062	1.34114
8294	+	C	AGCCCAC	4.84685	5.32506	6.26498	5.32506	2.95051
8197	+	C	CCACAGT	6.20405	5.27814	11.9035	5.27814	1.43055
9028	+	C	GGCCACC	5.85741	5.27516	0.626498	11.6706	5.27516
16348	-	G	TTTGACT	6.12662	5.27516	12.53	0.574731	5.27516
7037	+	C	CCACTAT	4.65134	5.18431	7.51798	5.18431	1.25173
6531	-	G	TTAGTAG	6.54849	5.14912	11.9035	5.14912	2.59287
394	+	C	TTTCAAA	4.05561	5.10221	1.253	5.10221	5.81161
16358	-	G	CGAGAAG	5.58517	5.09634	10.6505	1.00871	5.09634
16459	-	G	ATGGGCC	4.3462	5.09634	6.26498	1.67728	5.09634
501	+	C	CGCCCAT	9.22246	5.01199	5.01199	18.9896	3.66579
2695	-	C	CCTCTTC	4.73614	5.01199	5.01199	6.60355	2.59287
4936	+	C	TCACTCT	6.40988	5.01199	5.01199	10.4625	3.7552
6483	+	C	GTCCTAC	4.71076	5.01199	5.01199	6.88505	2.23524
7039	+	A	ACTATGT	4.09309	5.01199	5.01199	5.74731	1.51996
7054	+	G	TAGGAGC	7.95776	5.01199	5.01199	16.2684	2.59287
7097	+	C	TCCCCTA	4.75273	5.01199	5.01199	6.47452	2.77169
7098	+	C	CCCCTAT	6.26669	5.01199	5.01199	10.1223	3.66579
7107	+	G	TCAGGCT	4.23236	5.01199	5.01199	6.07573	1.60937
7629	-	G	ATAGGGG	5.77863	5.01199	5.01199	10.3569	1.96701
8309	+	C	TAACTTA	4.70479	5.01199	5.01199	5.79423	3.30815
13129	+	C	CACCCCC	4.69172	5.01199	5.01199	7.09617	1.96701
16346	-	C	TGACTGT	4.19175	5.01199	5.01199	0.410522	7.15276
16393	-	G	AGGGACC	3.6685	5.01199	5.01199	0.539544	5.45398
748	-	C	TTCCTTT	3.4452	5.00693	5.01199	0.316689	5.00693
7840	-	G	TATGTAA	4.69429	5.00693	8.77098	0.304959	5.00693
7873	+	C	TACCATC	4.25546	5.00693	6.89148	0.867962	5.00693
6477	+	G	ACAGCAG	8.25446	4.98491	18.7949	4.98491	0.983504
9348	-	G	TTAGTAG	5.41175	4.96146	8.14448	4.96146	3.12933
14688	-	G	GTAGTCC	7.94839	4.96146	18.1685	4.96146	0.715276
2494	+	C	CGCCTGT	4.80039	4.91752	6.89148	2.59216	4.91752
6464	+	C	ATCCGTC	4.78448	4.91752	3.75899	5.67694	4.91752
16365	-	G	ATGGGGA	4.02626	4.91752	6.89148	0.269772	4.91752
6300	+	G	TTAGCAG	3.98671	4.89108	5.63848	4.89108	1.43055
16508	+	C	TTCCTAC	4.6335	4.86762	2.50599	4.86762	6.52689
11773	+	C	TCACAGT	5.59259	4.78552	11.277	4.78552	0.715276
34	-	C	TCCCGTG	4.38608	4.7387	1.253	7.16655	4.7387
8290	+	G	CTAGAGC	5.12557	4.72687	10.024	4.72687	0.625866
13575	+	C	TCTCATC	4.61786	4.72687	6.89148	4.72687	2.23524
933	-	C	CGCCGGC	7.92484	4.71514	15.036	4.71514	4.02342
6474	+	A	ATCACAG	4.3712	4.70341	5.63848	4.70341	2.77169
7046	+	A	CCTATCA	6.06035	4.66823	11.9035	4.66823	1.60937
9125	+	C	TGACTAT	4.62833	4.66823	7.51798	4.66823	1.69878
1462	-	C	GCCCTGT	4.75534	4.64929	4.38549	5.23123	4.64929
4637	+	C	TGCCATC	4.66729	4.64929	8.14448	1.20811	4.64929
16106	-	C	TGGCAGT	6.45983	4.64929	11.9035	2.82674	4.64929
6789	-	C	TTCCTAC	4.07846	4.63304	2.50599	4.63304	5.09634
6480	+	G	GCAGTCC	3.35229	4.59785	5.01199	4.59785	0.447047
8748	+	C	ATCCTTA	6.38311	4.55988	11.9035	2.68599	4.55988
12557	-	G	TGGGTTG	11.6807	4.55988	1.253	29.2292	4.55988
16107	-	G	CTGGCAG	5.95048	4.55988	9.39747	3.8941	4.55988
9130	+	C	ATCCTAG	3.90313	4.55093	5.63848	4.55093	1.51996
1721	+	C	AGCCAAA	3.94932	4.51575	0.626498	4.51575	6.70571
4560	+	G	TGAGTAG	7.58994	4.51575	14.4095	4.51575	3.84461
4273	-	G	TCAGACA	44.6993	4.50402	127.806	4.50402	1.78819
1463	-	C	GGCCCTG	4.04807	4.47047	1.87949	5.79423	4.47047
8301	+	A	TGTAAAG	3.71871	4.44537	5.01199	4.44537	1.69878
68	+	G	TGGGGGG	4.4773	4.38549	4.38549	4.84416	4.20224
410	+	G	TTGGCGG	5.35514	4.38549	4.38549	8.55059	3.12933
1680	+	A	CCTAGCC	3.55045	4.38549	4.38549	4.6565	1.60937
2728	+	C	ACCCTAT	4.07134	4.38549	4.38549	5.32506	2.50346
4061	+	C	CCCCTGA	4.91347	4.38549	4.38549	8.65616	1.69878
6465	+	G	TCCGTCC	5.05172	4.38549	4.38549	8.44503	2.32465
6498	+	C	TCTCTCC	5.89749	4.38549	4.38549	8.92593	4.38106
6527	+	A	TATACTA	3.8324	4.38549	4.38549	5.05529	2.05642
7020	+	G	TACGTTG	4.78157	4.38549	4.38549	8.79691	1.16232
7043	+	C	TGTCCTA	4.96763	4.38549	4.38549	7.83511	2.68228
7049	+	A	ATCAATA	4.42026	4.38549	4.38549	6.19302	2.68228
7061	+	A	TGTATTT	5.81155	4.38549	4.38549	9.38337	3.66579
7075	+	G	TAGGAGG	8.46832	4.38549	4.38549	18.4266	2.59287
7183	+	C	TCCCACA	4.8513	4.38549	4.38549	7.3073	2.8611
7715	-	G	TTAGGAA	4.08159	4.38549	4.38549	5.26642	2.59287
8161	+	C	ATACTAC	4.40565	4.38549	4.38549	6.68565	2.14583
8313	+	G	TTAGCAT	3.63801	4.38549	4.38549	5.72385	0.804685
10951	+	C	CCCCCTC	3.5832	4.38549	4.38549	4.84416	1.51996
11744	+	C	TGCCTAG	4.89231	4.38549	4.38549	7.07271	3.21874
13190	+	C	CCACTCT	3.7719	4.38549	4.38549	5.94671	0.983504
13561	+	C	GCCCTAT	4.4368	4.38549	4.38549	5.34852	3.57638
13599	+	C	CGCCTAT	3.86899	4.38549	4.38549	4.5392	2.68228
15612	+	G	TAGGAGG	4.67927	4.38549	4.38549	6.79121	2.8611
16368	-	A	TCCATGG	3.62772	4.38549	4.38549	0.328418	6.16925
16418	-	A	TTGATTT	4.59853	4.38549	4.38549	0.469168	8.94094
16440	-	A	AGTAGCA	3.7304	4.38549	4.38549	1.17292	5.63279
853	-	G	TTAGTTA	7.43346	4.38106	16.289	1.63036	4.38106
925	-	A	TCTATTG	5.60802	4.38106	11.9035	0.539544	4.38106
7050	+	A	TCAATAG	4.90693	4.33981	9.39747	4.33981	0.983504
5203	+	C	TTCCATC	4.0444	4.29165	6.89148	0.950066	4.29165
7116	+	C	ACCCTAG	6.26096	4.29165	3.75899	10.7322	4.29165
7723	-	G	TGTGAGT	4.01192	4.29165	1.87949	5.86461	4.29165
9015	+	C	TAACATT	5.55626	4.29165	1.87949	10.4976	4.29165
11655	+	C	TAACAGC	4.58827	4.29165	2.50599	6.96715	4.29165
8083	+	C	CCCCACA	6.76603	4.28116	12.53	4.28116	3.48697
2724	+	G	GAAGACC	3.235	4.24597	5.01199	4.24597	0.447047
4259	-	G	TAGGTTT	4.15108	4.22252	5.01199	4.22252	3.21874
382	+	C	AGCCTAA	3.05227	4.20224	0.626498	4.32808	4.20224
2700	-	C	GCCCGCC	5.02925	4.20224	3.13249	7.75301	4.20224
4952	+	C	ATCCATC	5.25601	4.20224	3.13249	8.4333	4.20224
15637	+	C	ATCCATC	3.29238	4.20224	1.253	4.42191	4.20224
16404	-	G	GATGGTG	3.00724	4.20224	4.38549	0.433981	4.20224
6478	+	C	CAGCAGT	3.75233	4.18733	6.26498	4.18733	0.804685
7868	+	C	TCCCTTA	3.93397	4.11283	6.89148	0.797586	4.11283
14217	-	G	TTAGTAG	5.05539	4.11283	8.14448	2.90884	4.11283
16386	-	A	CCTATCT	3.09243	4.11283	5.01199	0.15248	4.11283
14689	-	A	TGTAGTC	4.07457	4.08177	5.63848	4.08177	2.50346
1450	-	G	TAAGCAC	5.89097	4.07004	12.53	4.07004	1.07291
9360	-	G	TTAGTGT	3.891	4.07004	3.13249	4.07004	4.47047
2708	-	G	TGTGTTA	6.90955	4.02342	1.87949	14.8257	4.02342
3054	-	C	GGACTTT	4.1939	4.02342	2.50599	6.05227	4.02342
3206	-	G	TGTGGGT	4.8216	4.02342	9.39747	1.0439	4.02342
14592	+	C	CCCCATA	4.21021	4.02342	1.253	7.35422	4.02342
404	+	C	TATCTTT	3.12965	4.02312	1.253	4.02312	4.11283
3553	+	C	GCTCTTC	5.18881	4.02312	9.39747	4.02312	2.14583
7018	+	A	ACTACGT	5.60647	4.02312	10.6505	4.02312	2.14583
8275	+	C	CCCCCTC	3.36543	4.01139	5.01199	4.01139	1.07291
14588	+	C	AAACCCC	2.96869	3.98793	0.626498	3.98793	4.29165
296	+	C	TTCCACC	7.02117	3.93402	0.626498	16.503	3.93402
902	-	C	TGACCGC	13.2953	3.93402	35.0839	0.867962	3.93402
16377	+	C	ACCCCCC	3.81962	3.93402	6.89148	0.633377	3.93402
14565	+	C	CCACACC	3.6363	3.92929	5.63848	3.92929	1.34114
6803	-	G	TGTGTCT	3.39355	3.91756	4.38549	3.91756	1.8776
15608	+	C	AAACTAG	3.73946	3.88237	4.38549	3.88237	2.95051
9133	+	G	CTAGAAA	3.28892	3.87064	5.63848	3.87064	0.357638
7016	+	C	GTACTAC	5.2833	3.85891	10.024	3.85891	1.96701
8297	+	C	CCACTGT	3.54912	3.84718	5.01199	3.84718	1.78819
3056	-	G	TAGGACT	6.18205	3.84461	0.626498	14.0751	3.84461
5182	+	C	TAACATG	17.8777	3.84461	48.2404	1.54826	3.84461
16382	-	G	TCTGAGG	5.09755	3.84461	10.6505	0.797586	3.84461
11332	+	C	AGCCAAC	3.68556	3.81199	2.50599	3.81199	4.7387
13208	+	G	TCTGCGC	2.96701	3.80026	4.38549	3.80026	0.715276
141	+	C	TTCCTGC	3.19286	3.76508	1.87949	3.76508	3.93402
214	+	A	ATTAATT	4.72117	3.75899	3.75899	7.81165	2.59287
518	+	C	ACACACA	3.00936	3.75899	3.75899	4.375	0.894094
1691	+	C	ACCCACT	3.47205	3.75899	3.75899	4.42191	2.23524
2435	-	C	TGCCTGT	5.64061	3.75899	3.75899	2.07607	11.0868
2670	-	G	CTGGTTA	4.35328	3.75899	3.75899	7.8703	1.43055
3238	-	C	TGCCATC	4.83431	3.75899	3.75899	0.551273	10.1927
4043	+	C	CAACATA	3.61184	3.75899	3.75899	5.0201	2.05642
5387	+	C	CCCCATA	3.04839	3.75899	3.75899	3.77681	1.60937
5716	-	G	CCAGTTG	2.83586	3.75899	3.75899	3.76508	0.983504
5803	-	G	ATTGAAT	3.70811	3.75899	3.75899	5.2195	2.14583
6386	+	C	GGCCATC	5.76936	3.75899	3.75899	9.79389	3.7552
6482	+	C	AGTCCTA	3.24631	3.75899	3.75899	4.28116	1.69878
7052	+	A	AATAGGA	3.24189	3.75899	3.75899	3.99966	1.96701
7077	+	G	GGAGGCT	3.67498	3.75899	3.75899	6.19302	1.07291
7096	+	C	TTCCCCT	4.07658	3.75899	3.75899	6.14611	2.32465
7651	-	G	AAAGGTG	3.29868	3.75899	3.75899	5.24296	0.894094
7721	-	G	TGAGTGT	4.42743	3.75899	3.75899	6.66219	2.8611
8210	+	A	CCCATCG	3.3754	3.75899	3.75899	5.38371	0.983504
8285	+	C	CCCCTCT	3.6758	3.75899	3.75899	4.58612	2.68228
9091	+	A	TCTACAC	3.08563	3.75899	3.75899	4.96146	0.536457
9870	+	C	CGCCAAC	3.75866	3.75899	3.75899	2.51005	5.00693
13136	+	C	TAGCAGA	3.52788	3.75899	3.75899	5.84115	0.983504
13147	+	C	AGCCCAC	4.83366	3.75899	3.75899	9.04322	1.69878
13462	-	C	TGCCAAT	4.35842	3.75899	3.75899	0.375335	8.94094
14820	-	G	TTGGATG	3.58831	3.75899	3.75899	4.23425	2.77169
16425	-	G	CGGGATA	4.89951	3.75899	3.75899	2.80328	8.13626
16455	-	C	GCCCGGA	5.99633	3.75899	3.75899	2.42795	11.802
1923	+	C	TACCTAA	6.95642	3.7552	13.783	3.3311	3.7552
3061	-	C	TCACGTA	2.87198	3.7552	0.626498	4.23425	3.7552
3068	-	C	ACTCAGA	3.16683	3.7552	1.253	4.49229	3.7552
5191	+	C	TAACACC	3.91641	3.7552	6.89148	1.10255	3.7552
8295	+	C	GCCCACT	5.1891	3.7552	3.13249	8.67962	3.7552
9782	-	G	GTAGATG	3.01232	3.7552	5.01199	0.269772	3.7552
10920	+	C	CCCCAAC	4.65576	3.7552	2.50599	7.70609	3.7552
14884	-	G	TGTGGTG	3.68021	3.7552	6.26498	1.02044	3.7552
6470	+	A	CCTAATC	6.40779	3.74162	13.783	3.74162	1.69878
9992	+	C	TTACTCT	3.48434	3.74162	5.63848	3.74162	1.07291
315	+	C	CCCCGCT	3.77699	3.72989	1.253	3.72989	6.34807
1662	+	C	TGACCGC	3.57005	3.72989	6.26498	3.72989	0.715276
7762	+	G	TCAGGAA	6.33645	3.70643	13.783	3.70643	1.51996
2716	+	G	CAAGACG	2.924	3.67124	4.38549	3.67124	0.715276
893	-	C	TGGCTGG	4.38961	3.66579	9.39747	0.105563	3.66579
7029	+	C	GCCCACT	4.23566	3.66579	1.253	7.7882	3.66579
7235	+	C	CCCCGAT	4.21893	3.66579	6.89148	2.09953	3.66579
11659	+	C	AGCCATT	3.65311	3.66579	1.253	6.04054	3.66579
7886	-	C	GGCCAAT	3.42178	3.64778	1.253	3.64778	5.36457
13588	+	C	TCCCTGA	4.31365	3.63606	6.26498	3.63606	3.03992
8266	+	A	CCTATAG	3.52683	3.60087	5.63848	3.60087	1.34114
4	-	G	TGTGATC	4.64995	3.57638	0.626498	9.74697	3.57638
356	+	C	CCCCAAA	3.15373	3.57638	5.63848	0.246313	3.57638
2673	-	C	TCACTGG	5.06694	3.57638	3.13249	8.49195	3.57638
14911	-	G	TGAGTAG	4.42856	3.57638	8.77098	0.938337	3.57638
16365	+	C	TCCCCAT	3.59323	3.57638	6.26498	0.938337	3.57638
16467	+	C	ACACTTG	5.3913	3.57638	10.6505	1.94705	3.57638
1696	+	C	CTCCACC	3.68959	3.55395	4.38549	3.55395	3.12933
8090	+	G	TTAGGCT	4.04807	3.55395	6.89148	3.55395	1.69878
12767	-	C	TCTCAGC	3.53709	3.54222	5.63848	3.54222	1.43055
2780	-	G	TTAGGAC	3.71221	3.53049	6.26498	3.53049	1.34114
7763	+	G	CAGGAAA	9.26128	3.53049	23.1804	3.53049	1.07291
151	+	C	ATCCTAT	2.99112	3.51876	0.626498	3.51876	4.82811
6263	+	C	GGCCGGA	3.22669	3.50703	3.75899	3.50703	2.41405
386	+	C	TAACCAG	3.90749	3.48697	6.26498	1.97051	3.48697
537	+	C	CCCCATA	4.65789	3.48697	3.13249	7.35422	3.48697
920	-	C	TGACTTG	5.15199	3.48697	11.277	0.692023	3.48697
1707	+	C	TACCAGA	3.06016	3.48697	0.626498	5.06702	3.48697
3230	-	C	TAACAAA	2.89163	3.48697	5.01199	0.175938	3.48697
5767	+	C	CCCCGGC	6.40795	3.48697	13.1565	2.58043	3.48697
5808	-	A	TTCATAT	3.04776	3.48697	1.87949	3.77681	3.48697
6034	+	C	AGCCAGG	6.87415	3.48697	15.036	2.09953	3.48697
6525	+	A	ACTATAC	3.3979	3.48358	4.38549	3.48358	2.32465
9923	+	C	CGCCTGA	3.36789	3.48358	3.75899	3.48358	2.8611
13194	+	G	TCTGTTC	3.33111	3.46012	6.26498	3.46012	0.268228
13592	+	C	TGACAAG	3.15166	3.46012	4.38549	3.46012	1.60937
3528	+	C	CGCCCCG	3.08011	3.42493	3.75899	3.42493	2.05642
8082	+	C	TCCCCAC	3.85172	3.4132	5.63848	3.4132	2.50346
2675	-	C	TTTCACT	4.43948	3.39756	1.253	8.66789	3.39756
5740	+	C	CGCCGCC	5.21211	3.39756	11.277	0.961795	3.39756
5922	+	C	TGACTAT	3.72979	3.39756	5.01199	2.77982	3.39756
7633	-	G	TATGATA	5.90954	3.39756	1.253	13.0781	3.39756
9227	+	C	TGCCTAT	3.51408	3.39756	6.26498	0.879691	3.39756
9655	-	C	AGACTAT	4.04122	3.39756	7.51798	1.20811	3.39756
15620	+	C	GTCCTTG	2.53773	3.39756	0.626498	3.58914	3.39756
16234	+	C	TCACACA	3.51126	3.39756	0.626498	6.50971	3.39756
16344	+	C	TTACAGT	2.66311	3.39756	3.75899	0.832774	3.39756
4251	-	G	AGGGGGA	4.02293	3.38974	6.26498	3.38974	2.41405
5768	-	C	TGCCGGG	3.03362	3.37801	0.626498	3.37801	5.09634
9387	-	C	TTACATC	3.06363	3.37801	1.253	3.37801	4.55988
4058	+	C	TCTCCCC	3.98573	3.36628	7.51798	3.36628	1.07291
16549	+	C	CCCCTTA	3.20958	3.36628	3.75899	3.36628	2.50346
3569	+	C	CCCCCCT	6.96096	3.34283	15.6625	3.34283	1.8776
6377	-	G	TAAGATA	3.26158	3.34283	4.38549	3.34283	2.05642
6468	+	C	GTCCTAA	3.53551	3.30815	1.87949	5.4189	3.30815
7122	+	C	GACCAAA	6.05797	3.30815	0.626498	14.2393	3.30815
7825	-	G	TAGGGAT	5.6485	3.30815	13.1565	0.480898	3.30815
10566	+	C	TGCCTAG	3.8216	3.30815	0.626498	7.53015	3.30815
16363	-	G	GGGGACG	3.50544	3.30815	6.89148	0.316689	3.30815
16498	+	C	CGACATC	9.0381	3.30815	20.6744	3.1317	3.30815
5827	-	C	TACCAGC	2.77173	3.30764	0.626498	3.30764	4.38106
7019	+	C	CTACGTT	4.89071	3.30764	9.39747	3.30764	1.96701
5809	-	C	TTTCATA	2.91335	3.28418	1.87949	3.28418	3.57638
6494	+	A	CCTATCT	2.82478	3.28418	4.38549	3.28418	0.804685
6519	+	A	GGCATCA	2.79477	3.28418	3.75899	3.28418	1.34114
3459	+	C	TGACGCC	4.16265	3.27245	6.26498	3.27245	2.95051
5708	-	G	TTAGGGT	3.98404	3.27245	6.89148	3.27245	1.78819
6485	+	A	CCTACTT	3.32404	3.26072	5.63848	3.26072	1.07291
7034	+	C	CTTCCAC	3.99841	3.22553	7.51798	3.22553	1.25173
3031	-	C	AACCTTT	3.94428	3.21874	0.626498	7.98759	3.21874
4670	+	C	ATCCATA	3.88454	3.21874	6.26498	2.1699	3.21874
5743	+	C	CGCCGGG	3.42319	3.21874	6.26498	0.785857	3.21874
7086	+	C	ATTCACT	5.10021	3.21874	3.13249	8.94939	3.21874
11636	+	C	AGCCACA	4.31112	3.21874	1.87949	7.83511	3.21874
15626	+	C	GCCCTAT	2.72606	3.21874	1.253	3.70643	3.21874
15050	+	C	GGCCTAT	3.154	3.20207	1.253	3.20207	5.00693
2289	+	G	ATAGAAG	4.184	3.15516	8.77098	3.15516	0.625866
4682	+	A	TCTAATA	6.51054	3.15516	14.4095	3.15516	1.96701
1456	-	A	TTCAACT	3.16531	3.14343	4.38549	3.14343	1.96701
285	+	C	TAACAAA	4.44536	3.13249	3.13249	7.34249	2.8611
309	+	C	CCCCTCC	3.30763	3.13249	3.13249	3.92929	2.8611
2659	+	C	TCTCTTA	3.31397	3.13249	3.13249	3.85891	2.95051
2732	+	G	TATGGAG	5.06907	3.13249	3.13249	10.2865	1.78819
3204	-	G	TGGGTAT	2.71667	3.13249	3.13249	1.17292	3.84461
4073	+	C	ACACAAC	4.33647	3.13249	3.13249	7.99932	1.8776
4748	-	G	TGAGTAT	2.26366	3.13249	3.13249	0.0821045	3.57638
4938	+	C	ACTCTCT	4.69706	3.13249	3.13249	8.18699	2.77169
4956	+	A	ATCATAG	2.74919	3.13249	3.13249	3.95274	1.16232
4959	+	G	ATAGCAG	4.86531	3.13249	3.13249	10.1223	1.34114
5753	-	C	CGCCTTT	4.21667	3.13249	3.13249	7.01407	2.50346
6531	+	C	CTACTAA	2.78725	3.13249	3.13249	3.53049	1.69878
6535	+	C	TAACAGA	2.91134	3.13249	3.13249	3.36628	2.23524
6764	-	C	TCACACG	3.15072	3.13249	3.13249	3.19035	3.12933
6782	-	A	TGTAAAT	3.21763	3.13249	3.13249	2.94403	3.57638
6829	-	G	ATGGTAG	2.61701	3.13249	3.13249	1.23157	3.48697
7057	+	C	GAGCTGT	3.36199	3.13249	3.13249	5.25469	1.69878
7119	+	G	CTAGACC	4.3898	3.13249	3.13249	8.78518	1.25173
7123	+	A	ACCAAAC	2.69688	3.13249	3.13249	3.70643	1.25173
7126	+	C	AAACCTA	3.23739	3.13249	3.13249	5.14912	1.43055
7147	+	C	TCACTAT	4.58285	3.13249	3.13249	9.45374	1.16232
7185	+	C	CCACAAC	3.27103	3.13249	3.13249	4.44537	2.23524
8155	+	G	GGGGGTA	4.25443	3.13249	3.13249	8.46849	1.16232
8166	+	G	ACGGTCA	5.64483	3.13249	3.13249	12.5503	1.25173
8195	+	C	AACCACA	5.29384	3.13249	3.13249	10.6032	2.14583
8278	+	C	CCTCTAC	2.76092	3.13249	3.13249	3.98793	1.16232
9956	+	A	ACTATTT	3.25104	3.13249	3.13249	4.83243	1.78819
9984	+	G	TGAGGGT	3.69733	3.13249	3.13249	7.15482	0.804685
9994	+	C	ACTCTTT	2.94275	3.13249	3.13249	4.89108	0.804685
11771	+	C	ACTCACA	4.05593	3.13249	3.13249	6.97888	2.05642
11795	+	C	TCTCAAG	5.05188	3.13249	3.13249	9.43029	2.59287
12828	+	C	TGCCAAC	3.83266	3.13249	3.13249	2.01742	6.34807
13389	+	C	TAACAAT	2.6451	3.13249	3.13249	3.72989	1.07291
14284	+	C	CCCCTCT	2.3614	3.13249	3.13249	0.375335	3.57638
15007	+	C	CGCCTCA	2.44889	3.13249	3.13249	0.727211	3.48697
16332	-	G	TATGTAC	2.99759	3.13249	3.13249	1.03217	4.82811
16376	-	G	GGGGGTC	2.99509	3.13249	3.13249	0.398793	5.45398
16388	-	C	CCCCTAT	4.27566	3.13249	3.13249	0.574731	9.11976
16401	-	G	GGTGGTC	2.60278	3.13249	3.13249	0.563002	4.11283
16412	-	C	TCACGGA	6.06488	3.13249	3.13249	1.11428	13.9479
16422	-	A	GATATTG	3.69524	3.13249	3.13249	0.621648	7.33157
16470	-	C	CCCCAAG	5.33012	3.13249	3.13249	1.77111	11.0868
16471	-	C	CCCCCAA	4.51563	3.13249	3.13249	1.38405	9.03035
313	+	C	TCCCCCG	3.33516	3.12933	1.87949	4.99664	3.12933
868	-	G	TGGGGTT	2.47434	3.12933	3.13249	1.16119	3.12933
1254	+	C	AGCCTAT	2.46261	3.12933	3.13249	1.126	3.12933
2431	-	G	TGTGTTG	6.72595	3.12933	14.4095	2.63907	3.12933
5961	+	C	TACCTAT	2.50306	3.12933	0.626498	3.75335	3.12933
14753	+	C	ACCCCAA	2.3193	3.12933	0.626498	3.20207	3.12933
15643	+	C	CCTCATC	2.39359	3.12933	0.626498	3.42493	3.12933
16378	+	C	CCCCCCT	5.30807	3.12933	11.9035	0.89142	3.12933
16569	-	C	ATCCATC	3.51109	3.12933	1.87949	5.52446	3.12933
13162	-	G	TTAGAGT	2.97867	3.11997	4.38549	3.11997	1.43055
1982	+	G	TAGGTAG	2.91452	3.10824	2.50599	3.10824	3.12933
3576	+	C	CCCCATA	7.31872	3.07305	17.542	3.07305	1.34114
9810	-	C	AGCCTGT	5.34623	3.07305	1.253	3.07305	11.7126
6479	+	A	AGCAGTC	3.01894	3.06132	5.01199	3.06132	0.983504
12014	-	G	TGAGTGA	2.53755	3.04959	3.13249	3.04959	1.43055
544	-	G	TTCGGGG	6.4648	3.03992	15.6625	0.692023	3.03992
571	-	G	TGGGGGG	2.99513	3.03992	4.38549	1.55999	3.03992
780	-	G	TTTGAGC	3.25411	3.03992	6.26498	0.457439	3.03992
1957	+	A	TGTAGCA	3.87347	3.03992	6.89148	1.68901	3.03992
3187	-	G	TGAGATG	4.99583	3.03992	10.024	1.92359	3.03992
4275	-	C	TATCAGA	16.7866	3.03992	44.4814	2.83847	3.03992
5768	+	G	CCCGGCA	3.81321	3.03992	6.26498	2.13472	3.03992
6521	+	C	CATCACT	3.37573	3.03992	1.87949	5.20777	3.03992
8160	+	A	TATACTA	4.53139	3.03992	1.253	9.30126	3.03992
9099	+	C	TATCATC	3.48197	3.03992	0.626498	6.77948	3.03992
9902	+	C	TCACTTT	3.73313	3.03992	2.50599	5.65348	3.03992
16287	-	G	GTAGGTT	2.31551	3.03992	3.13249	0.774128	3.03992
16490	+	G	ACTGTAT	3.95787	3.03992	6.26498	2.5687	3.03992
16558	-	C	TGTCTTA	2.46949	3.02614	1.253	3.02614	3.12933
8743	+	G	CTAGTAT	8.19389	3.01441	19.4214	3.01441	2.14583
13604	+	G	ATAGCAC	3.6261	3.00268	7.51798	3.00268	0.357638
4224	-	G	TATGGAG	3.17388	2.99095	3.75899	2.99095	2.77169
2708	+	C	TAACACA	2.93154	2.97922	3.75899	2.97922	2.05642
4271	-	C	AGACATA	10.6544	2.96749	26.9394	2.96749	2.05642
299	+	C	CACCAAA	4.97305	2.95051	0.626498	11.3421	2.95051
558	-	G	TGGGGTT	6.10335	2.95051	14.4095	0.950066	2.95051
872	-	C	ACCCTGG	2.59781	2.95051	4.38549	0.457439	2.95051
891	+	C	TGCCAGC	2.55319	2.95051	3.75899	0.950066	2.95051
904	-	G	TGTGACC	5.53388	2.95051	11.9035	1.74765	2.95051
1923	-	G	TTAGGTA	7.09507	2.95051	16.9155	1.41923	2.95051
1955	+	G	TATGTAG	4.4552	2.95051	7.51798	2.89712	2.95051
3066	-	G	TCAGATC	4.7355	2.95051	2.50599	8.74999	2.95051
5174	+	C	AAACAAG	6.5624	2.95051	15.036	1.70074	2.95051
7808	-	G	TGAGGAC	2.88875	2.95051	5.01199	0.703753	2.95051
7824	-	G	AGGGATG	4.0831	2.95051	8.77098	0.527814	2.95051
7845	-	G	TCTGTTA	15.0261	2.95051	41.9754	0.15248	2.95051
9920	+	C	CGCCGCC	3.10743	2.95051	1.87949	4.49229	2.95051
14591	+	C	CCCCCAT	3.47333	2.95051	1.253	6.21648	2.95051
14838	-	C	TTTCATC	3.02788	2.95051	4.38549	1.74765	2.95051
16439	-	G	GTAGCAC	4.39656	2.95051	7.51798	2.72118	2.95051
16471	+	G	TTGGGGG	5.17877	2.95051	10.6505	1.93532	2.95051
6428	+	C	TGCCATA	2.61724	2.9323	1.87949	2.9323	3.03992
7149	+	A	ACTATCA	2.28201	2.90884	3.13249	2.90884	0.804685
11135	-	G	TAAGTGT	2.74755	2.87366	4.38549	2.87366	0.983504
13650	+	C	CCCCACC	2.38865	2.87366	0.626498	2.87366	3.66579
16444	-	G	GGAGAGT	2.38495	2.86193	1.253	2.86193	3.03992
622	-	C	CGTCTAA	2.18162	2.8611	3.13249	0.551273	2.8611
1066	+	C	ACCCAAA	3.48936	2.8611	6.89148	0.715482	2.8611
5772	-	C	AACCTGC	2.17907	2.8611	0.626498	3.04959	2.8611
5837	-	C	GGCCTCT	2.52865	2.8611	1.253	3.47185	2.8611
6926	+	C	AGCCCTA	2.80718	2.8611	3.13249	2.42795	2.8611
9931	-	C	TGCCAGT	2.36053	2.8611	1.253	2.96749	2.8611
15661	+	C	CCCCATC	2.41136	2.8611	1.253	3.11997	2.8611
16560	+	C	AGACATC	2.20252	2.8611	0.626498	3.11997	2.8611
94	+	G	CGAGACG	2.85915	2.8502	5.01199	2.8502	0.715276
9884	+	C	TCACTTT	3.3619	2.83847	5.01199	2.83847	2.23524
6036	-	C	TGCCTGG	2.10087	2.81501	0.626498	2.81501	2.8611
16174	-	G	TGTGGAT	2.57814	2.81501	1.87949	2.81501	3.03992
3547	+	A	ACCATCG	7.04585	2.79155	16.9155	2.79155	1.43055
5929	+	C	TCTCTAC	4.23729	2.77982	7.51798	2.77982	2.41405
19	-	G	ATAGGGT	3.82977	2.77169	1.87949	6.83813	2.77169
889	-	C	TGGCACG	2.09317	2.77169	3.13249	0.375335	2.77169
1265	+	C	CGCCATC	2.55385	2.77169	4.38549	0.504356	2.77169
1711	+	C	AGACAAC	2.5161	2.77169	1.87949	2.89712	2.77169
4096	+	C	ACCCTAC	3.94154	2.77169	1.253	7.79993	2.77169
5371	+	C	CCTCAAT	4.22518	2.77169	8.14448	1.75938	2.77169
5912	+	C	CGCCGAC	3.71921	2.77169	7.51798	0.867962	2.77169
6491	+	C	TCTCCTA	3.15339	2.77169	1.87949	4.80898	2.77169
8971	+	C	AGCCTAC	3.07978	2.77169	0.626498	5.84115	2.77169
9651	+	C	CACCATA	3.46293	2.77169	0.626498	6.99061	2.77169
11335	+	C	CAACAAC	2.87121	2.77169	3.13249	2.70945	2.77169
12394	-	G	TAAGGAT	2.78358	2.77169	2.50599	3.07305	2.77169
12486	+	C	CCCCACA	2.62557	2.77169	1.87949	3.22553	2.77169
14812	+	C	CCCCACC	2.7523	2.77169	2.50599	2.97922	2.77169
15070	+	C	TCTCTAC	2.71185	2.77169	5.01199	0.351876	2.77169
3551	+	C	TCGCTCT	5.42698	2.76809	11.9035	2.76809	1.60937
15543	-	G	TGGGGAG	2.17464	2.76809	0.626498	2.76809	3.12933
988	+	G	TGAGTTG	3.86792	2.74464	7.51798	2.74464	1.34114
16446	-	G	GAGGAGA	3.50469	2.73291	2.50599	2.73291	5.27516
387	+	C	AACCAGA	2.9863	2.69772	2.50599	2.69772	3.7552
922	-	G	ATTGACT	3.67768	2.68228	7.51798	0.832774	2.68228
3462	+	C	CGCCATA	2.89291	2.68228	1.87949	4.11695	2.68228
7791	+	C	TGCCCGC	3.10821	2.68228	5.01199	1.63036	2.68228
8037	-	C	ATACGAA	2.09465	2.68228	3.13249	0.469168	2.68228
9391	-	G	CGTGTTA	3.30802	2.68228	0.626498	6.61527	2.68228
9806	+	C	AGCCACA	2.08292	2.68228	3.13249	0.433981	2.68228
14754	+	C	CCCCAAT	3.00859	2.68228	1.253	5.09048	2.68228
14946	-	G	TGGGCGA	4.4638	2.68228	10.6505	0.0586461	2.68228
16197	-	G	TAAGCAT	2.41431	2.68228	1.253	3.30764	2.68228
16515	+	A	TTCAGGG	2.50126	2.68228	3.13249	1.68901	2.68228
9107	+	C	TCACAAT	2.50227	2.67426	4.38549	2.67426	0.447047
11195	-	C	TGCCTGC	2.26279	2.67426	1.253	2.67426	2.8611
3556	+	C	CTTCTAC	2.1999	2.66253	3.13249	2.66253	0.804685
6456	+	G	TTCGTCT	2.25581	2.6508	3.75899	2.6508	0.357638
14815	-	G	TGGGGTG	1.98653	2.6508	0.626498	2.6508	2.68228
14829	-	G	GCGGAGA	3.64958	2.62734	6.26498	2.62734	2.05642
16108	-	G	GCTGGCA	2.06812	2.62734	0.626498	2.62734	2.95051
1525	-	G	TTAGTTA	10.8952	2.61561	28.1924	2.61561	1.8776
8085	+	C	CCACATT	3.7949	2.61561	6.89148	2.61561	1.8776
11	-	G	ATAGACC	3.72325	2.59287	1.87949	6.69738	2.59287
231	+	C	GGACATA	3.18438	2.59287	0.626498	6.33377	2.59287
242	+	C	TAACAAT	3.51051	2.59287	1.253	6.68565	2.59287
307	+	C	CCCCCCT	3.09216	2.59287	1.253	5.43062	2.59287
511	+	C	ACCCAGC	3.55513	2.59287	1.87949	6.19302	2.59287
2701	-	C	TGCCCGC	3.72325	2.59287	1.87949	6.69738	2.59287
5187	+	C	TGACTAA	8.4025	2.59287	21.3009	1.31367	2.59287
10165	-	G	TAAGGGG	4.97437	2.59287	1.87949	10.4507	2.59287
6546	-	G	TGAGGTT	1.99763	2.59216	3.13249	2.59216	0.268228
6569	+	C	CCCCGCC	3.0103	2.59216	1.253	2.59216	5.18575
7752	-	G	TCTGAGA	2.29481	2.59216	0.626498	2.59216	3.66579
15628	+	A	CCTATTA	2.95196	2.59216	5.01199	2.59216	1.25173
16548	+	C	TCCCCTT	2.53345	2.59216	1.253	2.59216	3.7552
4944	+	A	TCAATCT	2.94826	2.58043	5.63848	2.58043	0.625866
6964	+	C	TGACTGG	2.44034	2.58043	1.87949	2.58043	2.8611
2570	-	G	CGCGGCC	2.16862	2.5687	3.13249	2.5687	0.804685
14854	-	G	AAGGAGT	10.7902	2.5687	28.1924	2.5687	1.60937
2657	+	C	TGTCTCT	2.42903	2.54524	3.13249	2.54524	1.60937
1460	-	G	CCTGTTC	2.27632	2.53351	3.75899	2.53351	0.536457
4677	+	C	ATCCTTC	3.37967	2.53351	5.63848	2.53351	1.96701
5727	-	G	GTAGATT	8.74622	2.52178	23.1804	2.52178	0.536457
7605	-	A	CCTACTT	2.06358	2.52178	3.13249	2.52178	0.536457
3570	+	C	CCCCCTC	4.35641	2.51005	8.77098	2.51005	1.78819
6725	-	G	TCAGACC	4.86369	2.51005	10.6505	2.51005	1.43055
132	+	C	TGTCTTT	2.55143	2.50599	2.50599	2.2872	2.8611
286	+	A	AACAAAA	2.60041	2.50599	2.50599	3.50703	1.78819
420	+	C	GCACTTT	2.06779	2.50599	2.50599	2.80328	0.894094
660	-	G	TAGGACC	2.21121	2.50599	2.50599	0.551273	3.57638
725	-	G	GAGGGTG	1.93126	2.50599	2.50599	0.516085	2.77169
798	-	G	TGTGGCT	2.1893	2.50599	2.50599	1.29021	2.77169
1628	+	C	ACCCAAC	2.55002	2.50599	2.50599	2.90884	2.23524
1667	+	C	GCTCTGA	2.50074	2.50599	2.50599	3.56568	1.43055
1669	+	G	TCTGAGC	4.42876	2.50599	2.50599	9.61795	1.16232
1734	+	C	ACCCAAA	2.19462	2.50599	2.50599	0.680294	3.39756
1987	-	C	CGCCTCT	1.98599	2.50599	2.50599	0.680294	2.77169
2025	+	C	GTCCAAG	1.90536	2.50599	2.50599	0.527814	2.68228
2474	-	G	CGAGTTC	1.98716	2.50599	2.50599	2.6508	0.804685
2655	+	G	GCTGTCT	2.15336	2.50599	2.50599	3.50703	0.447047
2663	+	C	TTACTTT	2.3864	2.50599	2.50599	3.40147	1.25173
2699	-	G	CCCGCCT	3.24366	2.50599	2.50599	6.50971	0.715276
3192	-	G	TAAGTTG	3.1084	2.50599	2.50599	2.1699	4.64929
3210	-	G	TGGGTGT	1.98843	2.50599	2.50599	0.59819	2.8611
3216	+	C	ACCCAAG	2.25789	2.50599	2.50599	3.28418	0.983504
3541	+	C	GCTCTCA	3.13552	2.50599	2.50599	4.84416	2.05642
3550	+	G	ATCGCTC	2.05414	2.50599	2.50599	3.11997	0.536457
4092	+	G	CAAGACC	3.61996	2.50599	2.50599	7.45978	0.894094
4332	-	C	GTCCTAG	1.97574	2.50599	2.50599	0.73894	2.68228
4931	+	C	TCTCCTC	2.35615	2.50599	2.50599	3.84718	0.715276
4932	+	C	CTCCTCA	4.44086	2.50599	2.50599	8.49195	2.32465
4934	+	C	CCTCACT	4.39638	2.50599	2.50599	8.26909	2.41405
4943	+	A	CTCAATC	2.81301	2.50599	2.50599	4.23425	1.69878
5032	+	G	TAGGATG	3.58226	2.50599	2.50599	6.72084	1.51996
5744	-	C	TCCCGGC	2.08926	2.50599	2.50599	2.51005	1.25173
5927	+	C	ATTCTCT	2.33249	2.50599	2.50599	1.63036	2.8611
6254	+	A	TATAGTG	2.74345	2.50599	2.50599	2.41622	3.30815
6255	+	G	ATAGTGG	2.63508	2.50599	2.50599	3.34283	2.05642
6528	+	C	ATACTAC	2.93273	2.50599	2.50599	4.50402	1.78819
6568	+	C	ACCCCGC	2.70871	2.50599	2.50599	1.86494	3.7552
6717	-	C	TACCTAT	2.50451	2.50599	2.50599	2.14645	2.8611
6784	-	G	ACTGTAA	2.85793	2.50599	2.50599	4.01139	2.05642
6930	+	G	CTAGGAT	2.23244	2.50599	2.50599	2.8502	1.34114
7030	+	A	CCCACTT	2.32679	2.50599	2.50599	3.40147	1.07291
7059	+	G	GCTGTAT	5.12321	2.50599	2.50599	11.6119	1.25173
7083	+	A	TTCATTC	3.74647	2.50599	2.50599	7.21346	1.51996
7091	+	A	CTGATTT	2.57657	2.50599	2.50599	4.59785	0.625866
7188	+	C	CAACACT	2.74904	2.50599	2.50599	4.66823	1.07291
7610	-	G	GTAGACC	3.77487	2.50599	2.50599	7.83511	0.983504
7620	-	G	GTAGCGT	2.90735	2.50599	2.50599	4.78552	1.43055
7667	+	C	GCCCTCA	1.98061	2.50599	2.50599	0.574731	2.8611
7864	+	C	TCCCTCC	2.72281	2.50599	2.50599	1.10255	4.55988
8147	+	C	ACACGAC	2.70943	2.50599	2.50599	4.28116	1.34114
8164	+	C	CTACGGT	2.80673	2.50599	2.50599	5.0201	0.894094
8175	+	C	GCTCTGA	4.34068	2.50599	2.50599	8.28082	2.23524
8177	+	G	TCTGAAA	6.38356	2.50599	2.50599	14.7671	1.8776
8199	+	G	ACAGTTT	4.74057	2.50599	2.50599	10.7322	0.983504
8212	+	C	CATCGTC	3.24795	2.50599	2.50599	5.36025	1.8776
8274	+	C	ACCCCCT	3.40965	2.50599	2.50599	5.2195	2.50346
8289	+	A	TCTAGAG	2.27058	2.50599	2.50599	3.14343	1.16232
9089	+	C	CCTCTAC	2.60534	2.50599	2.50599	4.05831	1.25173
9154	+	C	ATCCAAG	2.24026	2.50599	2.50599	2.87366	1.34114
9648	+	C	GCTCACC	2.84037	2.50599	2.50599	4.31635	1.69878
9781	-	A	TAGATGC	1.78025	2.50599	2.50599	0.15248	2.68228
10000	+	G	TTAGTAT	4.71019	2.50599	2.50599	9.74697	1.8776
10952	+	C	CCCCTCC	2.77885	2.50599	2.50599	4.66823	1.16232
11474	-	C	CGCCTAG	2.31671	2.50599	2.50599	0.15248	4.29165
11586	+	G	TCTGCCT	2.3068	2.50599	2.50599	3.78854	0.625866
11645	+	C	GCCCTCG	2.40492	2.50599	2.50599	2.92057	1.78819
11837	+	C	TGACTTC	3.06464	2.50599	2.50599	4.36327	2.32465
11972	-	G	ATAGGGC	2.37076	2.50599	2.50599	3.35455	1.25173
13090	+	A	ACTATAG	2.01158	2.50599	2.50599	2.54524	0.983504
13092	+	A	TATAGTT	2.4103	2.50599	2.50599	3.02614	1.69878
13096	+	G	GTTGTAG	2.02331	2.50599	2.50599	2.58043	0.983504
13098	+	A	TGTAGCA	2.76019	2.50599	2.50599	3.71816	2.05642
13139	+	A	CAGAAAA	2.75347	2.50599	2.50599	4.94973	0.804685
13140	+	A	AGAAAAT	2.3723	2.50599	2.50599	4.16387	0.447047
13567	+	A	TCTATTA	2.88774	2.50599	2.50599	4.01139	2.14583
13579	+	G	ATCGCTA	2.09907	2.50599	2.50599	2.89712	0.894094
13982	+	C	TGCCCCT	1.97176	2.50599	2.50599	0.0117292	3.39756
14125	-	G	TTAGGAT	2.60027	2.50599	2.50599	2.07607	3.21874
14678	-	G	CGAGAAT	2.91473	2.50599	2.50599	5.25469	0.983504
14686	-	C	AGTCCGT	2.71327	2.50599	2.50599	3.57741	2.05642
14702	+	A	ACCAATG	2.26225	2.50599	2.50599	2.8502	1.43055
14772	-	G	AGGGGGT	2.36826	2.50599	2.50599	2.72118	1.8776
14774	-	G	TTAGGGG	2.36486	2.50599	2.50599	2.97922	1.60937
15632	+	C	TTACTAT	2.682	2.50599	2.50599	3.48358	2.05642
16337	-	G	TGTGCTA	2.49899	2.50599	2.50599	0.609919	4.38106
16346	+	G	ACAGTCA	2.31345	2.50599	2.50599	1.84149	2.59287
16347	-	A	TTGACTG	1.98105	2.50599	2.50599	0.129021	3.30815
16380	+	C	CCCCTCA	2.23224	2.50599	2.50599	0.703753	3.48697
16407	-	G	GAGGATG	2.72377	2.50599	2.50599	0.926608	4.7387
16427	-	G	TGCGGGA	2.07931	2.50599	2.50599	0.692023	3.03992
16436	-	C	GCACTCT	2.11597	2.50599	2.50599	0.89142	2.95051
16460	+	C	GCCCATA	3.25542	2.50599	2.50599	1.8063	5.45398
16467	-	G	CAAGTGT	2.91829	2.50599	2.50599	1.68901	4.55988
22	-	A	TTAATAG	2.87699	2.50346	0.626498	5.501	2.50346
863	-	G	TTAGTAT	8.62844	2.50346	21.9274	1.45442	2.50346
1410	-	C	ACCCTTA	2.44395	2.50346	2.50599	2.32238	2.50346
2776	-	C	GACCTGT	2.22015	2.50346	0.626498	3.53049	2.50346
5216	+	C	CCTCTCC	1.72456	2.50346	2.50599	0.164209	2.50346
7792	+	C	GCCCGCC	3.34507	2.50346	6.26498	1.26675	2.50346
8740	+	C	ATACTAG	3.46236	2.50346	6.26498	1.61863	2.50346
13082	+	C	ACTCAAG	2.53225	2.50346	1.87949	3.2138	2.50346
13573	-	G	TGAGAGT	2.03342	2.50346	2.50599	1.09082	2.50346
14850	-	G	AGTGAGC	4.28043	2.50346	8.14448	2.19336	2.50346
15596	+	G	TCCGTCC	2.51729	2.50346	0.626498	4.42191	2.50346
15636	+	C	TATCCAT	2.36805	2.50346	1.87949	2.72118	2.50346
16228	-	G	ATAGTTG	13.1531	2.50346	34.4574	2.49832	2.50346
6753	-	C	ACCCTAG	1.95768	2.47486	0.626498	2.47486	2.77169
4223	-	G	ATGGAGA	4.66902	2.46313	10.024	2.46313	1.51996
3571	+	C	CCCCTCC	4.96314	2.45141	10.024	2.45141	2.41405
1440	-	C	ACTCTTA	2.63227	2.43968	3.13249	2.43968	2.32465
6713	-	G	TATGTAT	2.36383	2.43968	2.50599	2.43968	2.14583
10982	+	C	CCCCTCA	2.27421	2.43968	1.87949	2.43968	2.50346
12796	-	G	TGAGCAA	2.0621	2.42795	3.13249	2.42795	0.625866
7216	+	G	CCCGACG	2.59507	2.41622	4.38549	2.41622	0.983504
7223	+	C	TTACTCG	5.87658	2.41622	13.783	2.41622	1.43055
280	+	C	CATCATA	3.05831	2.41405	0.626498	6.13438	2.41405
916	-	G	TTGGGTT	2.31963	2.41405	3.75899	0.785857	2.41405
5168	+	C	CACCTGA	3.44429	2.41405	6.26498	1.65382	2.41405
6496	+	C	TATCTCT	3.05372	2.41405	1.87949	4.86762	2.41405
6857	+	C	CGTCAAA	2.36629	2.41405	0.626498	4.05831	2.41405
6931	+	G	TAGGATT	2.94034	2.41405	1.87949	4.52748	2.41405
6995	+	C	AGACATC	2.07076	2.41405	1.253	2.54524	2.41405
8182	+	C	AATCTGT	3.85751	2.41405	1.253	7.90549	2.41405
8321	+	C	AACCTTT	2.36399	2.41405	1.253	3.42493	2.41405
9061	+	C	ACCCTAG	1.91667	2.41405	0.626498	2.70945	2.41405
9893	+	C	ATCCAAA	2.74095	2.41405	1.87949	3.92929	2.41405
9954	+	C	TGACTAT	3.17331	2.41405	1.253	5.85288	2.41405
12533	-	C	TGTCAGT	2.08249	2.41405	1.253	2.58043	2.41405
12568	+	C	TCCCTAA	5.34265	2.41405	13.1565	0.457439	2.41405
12610	-	C	CTACAGG	2.46174	2.41405	1.253	3.71816	2.41405
13116	+	C	ACTCATC	4.28597	2.41405	0.626498	9.81735	2.41405
14283	+	C	ACCCCTC	2.1437	2.41405	3.75899	0.258043	2.41405
15101	+	C	ATCCTCC	1.78859	2.41405	2.50599	0.44571	2.41405
15749	-	G	TTAGAAT	2.59696	2.41405	0.626498	4.75033	2.41405
16491	-	A	GATACAG	2.07332	2.41405	3.75899	0.0469168	2.41405
16540	+	C	CCACACG	2.17242	2.41405	1.253	2.8502	2.41405
311	+	C	CCTCCCC	2.11326	2.40449	1.253	2.40449	2.68228
6591	-	G	ATAGAAT	2.68036	2.40449	3.75899	2.40449	1.8776
12353	-	G	ATAGTAG	2.68057	2.40449	4.38549	2.40449	1.25173
16496	+	G	TCCGACA	2.40759	2.39276	1.87949	2.39276	2.95051
5723	-	G	ATTGAAG	4.61227	2.38103	11.277	2.38103	0.178819
13477	+	G	TTAGCAG	1.80783	2.38103	2.50599	2.38103	0.536457
62	+	G	TTCGTCT	2.54942	2.3693	3.75899	2.3693	1.51996
6776	-	A	TATATGG	2.22116	2.3693	2.50599	2.3693	1.78819
8113	+	C	TCCCGGA	2.60902	2.3693	3.75899	2.3693	1.69878
6587	+	C	CCCCATT	2.42545	2.35757	1.253	2.35757	3.66579
9367	-	A	TATATGG	2.9023	2.35757	1.253	2.35757	5.09634
9844	-	G	AAAGTTG	4.06694	2.35757	8.14448	2.35757	1.69878
3582	+	C	ACCCAAC	2.51158	2.34584	3.13249	2.34584	2.05642
10942	+	A	CCTAACA	2.27316	2.34584	3.13249	2.34584	1.34114
13576	+	A	CTCATCG	2.45198	2.34584	3.13249	2.34584	1.8776
11832	+	G	TTTGATG	1.82199	2.33411	2.50599	2.33411	0.625866
1260	+	A	TATACCG	1.90115	2.32465	3.13249	0.246313	2.32465
1457	-	C	GTTCAAC	1.99634	2.32465	0.626498	3.03787	2.32465
1953	+	A	TCTATGT	2.17092	2.32465	3.13249	1.05563	2.32465
4059	+	C	CTCCCCT	3.17249	2.32465	1.87949	5.31333	2.32465
4926	+	C	AGCCTTC	2.84084	2.32465	0.626498	5.57138	2.32465
6586	+	C	ACCCCAT	1.87607	2.32465	2.50599	0.797586	2.32465
6669	+	C	TCCCATA	2.06374	2.32465	2.50599	1.36059	2.32465
7626	-	G	GGGGAAG	3.77918	2.32465	0.626498	8.38639	2.32465
7655	+	C	TTTCATG	2.01062	2.32465	3.13249	0.574731	2.32465
7693	-	G	TAGGAAG	4.05218	2.32465	1.87949	7.9524	2.32465
7847	-	C	CGTCTGT	3.93083	2.32465	9.39747	0.0703753	2.32465
8203	+	C	TTTCATG	2.80174	2.32465	0.626498	5.45408	2.32465
9125	-	G	ATAGTCA	2.54949	2.32465	4.38549	0.938337	2.32465
9318	+	C	TTCCACT	1.7236	2.32465	2.50599	0.340147	2.32465
12543	+	C	AGCCACA	2.15758	2.32465	2.50599	1.64209	2.32465
13565	+	C	TATCTAT	2.06442	2.32465	1.253	2.61561	2.32465
13571	-	G	AGAGTAA	1.86435	2.32465	2.50599	0.762399	2.32465
14948	-	G	TGTGGGC	6.00743	2.32465	15.6625	0.0351876	2.32465
15207	+	C	TCCCATA	2.819	2.32465	1.253	4.87935	2.32465
16465	+	C	TAACACT	6.5978	2.32465	15.6625	1.8063	2.32465
3567	+	C	AACCCCC	2.50376	2.32238	3.13249	2.32238	2.05642
2421	-	C	TGACAGT	2.49943	2.31065	1.87949	2.31065	3.30815
2484	-	G	TAAGATT	2.94732	2.31065	4.38549	2.31065	2.14583
3155	-	G	TGTGAAG	2.35084	2.31065	3.13249	2.31065	1.60937
3235	+	G	TAAGATG	1.90358	2.31065	2.50599	2.31065	0.894094
7896	-	C	TACCATT	2.11157	2.31065	0.626498	2.31065	3.39756
312	+	C	CTCCCCC	1.75002	2.29893	0.626498	2.29893	2.32465
5696	-	G	GCTGTTA	3.21248	2.29893	6.89148	2.29893	0.447047
389	+	G	CCAGATT	2.55185	2.2872	3.75899	2.2872	1.60937
13471	+	G	CTAGCAT	2.34323	2.2872	3.75899	2.2872	0.983504
15026	+	C	TGCCTCT	2.87905	2.2872	1.87949	2.2872	4.47047
5932	+	C	CTACAAA	2.01106	2.27547	2.50599	2.27547	1.25173
13601	+	A	CCTATAG	3.17444	2.27547	5.63848	2.27547	1.60937
1703	+	C	TTACTAC	2.27147	2.25201	2.50599	2.25201	2.05642
3507	+	C	TACCATC	2.15205	2.25201	1.87949	2.25201	2.32465
6213	+	C	TGACTCT	2.51032	2.25201	3.75899	2.25201	1.51996
12370	-	G	TCAGGGT	1.73438	2.25201	0.626498	2.25201	2.32465
18	-	G	TAGGGTG	5.96943	2.23524	1.87949	13.7936	2.23524
170	+	C	CTACGTT	2.90487	2.23524	0.626498	5.85288	2.23524
728	-	G	TTAGAGG	6.42495	2.23524	16.289	0.750669	2.23524
917	-	G	CTTGGGT	2.15446	2.23524	3.75899	0.469168	2.23524
1323	-	C	TAACGTC	2.01371	2.23524	3.75899	0.0469168	2.23524
1731	+	A	TTTACCC	1.96127	2.23524	3.13249	0.516085	2.23524
2705	-	A	GTTATGC	2.43341	2.23524	1.253	3.81199	2.23524
4050	+	C	TGACGCA	3.09415	2.23524	1.253	5.79423	2.23524
4207	-	G	TAAGTAA	2.91592	2.23524	1.87949	4.63304	2.23524
5396	+	C	TAACAAC	2.47251	2.23524	1.253	3.92929	2.23524
7025	+	A	TGTAGCC	1.97826	2.23524	0.626498	3.07305	2.23524
7694	+	C	TTCCTAG	1.9877	2.23524	1.253	2.47486	2.23524
9036	+	C	ACTCATG	2.5507	2.23524	1.253	4.16387	2.23524
10186	+	C	ACCCTAT	2.26623	2.23524	3.13249	1.43096	2.23524
10545	-	G	TGAGGTG	2.16755	2.23524	1.253	3.01441	2.23524
10673	+	C	CGCCTGC	2.4086	2.23524	3.75899	1.23157	2.23524
11085	+	C	TAACATT	1.74368	2.23524	0.626498	2.3693	2.23524
11791	+	C	CCTCTCT	3.73697	2.23524	1.87949	7.09617	2.23524
13468	+	C	AGCCTAG	3.13945	2.23524	0.626498	6.55663	2.23524
13584	+	C	TACCTCC	2.51713	2.23524	1.87949	3.43666	2.23524
16214	-	G	ATTGCTG	2.50081	2.23524	3.13249	2.13472	2.23524
16345	+	A	TACAGTC	1.69379	2.23524	2.50599	0.340147	2.23524
16449	+	C	CCTCGCT	1.66251	2.23524	2.50599	0.246313	2.23524
16488	+	C	GAACTGT	2.13168	2.23524	2.50599	1.65382	2.23524
14770	-	G	GGGGTTA	2.29388	2.22855	3.75899	2.22855	0.894094
13925	+	C	ACCCTAG	1.69285	2.21682	0.626498	2.21682	2.23524
7236	+	G	CCCGATG	2.34566	2.20509	3.75899	2.20509	1.07291
8257	+	A	CGTATTT	2.16685	2.20509	3.75899	2.20509	0.536457
13587	+	C	CTCCCTG	2.37526	2.20509	3.13249	2.20509	1.78819
1469	-	C	CTTCAGG	1.98391	2.19336	3.13249	2.19336	0.625866
3545	+	C	TCACCAT	7.26412	2.19336	18.1685	2.19336	1.43055
5939	+	C	CCACAAA	2.72941	2.19336	4.38549	2.19336	1.60937
6795	-	C	CGTCTAT	2.43011	2.19336	0.626498	2.19336	4.47047
1454	-	C	CAACTAA	2.93063	2.1699	5.63848	2.1699	0.983504
6799	-	A	TCTACGT	2.54193	2.1699	1.87949	2.1699	3.57638
9547	-	C	TGCCCTC	2.09488	2.1699	1.87949	2.1699	2.23524
14637	-	G	TTAGTAA	2.33394	2.1699	3.75899	2.1699	1.07291
6150	+	G	CTAGTTC	1.91257	2.15817	3.13249	2.15817	0.447047
16232	-	G	TGTGATA	1.70311	2.15817	0.626498	2.15817	2.32465
2683	+	C	TGACCTG	3.78795	2.14645	8.14448	2.14645	1.07291
7725	+	C	TCACAAC	4.2352	2.14645	8.77098	2.14645	1.78819
12364	-	G	TTAGGGT	1.6992	2.14645	0.626498	2.14645	2.32465
36	-	C	GCTCCCG	2.57011	2.14583	0.626498	4.938	2.14583
548	-	G	TTGGTTC	3.29003	2.14583	6.89148	0.832774	2.14583
560	+	C	CCCCAAA	1.70215	2.14583	0.626498	2.33411	2.14583
630	-	G	TGTGAGC	2.28887	2.14583	3.75899	0.961795	2.14583
729	-	A	TTTAGAG	1.82981	2.14583	3.13249	0.211126	2.14583
965	+	C	CCCCAAT	4.04164	2.14583	8.77098	1.20811	2.14583
1163	-	G	TGAGTTT	2.32567	2.14583	4.38549	0.44571	2.14583
1906	-	C	TTTCGGG	2.55797	2.14583	5.01199	0.516085	2.14583
1981	-	C	TACCTAT	1.9862	2.14583	3.13249	0.680294	2.14583
2645	-	C	ACCCTCG	2.48733	2.14583	1.87949	3.43666	2.14583
4255	-	G	TTTGAGG	2.56781	2.14583	1.253	4.30462	2.14583
5229	+	C	GGCCTGC	1.67181	2.14583	2.50599	0.363606	2.14583
6722	-	C	GACCATA	2.29507	2.14583	3.13249	1.6069	2.14583
7079	+	C	AGGCTTC	3.48269	2.14583	1.253	7.04926	2.14583
7174	+	C	TAACTTT	4.11836	2.14583	0.626498	9.58277	2.14583
7215	+	C	CCCCGAC	2.78702	2.14583	4.38549	1.82976	2.14583
7725	-	G	GTTGTGA	1.71388	2.14583	0.626498	2.3693	2.14583
7787	+	C	ATCCTGC	2.52736	2.14583	3.75899	1.67728	2.14583
8215	+	C	CGTCCTA	3.0901	2.14583	0.626498	6.49798	2.14583
9970	+	C	TCTCCAT	3.0777	2.14583	1.87949	5.20777	2.14583
11142	+	C	TCCCCAC	2.45928	2.14583	3.13249	2.09953	2.14583
11817	+	C	TCCCACT	3.05815	2.14583	1.87949	5.14912	2.14583
11963	-	C	TGACTAG	1.74124	2.14583	0.626498	2.45141	2.14583
12506	-	A	TCTAGGC	1.67869	2.14583	0.626498	2.26374	2.14583
13775	+	C	AAACAAC	1.81027	2.14583	3.13249	0.15248	2.14583
15175	+	C	GGCCACA	2.33161	2.14583	0.626498	4.22252	2.14583
3549	+	C	CATCGCT	1.87474	2.13472	2.50599	2.13472	0.983504
7036	+	A	TCCACTA	2.9487	2.13472	5.63848	2.13472	1.07291
15598	+	C	CGTCCCT	2.82907	2.13472	4.38549	2.13472	1.96701
7741	-	A	AGTATTA	1.66157	2.12299	0.626498	2.12299	2.23524
12769	-	C	CCTCTCA	2.07966	2.12299	3.13249	2.12299	0.983504
16501	+	C	CATCTGG	1.98941	2.12299	0.626498	2.12299	3.21874
6950	+	C	CACCGTA	2.22435	2.11126	1.87949	2.11126	2.68228
7719	+	C	TAACACT	2.16495	2.11126	2.50599	2.11126	1.8776
15789	-	G	ATGGTAA	1.6881	2.11126	2.50599	2.11126	0.447047
3531	+	G	CCCGACC	3.26523	2.09953	6.89148	2.09953	0.804685
3575	+	C	TCCCCAT	5.47256	2.09953	12.53	2.09953	1.78819
10938	+	C	ACCCCCT	1.83321	2.09953	2.50599	2.09953	0.894094
15991	+	C	ACCCAAA	1.92219	2.09953	1.253	2.09953	2.41405
6548	+	C	CCTCAAC	2.06709	2.0878	0.626498	2.0878	3.48697
1695	+	C	ACTCCAC	3.01857	2.07607	5.63848	2.07607	1.34114
5170	+	G	CCTGAAA	6.80757	2.07607	17.542	2.07607	0.804685
5728	-	A	AGTAGAT	9.6118	2.07607	25.6864	2.07607	1.07291
1978	+	A	TTTATAG	2.3573	2.06434	0.626498	2.06434	4.38106
136	+	G	TTTGATT	1.9343	2.05642	0.626498	3.11997	2.05642
306	+	C	CCCCCCC	2.67647	2.05642	1.87949	4.09349	2.05642
308	+	C	CCCCCTC	2.37771	2.05642	1.253	3.82372	2.05642
536	+	C	ACCCCAT	2.34805	2.05642	1.87949	3.10824	2.05642
559	-	G	TTGGGGT	5.2078	2.05642	13.1565	0.410522	2.05642
861	-	A	AGTATAG	1.69674	2.05642	2.50599	0.527814	2.05642
873	-	C	AACCCTG	1.78437	2.05642	3.13249	0.164209	2.05642
1185	-	G	TATGAAG	1.79219	2.05642	3.13249	0.187667	2.05642
1445	-	C	ACTCTAC	3.24917	2.05642	5.63848	2.05261	2.05642
3001	-	C	GTCCTGA	1.53253	2.05642	2.50599	0.0351876	2.05642
3040	-	C	GAACAAA	2.79835	2.05642	0.626498	5.71213	2.05642
6057	+	C	GACCACA	3.26413	2.05642	6.89148	0.844503	2.05642
6315	+	C	TCCCACC	2.11805	2.05642	0.626498	3.67124	2.05642
7151	+	C	TATCATA	2.4582	2.05642	0.626498	4.69168	2.05642
7628	-	G	TAGGGGA	3.43725	2.05642	1.253	7.00234	2.05642
7877	+	A	ATCAAAT	1.62246	2.05642	2.50599	0.304959	2.05642
7931	-	G	TTAGTCC	3.92029	2.05642	8.14448	1.55999	2.05642
8184	+	G	TCTGTGG	5.49377	2.05642	1.253	13.1719	2.05642
9678	+	C	AACCAAA	1.89911	2.05642	0.626498	3.01441	2.05642
9873	+	C	CAACTAA	2.0408	2.05642	2.50599	1.55999	2.05642
12717	+	C	TACCATA	1.91084	2.05642	0.626498	3.04959	2.05642
13088	+	C	GCACTAT	2.27997	2.05642	1.253	3.53049	2.05642
14578	+	C	AATCAAT	3.49981	2.05642	1.253	7.19001	2.05642
14828	-	A	CGGAGAT	1.73975	2.05642	2.50599	0.656836	2.05642
15616	+	C	AGGCGTC	1.6137	2.05642	0.626498	2.15817	2.05642
16511	-	G	GAAGTAG	9.29683	2.05642	25.0599	0.774128	2.05642
7769	+	G	ATAGAAA	2.79821	2.04088	5.63848	2.04088	0.715276
211	+	A	TTAATTA	2.28702	2.02915	3.75899	2.02915	1.07291
6249	+	G	TCTGCTA	3.92788	2.02915	8.77098	2.02915	0.983504
6471	+	A	CTAATCA	4.37556	2.02915	10.6505	2.02915	0.447047
16456	-	C	GGCCCGG	5.47532	2.02915	1.87949	2.02915	12.5173
6878	+	C	CGCCACA	1.95443	2.01742	1.253	2.01742	2.59287
8092	+	C	AGGCTTA	2.2531	2.01742	3.13249	2.01742	1.60937
10943	+	A	CTAACAA	2.34293	2.01742	4.38549	2.01742	0.625866
8766	+	C	TGCCACA	2.93424	2.0057	1.87949	2.0057	4.91752
16460	-	G	TATGGGC	3.44068	2.0057	1.253	2.0057	7.06335
10009	+	G	ATAGTAC	2.99162	1.99397	6.89148	1.99397	0.0894094
13051	-	C	GGCCTTC	1.61857	1.99397	0.626498	1.99397	2.23524
16495	+	C	ATCCGAC	2.30404	1.99397	0.626498	1.99397	4.29165
3530	+	C	CCCCGAC	3.25594	1.98224	6.89148	1.98224	0.894094
6920	+	C	GCTCTGA	2.4502	1.98224	3.75899	1.98224	1.60937
2690	+	G	CCCGTGA	1.70079	1.97051	2.50599	1.97051	0.625866
3559	+	C	CTACTAT	2.38689	1.97051	4.38549	1.97051	0.804685
5945	+	C	AGACATT	2.50611	1.97051	4.38549	1.97051	1.16232
13080	-	G	TGAGTGG	1.64118	1.97051	2.50599	1.97051	0.447047
435	+	C	ACCCCCC	2.61539	1.96701	1.87949	3.99966	1.96701
570	-	G	GGGGGGT	1.72949	1.96701	2.50599	0.715482	1.96701
639	-	G	ATGGGGT	2.3169	1.96701	4.38549	0.59819	1.96701
806	+	C	CCCCACG	1.55747	1.96701	2.50599	0.199397	1.96701
1244	+	C	CCTCTTG	3.62854	1.96701	8.14448	0.774128	1.96701
2440	-	C	GAGCATG	1.58389	1.96701	0.626498	2.15817	1.96701
2884	-	G	ATAGTAG	2.01881	1.96701	2.50599	1.58344	1.96701
3214	-	G	TGGGTGG	1.74513	1.96701	2.50599	0.762399	1.96701
3215	-	G	TTGGGTG	1.64739	1.96701	2.50599	0.469168	1.96701
4054	+	C	GCACTCT	2.73106	1.96701	1.253	4.97319	1.96701
4274	-	A	ATCAGAC	11.3459	1.96701	30.6984	1.37232	1.96701
5025	+	C	ACCCACA	2.51832	1.96701	0.626498	4.96146	1.96701
5392	+	C	TATCTAA	1.88103	1.96701	0.626498	3.04959	1.96701
5933	+	A	TACAAAC	3.11381	1.96701	5.63848	1.73592	1.96701
6000	-	G	TTAGAGC	1.85528	1.96701	1.253	2.34584	1.96701
6492	+	C	CTCCTAT	3.09076	1.96701	1.253	6.05227	1.96701
7066	+	C	TTGCCAT	2.63885	1.96701	1.87949	4.07004	1.96701
7073	+	A	CATAGGA	2.59975	1.96701	1.87949	3.95274	1.96701
7433	+	C	ATACATA	1.82791	1.96701	1.253	2.26374	1.96701
7627	-	G	AGGGGAA	3.52083	1.96701	1.253	7.34249	1.96701
7650	+	C	TCACCTT	2.17223	1.96701	4.38549	0.164209	1.96701
7708	+	C	TGCCCTT	3.02779	1.96701	5.63848	1.47788	1.96701
7876	+	C	CATCAAA	1.8054	1.96701	3.13249	0.316689	1.96701
7905	-	G	TAGGTTC	1.92566	1.96701	1.253	2.55697	1.96701
9008	+	C	TAACCGC	2.55283	1.96701	1.87949	3.81199	1.96701
9783	-	A	CGTAGAT	1.53401	1.96701	2.50599	0.129021	1.96701
13156	+	C	ATCCAAA	3.09305	1.96701	0.626498	6.68565	1.96701
13212	+	C	CGCCCTT	2.5043	1.96701	1.253	4.29289	1.96701
13503	+	C	TTTCTAC	1.95532	1.96701	0.626498	3.27245	1.96701
13509	+	C	CTCCAAA	2.6623	1.96701	1.87949	4.14041	1.96701
13756	+	C	TCCCCCG	1.5301	1.96701	2.50599	0.117292	1.96701
14810	-	G	TGGGGAG	2.11885	1.96701	1.87949	2.51005	1.96701
14827	-	G	GGAGATG	1.98821	1.96701	1.253	2.74464	1.96701
14950	+	C	CCACATC	2.27389	1.96701	4.38549	0.469168	1.96701
14957	+	C	ACTCGAG	1.75295	1.96701	2.50599	0.785857	1.96701
15075	-	G	TCTGAGT	1.5692	1.96701	2.50599	0.234584	1.96701
15602	+	A	CCTAACA	2.49904	1.96701	3.75899	1.77111	1.96701
15952	+	C	GGACAAA	2.01167	1.96701	1.253	2.81501	1.96701
16478	+	C	TAGCTAA	3.46433	1.96701	8.14448	0.281501	1.96701
7754	+	G	TCAGACG	1.99491	1.95878	2.50599	1.95878	1.51996
7760	-	G	CCTGAGC	1.9353	1.95878	2.50599	1.95878	1.34114
8115	+	G	CCGGACG	1.60747	1.95878	2.50599	1.95878	0.357638
13578	+	C	CATCGCT	2.05473	1.95878	3.13249	1.95878	1.07291
5534	-	G	TTGGTCT	1.81176	1.94705	1.253	1.94705	2.23524
6285	+	G	ACAGTCT	2.79674	1.94705	5.63848	1.94705	0.804685
6449	-	G	GAGGGGC	1.8422	1.94705	3.13249	1.94705	0.447047
7218	+	C	CGACGTT	2.64751	1.94705	5.01199	1.94705	0.983504
10872	+	C	TCCCTCT	2.07999	1.94705	1.253	1.94705	3.03992
5151	+	C	ACCCTAC	1.95687	1.93532	1.253	1.93532	2.68228
12511	+	C	GACCAAG	1.68843	1.93532	0.626498	1.93532	2.50346
5993	-	G	TGTGCCT	3.3556	1.92359	6.89148	1.92359	1.25173
6467	+	C	CGTCCTA	2.75891	1.92359	5.01199	1.92359	1.34114
6885	+	C	CTCCACG	1.80394	1.92359	1.253	1.92359	2.23524
395	+	A	TTCAAAT	1.5614	1.91186	0.626498	1.91186	2.14583
3529	+	C	GCCCCGA	2.96383	1.91186	5.63848	1.91186	1.34114
13046	-	A	TCTATGG	2.06889	1.91186	3.13249	1.91186	1.16232
13586	+	C	CCTCCCT	2.42674	1.91186	3.75899	1.91186	1.60937
317	+	C	CCGCTTC	2.00474	1.90013	1.253	1.90013	2.8611
4253	-	G	TGAGGGG	2.75109	1.90013	5.01199	1.90013	1.34114
5043	+	G	ATAGCAG	3.58663	1.90013	8.14448	1.90013	0.715276
6528	-	G	GTAGTAT	1.97557	1.90013	3.13249	1.90013	0.894094
8942	+	C	TCCCCAT	1.73652	1.90013	1.253	1.90013	2.05642
10986	+	C	TCACAAT	2.03497	1.90013	2.50599	1.90013	1.69878
14811	+	C	TCCCCAC	1.82592	1.90013	1.253	1.90013	2.32465
1686	+	A	CCCAAAC	2.00147	1.8884	3.13249	1.8884	0.983504
5806	-	A	CATATTG	1.7622	1.8884	0.626498	1.8884	2.77169
7734	-	A	GTTAGTT	1.97082	1.8884	0.626498	1.8884	3.39756
8734	+	C	TCTCTTA	1.61318	1.8884	0.626498	1.8884	2.32465
13114	-	G	TGAGTAA	2.86639	1.8884	5.01199	1.8884	1.69878
15375	+	G	TAGGAAT	2.26991	1.8884	3.75899	1.8884	1.16232
1	-	C	GATCCAT	2.20833	1.87949	1.87949	3.22553	1.51996
90	+	G	ATTGCGA	1.61117	1.87949	1.87949	1.97051	0.983504
120	+	C	TGTCGCA	1.80312	1.87949	1.87949	1.38405	2.14583
273	+	C	ACACAGA	2.41946	1.87949	1.87949	3.85891	1.51996
388	+	A	ACCAGAT	1.83145	1.87949	1.87949	1.29021	2.32465
597	-	G	TTTGAGG	2.32202	1.87949	1.87949	1.68901	3.39756
611	-	C	TTTCAGT	2.3117	1.87949	1.87949	1.03217	4.02342
638	-	G	TGGGGTG	1.96874	1.87949	1.87949	1.25503	2.77169
640	-	G	TATGGGG	1.62667	1.87949	1.87949	0.586461	2.41405
670	-	G	ATAGAAA	1.55976	1.87949	1.87949	0.832774	1.96701
717	-	C	ACTCACT	1.75319	1.87949	1.87949	0.340147	3.03992
820	-	C	TCACTGC	1.62276	1.87949	1.87949	0.574731	2.41405
859	-	A	TATAGCT	1.72781	1.87949	1.87949	0.621648	2.68228
877	-	C	GACCAAC	1.44099	1.87949	1.87949	0.387064	2.05642
1252	-	C	AGGCTGA	1.31588	1.87949	1.87949	0.0117292	2.05642
1350	-	C	TGCCACC	2.19338	1.87949	1.87949	0.140751	4.55988
1452	-	A	ACTAAGC	1.47779	1.87949	1.87949	2.01742	0.536457
1631	-	G	TAAGTTG	1.80062	1.87949	1.87949	0.750669	2.77169
1702	+	A	CTTACTA	1.70058	1.87949	1.87949	1.97051	1.25173
1776	-	C	TATCTAT	1.68923	1.87949	1.87949	0.774128	2.41405
1780	-	A	ACTATAT	1.95015	1.87949	1.87949	1.02044	2.95051
1992	+	C	CGACAAA	1.8808	1.87949	1.87949	1.34886	2.41405
2068	+	C	ACCCTCT	1.79767	1.87949	1.87949	0.563002	2.95051
2403	-	C	TGACTTG	2.18679	1.87949	1.87949	2.80328	1.8776
2427	-	G	TTGGGTT	1.62231	1.87949	1.87949	1.02044	1.96701
2502	+	C	TACCAAA	1.77037	1.87949	1.87949	1.19638	2.23524
2548	+	C	TGCCCAG	1.72006	1.87949	1.87949	1.31367	1.96701
2650	-	G	GCTGAAC	1.82775	1.87949	1.87949	3.42493	0.178819
2671	-	G	ACTGGTT	3.29767	1.87949	1.87949	6.40415	1.60937
2674	-	A	TTCACTG	1.97964	1.87949	1.87949	2.89712	1.16232
2687	-	G	CGGGCAG	2.18103	1.87949	1.87949	3.85891	0.804685
2688	+	C	TGCCCGT	2.06854	1.87949	1.87949	2.62734	1.69878
2692	-	C	CTTCACG	2.49329	1.87949	1.87949	4.52748	1.07291
2702	-	C	ATGCCCG	2.02317	1.87949	1.87949	3.29591	0.894094
2712	-	C	TTGCTGT	2.19615	1.87949	1.87949	3.63606	1.07291
2721	+	G	CGAGAAG	2.31691	1.87949	1.87949	4.44537	0.625866
2733	+	G	ATGGAGC	2.76461	1.87949	1.87949	6.14611	0.268228
2967	+	C	TATCAAC	1.89843	1.87949	1.87949	1.75938	2.05642
3070	+	G	TGAGTTC	1.43708	1.87949	1.87949	0.375335	2.05642
3078	-	G	TCCGGTC	1.50811	1.87949	1.87949	2.2872	0.357638
3179	-	C	TATCATT	2.28093	1.87949	1.87949	1.20811	3.7552
3437	-	C	AGCCCGT	1.67801	1.87949	1.87949	1.00871	2.14583
3561	+	A	ACTATGA	1.64488	1.87949	1.87949	1.98224	1.07291
4056	+	C	ACTCTCC	2.90817	1.87949	1.87949	5.32506	1.51996
4060	+	C	TCCCCTG	3.64416	1.87949	1.87949	7.35422	1.69878
4076	+	C	CAACATA	2.77435	1.87949	1.87949	5.81769	0.625866
4250	-	G	GGGGGAA	1.75775	1.87949	1.87949	2.05261	1.34114
4252	-	G	GAGGGGG	1.90382	1.87949	1.87949	1.86494	1.96701
4940	+	C	TCTCTCA	3.371	1.87949	1.87949	6.80294	1.43055
4946	+	C	AATCTTA	2.14289	1.87949	1.87949	3.56568	0.983504
4949	+	A	CTTATCC	2.08912	1.87949	1.87949	3.22553	1.16232
4951	+	C	TATCCAT	2.14334	1.87949	1.87949	3.11997	1.43055
5194	+	C	CACCCTT	1.37991	1.87949	1.87949	0.29323	1.96701
5195	+	C	ACCCTTA	1.96771	1.87949	1.87949	0.715482	3.30815
5207	+	C	ATCCACC	1.89637	1.87949	1.87949	0.680294	3.12933
5355	-	G	TTAGGCG	1.93996	1.87949	1.87949	1.79457	2.14583
5386	+	C	TCCCCAT	2.50739	1.87949	1.87949	3.76508	1.8776
5530	-	G	TCTGTAT	1.87357	1.87949	1.87949	2.31065	1.43055
5606	-	G	AGAGTGG	1.78025	1.87949	1.87949	2.29893	1.16232
5820	-	G	TCCGAGG	1.9913	1.87949	1.87949	2.21682	1.8776
5840	-	G	TTAGGCC	2.54649	1.87949	1.87949	3.88237	1.8776
5899	+	C	CCCCACT	1.46202	1.87949	1.87949	0.539544	1.96701
5988	+	C	GTCCTAG	1.82665	1.87949	1.87949	2.1699	1.43055
6062	-	G	GTAGATG	1.92093	1.87949	1.87949	2.0057	1.8776
6069	-	C	TAACGTT	2.21402	1.87949	1.87949	1.45442	3.30815
6172	+	C	CCCCCGA	1.86774	1.87949	1.87949	2.6508	1.07291
6354	+	C	TTACACC	1.84767	1.87949	1.87949	2.32238	1.34114
6460	+	G	TCTGATC	2.84421	1.87949	1.87949	5.75904	0.894094
6463	+	C	GATCCGT	1.76653	1.87949	1.87949	1.90013	1.51996
6468	-	G	TTAGGAC	1.79397	1.87949	1.87949	2.69772	0.804685
6504	-	C	GGACTGG	1.92491	1.87949	1.87949	2.73291	1.16232
6522	+	A	ATCACTA	1.7905	1.87949	1.87949	2.24028	1.25173
6523	-	G	ATAGTGA	2.0363	1.87949	1.87949	2.70945	1.51996
6533	+	A	ACTAACA	2.10078	1.87949	1.87949	2.54524	1.8776
6848	+	C	CCCCACC	2.15942	1.87949	1.87949	2.72118	1.8776
7005	+	C	CTACACG	1.57502	1.87949	1.87949	2.04088	0.804685
7012	+	C	ACACGTA	1.82761	1.87949	1.87949	1.99397	1.60937
7082	+	C	CTTCATT	3.53713	1.87949	1.87949	6.94369	1.78819
7090	+	G	ACTGATT	4.72332	1.87949	1.87949	11.307	0.983504
7095	+	C	TTTCCCC	3.06751	1.87949	1.87949	5.9819	1.34114
7190	+	C	ACACTTT	2.60225	1.87949	1.87949	4.58612	1.34114
7287	+	C	TCTCTAA	1.59495	1.87949	1.87949	0.938337	1.96701
7714	-	G	TAGGAAA	2.2025	1.87949	1.87949	3.56568	1.16232
7767	-	A	TCTATTT	1.76204	1.87949	1.87949	0.903149	2.50346
7888	+	C	TGGCCAC	1.4092	1.87949	1.87949	0.0234584	2.32465
7889	+	C	GGCCACC	3.03376	1.87949	1.87949	0.516085	6.70571
8038	-	A	TATACGA	1.72877	1.87949	1.87949	0.44571	2.8611
8146	+	A	TACACGA	2.76403	1.87949	1.87949	5.16085	1.25173
8163	+	A	ACTACGG	3.23851	1.87949	1.87949	5.95844	1.8776
8179	+	A	TGAAATC	2.13264	1.87949	1.87949	3.62433	0.894094
8196	+	A	ACCACAG	2.17174	1.87949	1.87949	3.74162	0.894094
8207	+	C	ATGCCCA	2.64917	1.87949	1.87949	4.72687	1.34114
8219	+	G	CTAGAAT	3.99271	1.87949	1.87949	9.38337	0.715276
8231	+	C	CCCCTAA	3.43894	1.87949	1.87949	7.09617	1.34114
8282	+	C	TACCCCC	1.87703	1.87949	1.87949	2.76809	0.983504
8283	+	C	ACCCCCT	1.9674	1.87949	1.87949	2.59216	1.43055
8284	+	C	CCCCCTC	2.02848	1.87949	1.87949	2.68599	1.51996
8287	+	C	CCTCTAG	2.41606	1.87949	1.87949	4.11695	1.25173
8299	+	G	ACTGTAA	2.18007	1.87949	1.87949	4.03485	0.625866
8771	-	G	TTAGTTG	1.64032	1.87949	1.87949	0.269772	2.77169
9004	-	G	TTAGGCG	1.42388	1.87949	1.87949	0.246313	2.14583
9049	-	C	TTCCAAT	1.67263	1.87949	1.87949	0.903149	2.23524
9144	+	C	TGTCGCC	1.97964	1.87949	1.87949	2.89712	1.16232
9375	-	A	ATCATTG	1.96682	1.87949	1.87949	1.6069	2.41405
9438	-	C	GGCCTTT	1.68096	1.87949	1.87949	1.19638	1.96701
9753	-	C	ACTCGAA	1.49861	1.87949	1.87949	0.0234584	2.59287
9777	-	C	TGCCGTC	5.67842	1.87949	1.87949	0.492627	14.6631
9929	+	C	ATACTGG	1.92882	1.87949	1.87949	2.74464	1.16232
9939	+	G	TTTGTAG	1.56676	1.87949	1.87949	2.46313	0.357638
9947	+	G	TGTGGTT	2.25089	1.87949	1.87949	3.80026	1.07291
9948	+	G	GTGGTTT	1.76711	1.87949	1.87949	2.88539	0.536457
9962	+	G	TCTGTAT	2.76262	1.87949	1.87949	5.7825	0.625866
9966	+	G	TATGTCT	2.7748	1.87949	1.87949	5.37198	1.07291
9979	+	G	ATTGATG	3.39157	1.87949	1.87949	7.40113	0.894094
10128	-	G	GTAGTCA	1.4353	1.87949	1.87949	2.15817	0.268228
10312	+	C	TGCCACT	2.05424	1.87949	1.87949	1.2433	3.03992
10581	-	G	ATAGTAT	1.76756	1.87949	1.87949	2.43968	0.983504
10936	+	C	CGACCCC	2.17225	1.87949	1.87949	4.01139	0.625866
10954	+	C	CCTCCTA	1.63027	1.87949	1.87949	2.47486	0.536457
10957	+	A	CCTAATA	1.37665	1.87949	1.87949	1.98224	0.268228
11125	-	G	TTCGAAG	1.59213	1.87949	1.87949	2.18163	0.715276
11225	-	C	AGCCTAC	1.71172	1.87949	1.87949	1.02044	2.23524
11354	-	A	TGTAAGC	1.34959	1.87949	1.87949	0.0234584	2.14583
11603	+	C	GACCTAA	2.7689	1.87949	1.87949	4.99664	1.43055
11605	+	A	CCTAAAA	2.65352	1.87949	1.87949	4.29289	1.78819
11638	+	C	CCACATA	2.10675	1.87949	1.87949	3.63606	0.804685
11772	+	A	CTCACAG	2.06425	1.87949	1.87949	3.77681	0.536457
11813	+	C	CTACTCC	1.99432	1.87949	1.87949	3.11997	0.983504
12745	-	G	ATAGGTT	2.05348	1.87949	1.87949	3.56568	0.715276
13038	-	G	TGAGGGG	2.05348	1.87949	1.87949	3.56568	0.715276
13040	-	G	GCTGAGG	1.69622	1.87949	1.87949	2.40449	0.804685
13078	+	C	CTCCACT	2.22153	1.87949	1.87949	3.35455	1.43055
13099	+	G	GTAGCAG	1.42991	1.87949	1.87949	2.05261	0.357638
13110	-	G	TAAGAAG	1.99528	1.87949	1.87949	2.94403	1.16232
13134	+	A	CCTAGCA	2.56899	1.87949	1.87949	4.12868	1.69878
13189	+	A	ACCACTC	1.58387	1.87949	1.87949	2.60388	0.268228
13560	+	C	AGCCCTA	1.81005	1.87949	1.87949	2.29893	1.25173
13580	+	C	TCGCTAC	1.56964	1.87949	1.87949	1.93532	0.894094
13623	+	C	TCTCACC	1.94689	1.87949	1.87949	2.70945	1.25173
13662	+	C	TAACATT	1.88869	1.87949	1.87949	2.0878	1.69878
13855	+	C	TACCTAA	1.7787	1.87949	1.87949	1.48961	1.96701
14003	+	C	TAACCTG	1.52841	1.87949	1.87949	0.0234584	2.68228
14289	+	C	CTCCTTC	1.46003	1.87949	1.87949	0.175938	2.32465
14684	-	G	TCCGTGC	2.54412	1.87949	1.87949	4.67996	1.07291
14736	-	G	CTTGTAG	1.38447	1.87949	1.87949	2.0057	0.268228
14752	-	G	TGGGGTC	1.81351	1.87949	1.87949	2.75636	0.804685
14886	+	C	CCACAGG	1.50938	1.87949	1.87949	0.234584	2.41405
14945	-	C	GGGCGAT	1.28608	1.87949	1.87949	0.0117292	1.96701
14955	+	C	TCACTCG	2.0718	1.87949	1.87949	0.938337	3.39756
14962	+	C	AGACGTA	1.73806	1.87949	1.87949	0.563002	2.77169
15032	+	C	TTCCTAC	1.79626	1.87949	1.87949	1.18465	2.32465
15032	-	G	GTAGGAA	1.34325	1.87949	1.87949	0.0938337	2.05642
15068	+	C	TTTCTCT	1.48201	1.87949	1.87949	0.15248	2.41405
15073	-	G	TGAGTAG	1.7703	1.87949	1.87949	0.480898	2.95051
15075	+	C	ACTCAGA	1.64474	1.87949	1.87949	0.551273	2.50346
15242	+	G	TGAGGAG	1.48318	1.87949	1.87949	2.12299	0.447047
15434	+	C	GCCCTCG	1.92933	1.87949	1.87949	3.01441	0.894094
15611	+	G	CTAGGAG	1.60873	1.87949	1.87949	2.05261	0.894094
16128	-	G	ACCGTAC	1.90536	1.87949	1.87949	2.67426	1.16232
16268	+	C	ACCCACT	2.21807	1.87949	1.87949	2.89712	1.8776
16271	-	A	CCTAGTG	1.77082	1.87949	1.87949	0.750669	2.68228
16286	-	G	TAGGTTT	2.49103	1.87949	1.87949	1.30194	4.29165
16334	-	A	GCTATGT	1.99014	1.87949	1.87949	0.246313	3.84461
16342	-	A	TGTAATG	2.81585	1.87949	1.87949	0.398793	6.16925
16354	-	G	AAGGGAT	1.78056	1.87949	1.87949	0.422252	3.03992
16355	+	C	TCCCTTC	2.58826	1.87949	1.87949	1.3254	4.55988
16363	+	C	CGTCCCC	1.45029	1.87949	1.87949	0.504356	1.96701
16373	-	C	GGTCATC	1.95886	1.87949	1.87949	0.15248	3.84461
16378	-	G	AGGGGGG	1.86702	1.87949	1.87949	0.234584	3.48697
16379	+	C	CCCCCTC	1.98777	1.87949	1.87949	1.0439	3.03992
16400	-	G	GTGGTCA	1.81722	1.87949	1.87949	0.621648	2.95051
16406	-	A	AGGATGG	2.13281	1.87949	1.87949	0.316689	4.20224
16419	-	G	ATTGATT	3.048	1.87949	1.87949	1.18465	6.07984
16507	-	G	TAGGAAC	2.26728	1.87949	1.87949	1.5248	3.39756
16508	-	G	GTAGGAA	1.43952	1.87949	1.87949	0.29323	2.14583
16514	+	C	CTTCAGG	1.77929	1.87949	1.87949	2.47486	0.983504
16529	-	A	TTTAGGC	1.82305	1.87949	1.87949	0.281501	3.30815
147	+	C	CCTCATC	1.77304	1.8776	0.626498	2.81501	1.8776
305	+	C	ACCCCCC	2.2813	1.8776	0.626498	4.33981	1.8776
553	+	C	AACCAAA	1.7942	1.8776	1.253	2.25201	1.8776
759	-	G	CTTGATG	2.33954	1.8776	5.01199	0.129021	1.8776
1594	-	C	GTCCAAG	5.2694	1.8776	13.1565	0.774128	1.8776
1678	+	C	AACCTAG	2.90066	1.8776	1.253	5.57138	1.8776
1699	+	C	CACCTTA	1.52672	1.8776	0.626498	2.07607	1.8776
1709	-	C	TGTCTGG	1.29146	1.8776	1.87949	0.117292	1.8776
1760	-	C	TTTCAAT	1.65668	1.8776	2.50599	0.586461	1.8776
2058	+	C	TGCCCAC	1.80296	1.8776	3.13249	0.398793	1.8776
2176	-	G	TTAGGCC	2.69532	1.8776	5.01199	1.19638	1.8776
2443	-	G	TATGAGC	2.79509	1.8776	1.253	5.25469	1.8776
2906	+	C	TAACTTG	1.76913	1.8776	0.626498	2.80328	1.8776
3836	+	C	TGCCATC	1.78247	1.8776	1.253	2.21682	1.8776
4072	+	A	TACACAA	2.60743	1.8776	1.253	4.69168	1.8776
4562	+	A	AGTAGGC	1.53778	1.8776	1.87949	0.856232	1.8776
4888	+	C	TCTCAAT	1.60492	1.8776	0.626498	2.31065	1.8776
5027	+	C	CCACATA	2.59179	1.8776	1.253	4.64477	1.8776
7723	+	C	ACTCACA	3.26547	1.8776	6.26498	1.65382	1.8776
7996	+	C	TGACGTT	1.4674	1.8776	1.87949	0.645107	1.8776
8213	+	G	ATCGTCC	4.9321	1.8776	0.626498	12.2922	1.8776
9421	+	C	ACACACC	1.48857	1.8776	2.50599	0.0821045	1.8776
10194	+	C	TCCCCCG	4.47546	1.8776	10.024	1.5248	1.8776
10950	+	C	CCCCCCT	2.55269	1.8776	1.253	4.52748	1.8776
10973	+	C	TGACTCC	1.88251	1.8776	0.626498	3.14343	1.8776
11149	-	C	AGCCAAG	1.88022	1.8776	1.253	2.51005	1.8776
11409	-	G	TTAGGGA	3.17487	1.8776	7.51798	0.129021	1.8776
11581	+	C	CTCCATC	2.66837	1.8776	0.626498	5.501	1.8776
11590	+	A	CCTACGA	1.90597	1.8776	0.626498	3.2138	1.8776
12494	-	A	AATATTG	1.7183	1.8776	0.626498	2.6508	1.8776
12831	-	G	TGTGTTG	1.69646	1.8776	1.253	1.95878	1.8776
13150	+	C	CCACTAA	3.00851	1.8776	0.626498	6.52144	1.8776
13330	+	C	ACCCACG	1.54236	1.8776	0.626498	2.12299	1.8776
13571	+	C	TTACTCT	1.88022	1.8776	1.253	2.51005	1.8776
13654	+	C	ACCCTTA	1.82157	1.8776	1.253	2.33411	1.8776
13767	+	C	CCCCTTC	1.50029	1.8776	2.50599	0.117292	1.8776
13984	+	C	CCCCTAC	2.51318	1.8776	5.63848	0.0234584	1.8776
14392	+	C	CCCCACT	3.21235	1.8776	6.89148	0.867962	1.8776
14909	-	A	AGTAGTG	2.12679	1.8776	4.38549	0.117292	1.8776
14994	+	A	TTCACGC	1.37357	1.8776	1.87949	0.363606	1.8776
15072	+	A	TCTACTC	1.51593	1.8776	2.50599	0.164209	1.8776
15371	+	C	CCCCTAG	2.84942	1.8776	5.63848	1.03217	1.8776
15975	+	C	TAACTCC	1.86067	1.8776	1.253	2.45141	1.8776
16134	+	C	TACCATA	1.76292	1.8776	1.253	2.15817	1.8776
16221	-	G	AGGGTTG	1.49544	1.8776	0.626498	1.98224	1.8776
16384	+	G	TCAGATA	4.78594	1.8776	10.6505	1.82976	1.8776
16395	+	C	TCCCTTG	1.91634	1.8776	3.13249	0.73894	1.8776
16404	+	C	CACCATC	1.27191	1.8776	1.87949	0.0586461	1.8776
16476	+	A	GGTAGCT	3.54009	1.8776	8.14448	0.59819	1.8776
1676	+	A	TAAACCT	1.78872	1.87667	2.50599	1.87667	0.983504
11647	+	C	CCTCGTA	1.60969	1.87667	1.87949	1.87667	1.07291
13556	+	G	CCTGAGC	1.49069	1.87667	2.50599	1.87667	0.0894094
10648	+	C	TGCCTAT	1.9928	1.86494	0.626498	1.86494	3.48697
520	-	G	TGTGTGT	1.51204	1.85322	0.626498	1.85322	2.05642
915	-	G	TGGGTTA	2.94281	1.85322	1.253	1.85322	5.7222
5726	-	A	TAGATTG	6.73307	1.85322	16.9155	1.85322	1.43055
13603	+	A	TATAGCA	2.85466	1.85322	5.01199	1.85322	1.69878
126	+	A	AGTATCT	1.71676	1.84149	0.626498	1.84149	2.68228
4329	-	G	CTAGAAA	1.8366	1.84149	2.50599	1.84149	1.16232
7231	+	A	ACTACCC	2.73154	1.84149	5.01199	1.84149	1.34114
13029	-	G	TCAGGGG	1.65778	1.84149	2.50599	1.84149	0.625866
14716	-	G	ATGGTTT	1.71739	1.84149	2.50599	1.84149	0.804685
4680	+	C	CTTCTAA	3.8016	1.82976	8.14448	1.82976	1.43055
6492	-	G	ATAGGAG	1.56446	1.82976	2.50599	1.82976	0.357638
10844	+	A	ACCACCC	1.44504	1.82976	1.87949	1.82976	0.625866
13160	-	G	AGAGTTT	3.35413	1.82976	6.89148	1.82976	1.34114
16282	-	G	TTTGTTG	2.93478	1.82976	0.626498	1.82976	6.34807
9853	-	G	ATAGTGA	5.37915	1.81803	13.783	1.81803	0.536457
3539	+	C	TAGCTCT	1.94429	1.8063	3.13249	1.8063	0.894094
6572	+	C	CGCCGGA	2.45032	1.8063	1.253	1.8063	4.29165
15211	+	C	ATACATT	1.58645	1.8063	2.50599	1.8063	0.447047
15436	+	C	CCTCGGC	1.49683	1.8063	1.87949	1.8063	0.804685
10	-	A	TAGACCT	1.46269	1.79457	0.626498	1.79457	1.96701
148	+	A	CTCATCC	1.73113	1.79457	1.253	1.79457	2.14583
2439	-	A	AGCATGC	1.70133	1.79457	1.253	1.79457	2.05642
2448	-	C	TTCCTTA	1.5819	1.79457	0.626498	1.79457	2.32465
3537	+	A	CTTAGCT	2.32804	1.79457	3.75899	1.79457	1.43055
16511	+	C	CTACTTC	1.3737	1.79457	1.87949	1.79457	0.447047
506	+	C	ATCCTAC	3.78573	1.78819	1.253	8.31601	1.78819
560	-	G	TTTGGGG	8.11243	1.78819	21.9274	0.621648	1.78819
867	-	G	GGGGTTA	1.48451	1.78819	1.87949	0.785857	1.78819
870	-	G	CCTGGGG	1.39068	1.78819	1.87949	0.504356	1.78819
1195	-	A	TCTAGAG	2.08135	1.78819	4.38549	0.0703753	1.78819
1236	+	C	CCTCACC	2.24556	1.78819	4.38549	0.563002	1.78819
1515	-	C	GTCCTTT	1.57835	1.78819	1.87949	1.06736	1.78819
1715	+	C	AACCTTA	1.61353	1.78819	1.87949	1.17292	1.78819
1765	-	G	CCAGGTT	1.57605	1.78819	2.50599	0.433981	1.78819
1981	+	G	ATAGGTA	1.78947	1.78819	1.87949	1.70074	1.78819
2368	+	C	TGACAAT	2.01947	1.78819	3.13249	1.13773	1.78819
2441	-	G	TGAGCAT	2.18503	1.78819	0.626498	4.14041	1.78819
2689	+	C	GCCCGTG	1.77383	1.78819	1.87949	1.65382	1.78819
2710	-	G	GCTGTGT	2.94743	1.78819	0.626498	6.42761	1.78819
3121	-	G	ACAGGGA	1.53602	1.78819	0.626498	2.19336	1.78819
3231	-	A	TTAACAA	1.8647	1.78819	3.75899	0.0469168	1.78819
4219	-	C	AGACATA	2.21105	1.78819	3.13249	1.71246	1.78819
4268	-	A	CATATTT	2.38469	1.78819	3.75899	1.6069	1.78819
4556	+	C	TACCTGA	2.03511	1.78819	3.13249	1.18465	1.78819
4652	+	C	CCTCACG	1.37113	1.78819	1.87949	0.44571	1.78819
4694	+	C	CCTCTTC	3.49303	1.78819	7.51798	1.17292	1.78819
4955	+	C	CATCATA	2.04037	1.78819	0.626498	3.70643	1.78819
5796	-	A	TGCAAAT	1.7315	1.78819	0.626498	2.77982	1.78819
5815	-	G	GGTGATT	2.13582	1.78819	1.253	3.36628	1.78819
6625	+	C	ACCCTGA	2.38078	1.78819	3.75899	1.59517	1.78819
6708	-	C	ATCCAAA	1.92793	1.78819	2.50599	1.48961	1.78819
6847	+	C	TCCCCAC	2.43943	1.78819	3.75899	1.77111	1.78819
6889	+	G	ACGGAAG	1.50083	1.78819	0.626498	2.0878	1.78819
7129	+	A	CCTACGC	2.7324	1.78819	0.626498	5.7825	1.78819
7446	+	C	AGACAAA	1.80188	1.78819	0.626498	2.99095	1.78819
7631	+	A	CCTATCA	1.2773	1.78819	1.87949	0.164209	1.78819
7925	-	C	CGCCGTA	1.41805	1.78819	1.87949	0.586461	1.78819
8070	+	C	ACTCATG	1.70414	1.78819	0.626498	2.69772	1.78819
8080	+	C	TGTCCCC	1.65493	1.78819	1.253	1.92359	1.78819
8254	+	C	GCCCGTA	3.07645	1.78819	0.626498	6.81467	1.78819
8476	+	C	TCCCTCA	1.94816	1.78819	1.253	2.80328	1.78819
9030	-	G	TAGGTGG	1.61744	1.78819	1.87949	1.18465	1.78819
9867	+	C	ATCCGCC	1.52752	1.78819	1.87949	0.914878	1.78819
10961	-	G	TTAGTAT	1.51188	1.78819	1.87949	0.867962	1.78819
11095	+	C	AGCCACA	1.82143	1.78819	0.626498	3.04959	1.78819
11231	+	C	TCCCTTC	1.93184	1.78819	2.50599	1.50134	1.78819
11744	-	G	CTAGGCA	2.17883	1.78819	1.253	3.4953	1.78819
12067	+	C	CCTCATG	1.55098	1.78819	1.87949	0.985254	1.78819
13545	-	G	TGTGTAT	1.50797	1.78819	1.87949	0.856232	1.78819
14119	-	G	TGAGTGG	2.14067	1.78819	3.13249	1.50134	1.78819
14700	-	G	TTGGTCG	1.87616	1.78819	0.626498	3.2138	1.78819
14855	-	G	CAAGGAG	5.08941	1.78819	12.53	0.950066	1.78819
16168	-	G	TTGGGTT	1.78624	1.78819	0.626498	2.94403	1.78819
9372	-	G	ATTGGTA	1.96607	1.78284	2.50599	1.78284	1.60937
16169	-	G	ATTGGGT	2.59257	1.78284	4.38549	1.78284	1.60937
31	+	C	ACTCACG	1.75354	1.77111	2.50599	1.77111	0.983504
9358	-	G	AGTGTGT	1.51448	1.77111	0.626498	1.77111	2.14583
15625	+	C	TGCCCTA	1.63369	1.77111	0.626498	1.77111	2.50346
16517	+	G	CAGGGTC	1.4851	1.77111	1.87949	1.77111	0.804685
2386	-	G	GTAGATA	1.45138	1.75938	1.87949	1.75938	0.715276
9093	+	A	TACACTT	1.541	1.75938	2.50599	1.75938	0.357638
9815	-	G	GTGGAAG	1.68939	1.75938	0.626498	1.75938	2.68228
11240	-	G	TGAGTAG	2.2269	1.75938	3.75899	1.75938	1.16232
11308	+	C	TGCCCAA	1.54037	1.75938	0.626498	1.75938	2.23524
12697	-	G	GTAGATA	1.69023	1.75938	3.13249	1.75938	0.178819
14816	-	G	ATGGGGT	1.77943	1.75938	2.50599	1.75938	1.07291
7229	+	C	GGACTAC	3.23735	1.74765	6.89148	1.74765	1.07291
7706	+	G	TATGCCC	1.74181	1.73592	2.50599	1.73592	0.983504
12238	+	C	TGCCCCC	1.62217	1.73592	1.253	1.73592	1.8776
2389	-	G	ATTGTAG	2.00634	1.72419	3.13249	1.72419	1.16232
2785	-	G	GTAGTTT	1.76791	1.72419	3.13249	1.72419	0.447047
3157	-	G	TTTGTGA	1.52906	1.72419	1.87949	1.72419	0.983504
7004	+	A	ACTACAC	1.85711	1.72419	2.50599	1.72419	1.34114
7199	+	C	CGGCCTA	1.55887	1.72419	1.87949	1.72419	1.07291
7213	+	C	TGCCCCG	1.58846	1.72419	1.253	1.72419	1.78819
12508	+	G	CTAGACC	2.57323	1.72419	5.01199	1.72419	0.983504
16472	+	G	TGGGGGT	4.39291	1.72419	10.024	1.72419	1.43055
5528	-	A	TGTATTT	1.58434	1.71246	0.626498	1.71246	2.41405
6370	+	C	TCTCCTC	1.37614	1.71246	1.87949	1.71246	0.536457
16248	+	C	CAACTCC	1.97178	1.71246	0.626498	1.71246	3.57638
53	+	G	TTTGGTA	1.64025	1.70074	1.253	1.70074	1.96701
11694	-	G	ACTGCGC	1.40203	1.70074	1.87949	1.70074	0.625866
15452	+	C	TTCCTTC	2.29676	1.70074	3.75899	1.70074	1.43055
26	-	G	GTGGTTA	2.38981	1.69878	0.626498	4.84416	1.69878
27	+	C	AACCACT	2.12651	1.69878	3.13249	1.54826	1.69878
734	-	G	GGTGATT	1.70426	1.69878	3.13249	0.281501	1.69878
847	-	C	AAACTTT	1.53061	1.69878	2.50599	0.387064	1.69878
878	-	C	TGACCAA	2.74451	1.69878	6.26498	0.269772	1.69878
1106	-	G	TGAGGTT	1.63618	1.69878	2.50599	0.703753	1.69878
1123	-	G	TTTGTTG	1.55016	1.69878	2.50599	0.44571	1.69878
1209	-	G	ACAGAAC	3.7183	1.69878	9.39747	0.0586461	1.69878
1310	-	G	TGGGTAC	1.23967	1.69878	1.87949	0.140751	1.69878
1778	-	A	TATATCT	1.39215	1.69878	1.87949	0.59819	1.69878
1905	-	G	TTCGGGG	2.01865	1.69878	3.75899	0.59819	1.69878
1925	+	A	CCTAAGA	4.42367	1.69878	10.024	1.54826	1.69878
1939	-	C	GCTCTTT	3.9998	1.69878	9.39747	0.903149	1.69878
2284	+	C	ACCCTAT	1.34982	1.69878	0.626498	1.72419	1.69878
2490	+	C	ACCCCGC	1.62445	1.69878	2.50599	0.668565	1.69878
2592	-	C	TACCTTT	2.15132	1.69878	0.626498	4.12868	1.69878
3202	-	A	GGTATAA	1.28659	1.69878	1.87949	0.281501	1.69878
4147	+	C	TTCCGCT	1.42411	1.69878	0.626498	1.94705	1.69878
4264	-	C	TTTCTTA	1.57039	1.69878	1.253	1.75938	1.69878
4563	+	G	GTAGGCC	3.12376	1.69878	6.26498	1.40751	1.69878
5189	+	A	ACTAACA	2.00692	1.69878	3.75899	0.563002	1.69878
5745	-	C	TTCCCGG	1.65478	1.69878	0.626498	2.63907	1.69878
6059	+	C	CCACATC	4.13044	1.69878	10.024	0.668565	1.69878
6258	+	G	GTGGAGG	1.94801	1.69878	0.626498	3.51876	1.69878
6313	-	G	TGGGAGT	1.62351	1.69878	0.626498	2.54524	1.69878
6679	-	G	TAAGTTA	2.31741	1.69878	4.38549	0.867962	1.69878
6744	-	C	AGCCAAT	1.99102	1.69878	0.626498	3.64778	1.69878
6875	+	C	ACTCGCC	1.97174	1.69878	3.75899	0.457439	1.69878
7130	+	C	CTACGCC	2.58692	1.69878	1.253	4.80898	1.69878
7554	-	C	TAACTTT	1.78933	1.69878	1.253	2.41622	1.69878
8052	-	G	TGTGATG	1.80038	1.69878	2.50599	1.19638	1.69878
8145	+	C	CTACACG	2.64947	1.69878	1.253	4.99664	1.69878
8151	+	C	GACCGGG	1.96756	1.69878	0.626498	3.57741	1.69878
8745	+	A	AGTATCC	1.97012	1.69878	3.13249	1.07909	1.69878
9213	+	C	ACCCACC	1.77854	1.69878	3.13249	0.504356	1.69878
9364	-	G	ATGGTTA	1.46321	1.69878	0.626498	2.06434	1.69878
9389	+	A	TGTAACA	2.25256	1.69878	5.01199	0.0469168	1.69878
9411	-	C	GGCCTTG	1.38501	1.69878	0.626498	1.82976	1.69878
9593	-	G	TGGGACT	1.64696	1.69878	0.626498	2.61561	1.69878
10207	+	C	TCCCTTT	3.07846	1.69878	6.89148	0.645107	1.69878
10603	-	G	AGAGTAG	1.90662	1.69878	1.253	2.76809	1.69878
10847	+	C	ACCCACA	2.98571	1.69878	1.253	6.00536	1.69878
11789	+	C	ATCCTCT	3.39623	1.69878	1.253	7.23692	1.69878
11815	+	C	ACTCCCA	1.94019	1.69878	0.626498	3.4953	1.69878
12174	-	G	TCAGATT	3.84732	1.69878	9.39747	0.44571	1.69878
12488	+	C	CCACAAC	1.90595	1.69878	2.50599	1.51307	1.69878
12550	+	C	ACCCAAA	2.42459	1.69878	5.01199	0.563002	1.69878
12870	-	G	ATCGCCG	1.43516	1.69878	1.87949	0.727211	1.69878
13245	+	C	AGCCTTC	1.36155	1.69878	0.626498	1.75938	1.69878
13496	+	C	TCACAGG	2.88635	1.69878	0.626498	6.33377	1.69878
13765	+	C	TCCCCCT	1.84271	1.69878	3.75899	0.0703753	1.69878
14389	+	C	TAACCCC	1.37261	1.69878	1.87949	0.539544	1.69878
14429	+	C	CCCCATG	1.30223	1.69878	1.87949	0.328418	1.69878
14721	+	G	ATCGTTG	1.79162	1.69878	0.626498	3.04959	1.69878
14920	-	G	GGCGTCT	1.86617	1.69878	3.75899	0.140751	1.69878
14947	-	G	GTGGGCG	2.67023	1.69878	6.26498	0.0469168	1.69878
15022	+	C	TATCTGC	1.35306	1.69878	1.87949	0.480898	1.69878
15084	-	C	TTTCAGG	1.45633	1.69878	2.50599	0.164209	1.69878
16358	+	C	CTTCTCG	1.51497	1.69878	2.50599	0.340147	1.69878
16474	+	G	GGGGTAG	7.54443	1.69878	19.4214	1.51307	1.69878
6224	+	C	TCCCTCT	3.18779	1.68901	6.26498	1.68901	1.60937
11842	+	A	TCTAGCA	1.57694	1.68901	1.87949	1.68901	1.16232
13204	+	G	GCAGTCT	1.27891	1.68901	1.87949	1.68901	0.268228
16539	+	A	CCCACAC	1.66614	1.68901	1.253	1.68901	2.05642
2445	-	A	CTTATGA	1.69224	1.67728	1.87949	1.67728	1.51996
9112	-	G	TTAGAAT	1.84084	1.67728	0.626498	1.67728	3.21874
15448	+	C	TCTCTTC	1.72184	1.67728	1.253	1.67728	2.23524
15518	-	G	CTAGGGT	1.84168	1.67728	3.13249	1.67728	0.715276
16492	+	A	TGTATCC	1.81104	1.67728	0.626498	1.67728	3.12933
1693	+	C	CCACTCC	2.49407	1.66555	5.01199	1.66555	0.804685
4214	-	C	TATCATA	1.83756	1.66555	2.50599	1.66555	1.34114
6597	+	C	TACCAAC	1.89653	1.66555	0.626498	1.66555	3.39756
10975	+	C	ACTCCTA	1.65832	1.66555	1.253	1.66555	2.05642
12491	+	C	CAACAAT	1.68855	1.66555	2.50599	1.66555	0.894094
12535	+	C	TGACACT	2.49386	1.66555	4.38549	1.66555	1.43055
13380	+	C	CCACAAC	2.19562	1.66555	3.75899	1.66555	1.16232
16447	-	G	CGAGGAG	2.16497	1.66555	1.253	1.66555	3.57638
13150	-	G	TTAGTGG	1.446	1.65382	1.87949	1.65382	0.804685
3009	+	C	TCCCGAT	1.53108	1.64209	0.626498	1.64209	2.32465
6535	-	G	TCTGTTA	1.38248	1.64209	1.87949	1.64209	0.625866
8262	+	C	TTACCCT	1.91957	1.64209	3.75899	1.64209	0.357638
11298	+	C	TCACTCT	1.68009	1.64209	0.626498	1.64209	2.77169
14080	-	C	TGCCTTT	2.45519	1.64209	1.253	1.64209	4.47047
16459	+	C	GGCCCAT	3.46849	1.64209	1.253	1.64209	7.51039
6627	+	G	CCTGAAG	1.85585	1.63036	3.13249	1.63036	0.804685
13101	+	A	AGCAGGA	1.49779	1.63036	1.87949	1.63036	0.983504
1467	-	G	TCAGGGC	1.73272	1.61863	3.13249	1.61863	0.447047
2255	-	G	TGAGGAG	1.31506	1.61863	1.87949	1.61863	0.447047
7405	-	G	TAGGGTG	1.31464	1.61863	0.626498	1.61863	1.69878
12478	-	G	AGAGACT	1.73251	1.61863	2.50599	1.61863	1.07291
17	+	C	TCACCCT	2.12178	1.60937	3.75899	0.996983	1.60937
75	-	C	GTGCATA	1.73836	1.60937	0.626498	2.97922	1.60937
569	-	G	GGGGGTG	1.86212	1.60937	3.13249	0.844503	1.60937
787	-	G	TAAGCGT	3.08937	1.60937	7.51798	0.140751	1.60937
805	+	C	CCCCCAC	1.61972	1.60937	3.13249	0.117292	1.60937
870	+	C	CCCCAGG	1.29589	1.60937	1.87949	0.398793	1.60937
908	-	G	ATCGTGT	4.30556	1.60937	10.6505	0.656836	1.60937
1193	-	A	TAGAGGG	1.38743	1.60937	2.50599	0.0469168	1.60937
1199	-	C	CTCCTCT	1.41479	1.60937	2.50599	0.129021	1.60937
1241	-	G	GAGGTGG	1.81291	1.60937	3.75899	0.0703753	1.60937
1250	+	C	GCTCAGC	2.61535	1.60937	5.63848	0.59819	1.60937
1930	-	G	GCTGTTC	2.42054	1.60937	4.38549	1.26675	1.60937
1944	+	C	GCACACC	2.61373	1.60937	5.01199	1.21984	1.60937
1946	+	C	ACACCCG	2.37753	1.60937	4.38549	1.13773	1.60937
2259	+	C	TCACACC	1.39363	1.60937	1.87949	0.692023	1.60937
2551	-	C	TCACTGG	1.49758	1.60937	1.253	1.63036	1.60937
2973	-	A	CCTATTG	1.16686	1.60937	1.87949	0.0117292	1.60937
4068	+	C	ACTCTAC	2.94647	1.60937	0.626498	6.60355	1.60937
4070	+	A	TCTACAC	2.7526	1.60937	1.253	5.39544	1.60937
4277	-	A	TTTATCA	10.0496	1.60937	27.5659	0.973525	1.60937
4654	+	C	TCACGCA	2.7929	1.60937	6.26498	0.504356	1.60937
4864	+	C	TCACATG	1.41479	1.60937	2.50599	0.129021	1.60937
4914	+	C	TCACTAA	1.89866	1.60937	0.626498	3.46012	1.60937
4989	+	C	ACCCAGC	2.47892	1.60937	1.253	4.57439	1.60937
5156	+	A	ACTACTA	1.67675	1.60937	2.50599	0.914878	1.60937
5159	+	A	ACTATCT	1.47182	1.60937	1.87949	0.926608	1.60937
5271	+	G	ATCGAAG	1.21769	1.60937	1.87949	0.164209	1.60937
6111	-	C	TTACTAT	1.59073	1.60937	2.50599	0.656836	1.60937
6336	-	G	TTAGGTC	1.64615	1.60937	1.253	2.07607	1.60937
6769	-	G	TGTGCTC	1.81817	1.60937	1.253	2.59216	1.60937
6786	-	C	CTACTGT	1.51092	1.60937	1.87949	1.0439	1.60937
7582	-	G	TAAGATA	4.18195	1.60937	0.626498	10.31	1.60937
7621	-	A	AGTAGCG	2.16223	1.60937	1.253	3.62433	1.60937
7669	+	C	CCTCATA	3.20666	1.60937	7.51798	0.492627	1.60937
7826	-	G	GTAGGGA	4.36191	1.60937	11.277	0.199397	1.60937
8270	+	C	TAGCACC	2.24663	1.60937	0.626498	4.50402	1.60937
9302	+	C	AGCCATG	1.61972	1.60937	3.13249	0.117292	1.60937
9658	-	A	ATTAGAC	1.22551	1.60937	1.87949	0.187667	1.60937
9732	-	G	GTAGGAG	1.6119	1.60937	3.13249	0.0938337	1.60937
9986	+	G	AGGGTCT	3.26316	1.60937	0.626498	7.55361	1.60937
10165	+	C	CCCCTTA	1.44513	1.60937	0.626498	2.09953	1.60937
10230	+	G	TTAGTAG	1.28874	1.60937	0.626498	1.63036	1.60937
10923	+	C	CAACCTT	1.60705	1.60937	1.253	1.95878	1.60937
12176	-	C	TGTCAGA	2.05302	1.60937	4.38549	0.164209	1.60937
12629	-	C	GACCATG	1.9143	1.60937	0.626498	3.50703	1.60937
13347	+	C	AGCCATA	1.76182	1.60937	0.626498	3.04959	1.60937
13498	+	G	ACAGGTT	2.5164	1.60937	0.626498	5.31333	1.60937
13573	+	C	ACTCTCA	1.79081	1.60937	1.253	2.51005	1.60937
14024	-	G	TTAGGTA	2.27197	1.60937	4.38549	0.821045	1.60937
14267	-	G	TTCGGGA	1.54058	1.60937	1.253	1.75938	1.60937
14434	+	C	TGCCTCA	1.43043	1.60937	2.50599	0.175938	1.60937
14570	+	C	CCGCTAA	1.7931	1.60937	0.626498	3.14343	1.60937
14837	-	A	TTCATCA	1.464	1.60937	1.87949	0.903149	1.60937
14875	+	C	CCTCCAA	1.22551	1.60937	1.87949	0.187667	1.60937
14921	-	C	AGGCGTC	1.19032	1.60937	1.87949	0.0821045	1.60937
15411	-	G	TAAGGGT	1.65167	1.60937	1.87949	1.46615	1.60937
15420	+	C	ACACAAT	3.14087	1.60937	6.26498	1.54826	1.60937
16147	-	G	GTGGTCA	1.30829	1.60937	0.626498	1.68901	1.60937
16150	-	G	CAGGTGG	1.31611	1.60937	0.626498	1.71246	1.60937
16381	-	A	CTGAGGG	1.79336	1.60937	3.75899	0.0117292	1.60937
5482	+	C	TACCTAT	1.54915	1.6069	0.626498	1.6069	2.41405
518	-	G	TGTGTGT	1.42603	1.59517	0.626498	1.59517	2.05642
2726	+	C	AGACCCT	2.05316	1.59517	4.38549	1.59517	0.178819
6415	-	A	TTTATAT	1.57526	1.59517	1.253	1.59517	1.8776
15849	-	G	ATAGTTG	2.20218	1.59517	4.38549	1.59517	0.625866
541	+	C	ATACCCC	1.33313	1.58344	1.87949	1.58344	0.536457
4558	+	G	CCTGAGT	2.34728	1.58344	4.38549	1.58344	1.07291
6546	+	C	AACCTCA	1.54154	1.58344	1.253	1.58344	1.78819
6570	+	G	CCCGCCG	1.50783	1.57171	1.253	1.57171	1.69878
15650	+	G	CTAGCAA	1.26962	1.57171	1.87949	1.57171	0.357638
2415	-	G	TGAGGGT	1.26528	1.55999	0.626498	1.55999	1.60937
6308	-	G	GTAGTTC	3.8015	1.55999	9.39747	1.55999	0.447047
7214	+	C	GCCCCGA	1.80237	1.55999	2.50599	1.55999	1.34114
15839	-	G	TTAGGAT	1.62355	1.55999	2.50599	1.55999	0.804685
5671	-	G	TAAGTCC	2.00751	1.54826	3.75899	1.54826	0.715276
6517	+	G	CTGGCAT	1.38101	1.54826	1.87949	1.54826	0.715276
13217	+	C	TTACACA	1.53002	1.54826	1.87949	1.54826	1.16232
3318	+	C	GGCCAAC	1.46651	1.53653	1.87949	1.53653	0.983504
4198	-	G	CTAGGGT	2.00339	1.53653	3.13249	1.53653	1.34114
4029	+	C	AATCTTC	1.82087	1.5248	3.75899	1.5248	0.178819
5780	-	C	CAGCTTC	1.28336	1.5248	0.626498	1.5248	1.69878
11338	+	C	CAACTTA	1.34296	1.5248	0.626498	1.5248	1.8776
23	-	A	GTTAATA	1.7242	1.51996	0.626498	3.02614	1.51996
277	+	C	AGACATC	2.81502	1.51996	0.626498	6.29859	1.51996
436	+	C	CCCCCCA	2.20671	1.51996	1.253	3.84718	1.51996
758	-	A	TTGATGC	1.7792	1.51996	3.75899	0.0586461	1.51996
937	-	A	TTTACGC	2.29461	1.51996	5.01199	0.351876	1.51996
1190	-	G	AGGGATA	8.89515	1.51996	25.0599	0.105563	1.51996
1242	+	C	CACCTCT	1.7463	1.51996	3.13249	0.586461	1.51996
1256	+	A	CCTATAT	1.44364	1.51996	2.50599	0.304959	1.51996
1262	+	C	TACCGCC	1.17616	1.51996	1.87949	0.129021	1.51996
1293	-	G	TTTGTAG	2.07405	1.51996	4.38549	0.316689	1.51996
1489	-	C	TGACGGG	1.23939	1.51996	0.626498	1.57171	1.51996
1689	+	C	AAACCCA	1.38405	1.51996	0.626498	2.0057	1.51996
1690	+	C	AACCCAC	1.6398	1.51996	1.253	2.14645	1.51996
2579	-	G	TTAGGGT	2.46085	1.51996	1.253	4.60958	1.51996
3157	+	C	TCACAAA	1.21917	1.51996	1.87949	0.258043	1.51996
3498	+	C	CGCCACA	1.63198	1.51996	1.253	2.12299	1.51996
4102	-	G	TTAGAAG	1.82288	1.51996	2.50599	1.44269	1.51996
4192	-	G	TGAGTGG	1.81183	1.51996	1.253	2.66253	1.51996
4292	-	C	TATCAAA	1.49676	1.51996	1.87949	1.09082	1.51996
4599	-	G	TTAGAAC	1.50916	1.51996	0.626498	2.38103	1.51996
4899	+	C	TACCAAA	1.79848	1.51996	0.626498	3.24899	1.51996
4953	+	A	TCCATCA	2.45141	1.51996	0.626498	5.20777	1.51996
5017	+	C	CCTCAAT	2.31848	1.51996	0.626498	4.80898	1.51996
5153	+	A	CCTACTA	1.84405	1.51996	3.13249	0.879691	1.51996
5187	-	G	TTAGTCA	1.56255	1.51996	3.13249	0.0351876	1.51996
5773	-	C	AAACCTG	1.53815	1.51996	1.253	1.84149	1.51996
5993	+	C	AGGCACA	1.35277	1.51996	0.626498	1.91186	1.51996
6173	+	C	CCCCGAT	1.9604	1.51996	1.253	3.10824	1.51996
6237	+	C	CTCCTGC	1.82679	1.51996	2.50599	1.45442	1.51996
6292	+	C	ACCCTCC	1.26676	1.51996	0.626498	1.65382	1.51996
6766	-	C	GCTCACA	1.47007	1.51996	0.626498	2.26374	1.51996
6846	-	G	TGGGGAT	2.39235	1.51996	5.01199	0.645107	1.51996
7140	+	C	ATCCATT	1.87668	1.51996	0.626498	3.48358	1.51996
7244	+	C	ATACACC	2.34382	1.51996	4.38549	1.126	1.51996
7336	-	G	TTCGAAG	2.20671	1.51996	1.253	3.84718	1.51996
7414	+	C	ACACATT	1.50687	1.51996	1.253	1.74765	1.51996
7794	-	G	ATGGCGG	1.35601	1.51996	1.87949	0.668565	1.51996
7842	-	A	GTTATGT	1.55864	1.51996	3.13249	0.0234584	1.51996
8054	+	C	TCACAAG	1.3645	1.51996	0.626498	1.94705	1.51996
8198	+	A	CACAGTT	2.14807	1.51996	1.253	3.67124	1.51996
8622	+	C	CCCCACC	1.13706	1.51996	1.87949	0.0117292	1.51996
9020	+	C	TTACTGC	1.75548	1.51996	0.626498	3.11997	1.51996
9323	+	C	CTCCATA	2.04277	1.51996	4.38549	0.222855	1.51996
10213	+	C	TCTCCAT	1.46319	1.51996	2.50599	0.363606	1.51996
10924	+	C	AACCTTT	2.04089	1.51996	0.626498	3.9762	1.51996
11091	+	C	TCACAGC	1.56943	1.51996	1.253	1.93532	1.51996
11603	-	G	TTAGGTC	2.49562	1.51996	5.63848	0.328418	1.51996
12000	-	G	TGTGTTG	2.25754	1.51996	1.253	3.99966	1.51996
12413	-	G	TTAGGGT	2.36337	1.51996	4.38549	1.18465	1.51996
13950	+	C	CCCCTAT	1.52089	1.51996	0.626498	2.41622	1.51996
13950	-	G	ATAGGGG	1.14097	1.51996	1.87949	0.0234584	1.51996
14137	-	G	TTAGGAG	1.72123	1.51996	2.50599	1.13773	1.51996
15599	+	C	GTCCCTA	2.15062	1.51996	3.75899	1.17292	1.51996
16159	-	G	TATGTAC	1.94476	1.51996	1.253	3.06132	1.51996
16397	-	A	GTCAAGG	1.17616	1.51996	1.87949	0.129021	1.51996
128	+	C	TATCTGT	1.66689	1.51307	0.626498	1.51307	2.8611
3522	+	C	CATCACC	1.72713	1.51307	2.50599	1.51307	1.16232
3589	+	C	CCCCTGG	1.5481	1.51307	1.87949	1.51307	1.25173
9607	+	C	ACACATC	1.45869	1.51307	1.87949	1.51307	0.983504
11199	-	G	TATGTGC	1.69732	1.51307	2.50599	1.51307	1.07291
14761	-	G	TTTGCGT	1.33948	1.51307	1.87949	1.51307	0.625866
15411	+	C	ACCCTTA	2.8607	1.51307	5.63848	1.51307	1.43055
162	+	C	TATCGCA	1.24574	1.50134	0.626498	1.50134	1.60937
7777	+	C	CGTCTGA	1.57399	1.50134	1.87949	1.50134	1.34114
12368	-	G	AGGGTTA	1.33515	1.50134	0.626498	1.50134	1.8776
1692	+	A	CCCACTC	1.42107	1.48961	1.87949	1.48961	0.894094
5891	-	G	TGAGGTA	2.16678	1.48961	3.75899	1.48961	1.25173
7206	+	G	TCCGGAA	1.39126	1.48961	1.87949	1.48961	0.804685
7779	+	G	TCTGAAC	1.33166	1.48961	1.87949	1.48961	0.625866
11960	-	G	CTAGTAT	2.10717	1.48961	3.75899	1.48961	1.07291
1421	-	C	ATCCACC	1.53637	1.47788	1.87949	1.47788	1.25173
3062	-	A	ATCACGT	1.32733	1.47788	0.626498	1.47788	1.8776
5161	+	C	TATCTCG	1.86399	1.47788	1.253	1.47788	2.8611
6623	+	C	TCACCCT	1.65537	1.47788	1.253	1.47788	2.23524
7227	+	G	TCGGACT	1.74541	1.47788	3.13249	1.47788	0.625866
6435	+	C	ACCCAAT	1.2042	1.46615	0.626498	1.46615	1.51996
6978	+	G	TTAGCAA	2.87508	1.46615	6.26498	1.46615	0.894094
13155	-	G	TTGGATT	1.38344	1.46615	1.87949	1.46615	0.804685
14129	-	G	AGGGTTA	1.23401	1.46615	0.626498	1.46615	1.60937
14842	-	G	GAAGTTT	2.15896	1.46615	3.75899	1.46615	1.25173
1475	-	G	TACGCGC	1.7674	1.45442	3.13249	1.45442	0.715276
1942	-	G	TGTGCTC	5.19813	1.45442	13.1565	1.45442	0.983504
2028	+	G	CAAGATA	2.36388	1.45442	4.38549	1.45442	1.25173
2870	-	C	TGACTGG	1.85617	1.45442	1.253	1.45442	2.8611
4245	-	G	AATGCTG	1.73759	1.45442	3.13249	1.45442	0.625866
13822	+	C	TTCCTAG	1.2301	1.45442	0.626498	1.45442	1.60937
15476	-	G	ATAGTGT	1.827	1.45442	3.13249	1.45442	0.894094
375	+	C	TAACACC	1.58404	1.44269	1.253	1.44269	2.05642
5977	+	G	CATGAGC	1.25641	1.44269	1.87949	1.44269	0.447047
9172	+	C	ACACTTC	1.7935	1.44269	3.75899	1.44269	0.178819
11054	-	G	TTAGTAT	2.15114	1.44269	3.75899	1.44269	1.25173
16494	+	C	TATCCGA	2.03087	1.44269	0.626498	1.44269	4.02342
6228	+	C	TCTCTCC	4.47419	1.43096	10.6505	1.43096	1.34114
6476	+	A	CACAGCA	1.81918	1.43096	3.13249	1.43096	0.894094
6554	+	C	CACCACC	1.19247	1.43096	0.626498	1.43096	1.51996
11074	+	C	CTCCTTA	1.55032	1.43096	1.253	1.43096	1.96701
44	+	C	CTCCATG	2.58931	1.43055	5.01199	1.3254	1.43055
169	+	A	CCTACGT	2.07526	1.43055	1.253	3.54222	1.43055
516	-	G	TGTGTGC	1.50996	1.43055	1.87949	1.21984	1.43055
736	-	G	GTGGTGA	1.16981	1.43055	1.87949	0.199397	1.43055
773	-	A	TGCATTG	1.54056	1.43055	3.13249	0.0586461	1.43055
809	-	C	TCCCGTG	1.39429	1.43055	2.50599	0.246313	1.43055
810	-	C	TTCCCGT	2.05597	1.43055	4.38549	0.351876	1.43055
891	-	G	GCTGGCA	1.39429	1.43055	2.50599	0.246313	1.43055
1197	-	C	CCTCTAG	3.02976	1.43055	7.51798	0.140751	1.43055
1297	-	C	TTACTTT	1.13072	1.43055	1.87949	0.0821045	1.43055
1554	-	C	TGTCTCC	1.68522	1.43055	3.13249	0.492627	1.43055
1699	-	G	TAAGGTG	1.17763	1.43055	1.87949	0.222855	1.43055
1781	+	A	TATAGTA	1.26365	1.43055	1.87949	0.480898	1.43055
2026	+	A	TCCAAGA	2.08334	1.43055	4.38549	0.433981	1.43055
2040	+	G	TTAGTTC	1.83906	1.43055	0.626498	3.46012	1.43055
2584	-	G	CACGGTT	1.42071	1.43055	0.626498	2.20509	1.43055
2772	-	G	TGTGGGT	3.63753	1.43055	0.626498	8.85555	1.43055
2836	+	C	ACCCAAC	1.9306	1.43055	1.253	3.10824	1.43055
3232	-	A	CTTAACA	1.33173	1.43055	2.50599	0.0586461	1.43055
3544	+	A	CTCACCA	2.80987	1.43055	5.63848	1.36059	1.43055
3568	+	C	ACCCCCC	1.19395	1.43055	0.626498	1.5248	1.43055
4107	+	C	AACCTCC	2.31604	1.43055	0.626498	4.89108	1.43055
4159	+	C	CAACTCA	1.46763	1.43055	0.626498	2.34584	1.43055
4233	-	A	TGTAATG	2.17165	1.43055	3.75899	1.3254	1.43055
4296	-	C	ACTCTAT	1.26041	1.43055	0.626498	1.72419	1.43055
4935	+	A	CTCACTC	1.74522	1.43055	0.626498	3.17862	1.43055
5062	+	C	ACCCTAA	1.50673	1.43055	0.626498	2.46313	1.43055
5185	+	G	CATGACT	3.08288	1.43055	6.89148	0.926608	1.43055
5783	-	C	AAGCAGC	1.19395	1.43055	0.626498	1.5248	1.43055
5898	+	C	CCCCCAC	1.27147	1.43055	1.87949	0.504356	1.43055
6215	-	G	TAAGAGT	1.50834	1.43055	1.253	1.84149	1.43055
6257	+	G	AGTGGAG	1.74684	1.43055	1.253	2.55697	1.43055
6313	+	C	ACTCCCA	1.2565	1.43055	0.626498	1.71246	1.43055
6382	-	C	GCCCCTA	1.83379	1.43055	3.13249	0.938337	1.43055
6765	-	A	CTCACAC	1.20568	1.43055	0.626498	1.55999	1.43055
7194	+	C	TTTCTCG	1.95244	1.43055	0.626498	3.80026	1.43055
7574	-	G	ATAGGAT	2.10101	1.43055	0.626498	4.24597	1.43055
7782	-	G	ATAGTTC	5.80162	1.43055	15.036	0.938337	1.43055
7891	-	G	TTGGTGG	1.26041	1.43055	0.626498	1.72419	1.43055
8137	+	C	TTTCACC	1.63737	1.43055	1.253	2.22855	1.43055
8305	+	C	AAGCTAA	1.4106	1.43055	1.253	1.54826	1.43055
8742	+	A	ACTAGTA	1.80252	1.43055	3.13249	0.844503	1.43055
8761	+	A	TTTATTG	1.45132	1.43055	1.87949	1.0439	1.43055
8943	+	C	CCCCATA	1.90161	1.43055	0.626498	3.64778	1.43055
9611	+	C	ATCCGTA	1.43797	1.43055	1.253	1.63036	1.43055
9933	+	C	TGGCATT	1.89379	1.43055	0.626498	3.62433	1.43055
10169	+	C	TTACGAG	1.54286	1.43055	2.50599	0.692023	1.43055
10181	-	G	GTCGAAG	1.49109	1.43055	0.626498	2.41622	1.43055
10605	-	G	TGAGAGT	1.59665	1.43055	0.626498	2.73291	1.43055
11207	+	C	TTCCTAT	1.43015	1.43055	1.253	1.6069	1.43055
11405	+	C	TGACTCC	1.27996	1.43055	0.626498	1.78284	1.43055
11543	+	C	TTCCTTG	1.41451	1.43055	1.253	1.55999	1.43055
11614	+	C	GCTCATT	1.79605	1.43055	0.626498	3.3311	1.43055
11728	+	C	ATCCTCA	1.40831	1.43055	1.87949	0.914878	1.43055
11801	+	C	GGACTTC	2.6148	1.43055	1.253	5.16085	1.43055
12435	+	C	CCCCCAT	1.34643	1.43055	0.626498	1.98224	1.43055
12593	+	C	TCTCCAT	2.9695	1.43055	6.89148	0.586461	1.43055
12611	-	A	GCTACAG	1.59274	1.43055	0.626498	2.72118	1.43055
12771	-	C	GCCCTCT	1.90323	1.43055	1.253	3.02614	1.43055
13554	+	C	CGCCTGA	1.36207	1.43055	0.626498	2.02915	1.43055
13561	-	G	ATAGGGC	1.40211	1.43055	2.50599	0.269772	1.43055
13737	+	C	TCTCATT	1.43729	1.43055	2.50599	0.375335	1.43055
14385	-	G	TTAGCGA	1.25583	1.43055	1.87949	0.457439	1.43055
15202	+	C	CGCCATC	1.85469	1.43055	0.626498	3.50703	1.43055
15385	+	C	CTCCCAT	1.79079	1.43055	3.13249	0.809316	1.43055
15481	-	G	TGAGAAT	1.58101	1.43055	0.626498	2.68599	1.43055
15504	+	C	ACCCAGA	1.2832	1.43055	1.87949	0.539544	1.43055
16055	-	G	TGGGTGG	2.5033	1.43055	5.01199	1.06736	1.43055
16145	-	C	GGTCAAG	1.48489	1.43055	1.253	1.77111	1.43055
16179	-	G	TTTGATG	1.90323	1.43055	1.253	3.02614	1.43055
16225	+	C	CCTCAAC	1.60838	1.43055	0.626498	2.76809	1.43055
16520	-	G	TATGACC	1.25583	1.43055	1.87949	0.457439	1.43055
2856	-	G	TTAGCAT	2.38217	1.41923	5.01199	1.41923	0.715276
7260	+	C	ATCCTAT	1.21837	1.41923	0.626498	1.41923	1.60937
7382	-	C	TCACTCC	1.33758	1.41923	0.626498	1.41923	1.96701
7777	-	G	TCAGACG	1.4272	1.41923	1.253	1.41923	1.60937
14092	-	G	AAAGTTT	1.27797	1.41923	0.626498	1.41923	1.78819
15815	-	G	ATAGTAC	2.50138	1.41923	5.01199	1.41923	1.07291
3564	+	A	ATGAACC	2.0202	1.40751	3.75899	1.40751	0.894094
8133	+	C	CCACTTT	1.99039	1.40751	3.75899	1.40751	0.804685
9132	+	A	CCTAGAA	1.24468	1.40751	1.87949	1.40751	0.447047
11551	+	A	ACTATCC	1.30429	1.40751	1.87949	1.40751	0.625866
16290	-	G	TGGGTAG	2.43639	1.40751	0.626498	1.40751	5.27516
271	+	C	CCACACA	1.21097	1.39578	1.87949	1.39578	0.357638
5377	+	C	TCACACT	2.25492	1.39578	4.38549	1.39578	0.983504
5818	-	G	CGAGGTG	1.80745	1.39578	3.13249	1.39578	0.894094
6592	-	A	TATAGAA	1.509	1.39578	1.87949	1.39578	1.25173
7444	-	C	TGTCTAG	1.27015	1.39578	0.626498	1.39578	1.78819
11356	+	C	TTACACA	1.65781	1.39578	1.253	1.39578	2.32465
15042	+	G	TCGGGCG	1.24035	1.39578	0.626498	1.39578	1.69878
16524	+	A	ATAAAGC	1.44961	1.39578	2.50599	1.39578	0.447047
6563	-	G	GTCGAAG	1.71413	1.38405	3.13249	1.38405	0.625866
4239	-	G	GGAGATT	1.76983	1.37232	3.13249	1.37232	0.804685
5384	+	C	ACTCCCC	1.32236	1.37232	1.87949	1.37232	0.715276
5700	-	A	CTTAGCT	1.20315	1.37232	1.87949	1.37232	0.357638
6551	+	C	CAACACC	1.50097	1.37232	1.253	1.37232	1.8776
7786	+	C	TATCCTG	1.38155	1.37232	0.626498	1.37232	2.14583
14115	-	G	TGGGAAG	1.73982	1.37232	2.50599	1.37232	1.34114
16223	-	G	TGAGGGT	1.32194	1.37232	0.626498	1.37232	1.96701
1443	-	A	TCTACTC	2.75027	1.36059	5.63848	1.36059	1.25173
4241	-	G	CTGGAGA	2.36241	1.36059	4.38549	1.36059	1.34114
4671	+	A	TCCATAA	2.48183	1.36059	5.01199	1.36059	1.07291
5163	+	C	TCTCGCA	1.88429	1.36059	0.626498	1.36059	3.66579
5320	-	G	ATGGTGG	1.76592	1.36059	3.13249	1.36059	0.804685
5760	-	C	CTTCTCC	1.6167	1.36059	2.50599	1.36059	0.983504
8739	+	A	TATACTA	1.58647	1.36059	1.253	1.36059	2.14583
2006	+	C	AGCCTGG	1.64196	1.34886	0.626498	1.34886	2.95051
7196	+	C	TCTCGGC	3.31325	1.34886	7.51798	1.34886	1.07291
8747	+	C	TATCCTT	1.22471	1.34886	0.626498	1.34886	1.69878
9529	-	G	GTAGGGG	1.37415	1.34886	1.87949	1.34886	0.894094
11263	+	C	TCACAAC	1.79182	1.34886	3.13249	1.34886	0.894094
502	+	C	GCCCATC	4.84712	1.34114	0.626498	12.5737	1.34114
542	-	G	CGGGGTA	1.80561	1.34114	3.75899	0.316689	1.34114
726	-	G	AGAGGGT	1.1752	1.34114	1.87949	0.304959	1.34114
733	-	A	GTGATTT	1.30584	1.34114	2.50599	0.0703753	1.34114
762	-	C	GTGCTTG	1.097	1.34114	1.87949	0.0703753	1.34114
1141	-	G	AGTGTTC	1.81343	1.34114	3.75899	0.340147	1.34114
1258	+	A	TATATAC	1.53813	1.34114	3.13249	0.140751	1.34114
1447	-	C	GCACTCT	1.25016	1.34114	0.626498	1.78284	1.34114
1684	+	C	GCCCCAA	2.05948	1.34114	0.626498	4.21079	1.34114
1866	-	A	TCTAGTT	2.60966	1.34114	6.26498	0.222855	1.34114
2777	-	C	GGACCTG	1.59192	1.34114	1.253	2.18163	1.34114
2949	+	C	ATCCTAT	1.1055	1.34114	0.626498	1.34886	1.34114
3149	-	G	GTAGGCC	1.33779	1.34114	1.253	1.41923	1.34114
3516	+	C	CCTCTAC	2.87161	1.34114	6.26498	1.00871	1.34114
4140	+	C	CCCCCGA	1.66068	1.34114	0.626498	3.01441	1.34114
4185	-	G	TAGGAAG	1.20715	1.34114	0.626498	1.65382	1.34114
4196	-	G	AGGGTGA	1.40655	1.34114	0.626498	2.25201	1.34114
4387	-	G	TGTGATA	1.46614	1.34114	2.50599	0.551273	1.34114
4555	+	C	TTACCTG	1.30813	1.34114	1.87949	0.703753	1.34114
5129	-	G	TAAGTTG	2.48293	1.34114	5.63848	0.469168	1.34114
5394	+	A	TCTAACA	1.57467	1.34114	0.626498	2.75636	1.34114
5736	-	G	GCGGGAG	2.13767	1.34114	0.626498	4.44537	1.34114
5756	-	C	TCCCGCC	1.6929	1.34114	2.50599	1.23157	1.34114
5931	+	A	TCTACAA	2.91462	1.34114	6.26498	1.13773	1.34114
6147	+	C	TGACTAG	1.7076	1.34114	0.626498	3.15516	1.34114
6223	+	C	CTCCCTC	2.55331	1.34114	5.63848	0.680294	1.34114
6398	-	G	TGTGATG	1.74279	1.34114	0.626498	3.26072	1.34114
6400	+	C	TCACAAC	1.76786	1.34114	1.253	2.70945	1.34114
6899	+	G	TATGAAA	1.72095	1.34114	1.253	2.5687	1.34114
7219	-	C	TAACGTC	1.40358	1.34114	2.50599	0.363606	1.34114
7737	+	C	TAACTAA	1.44888	1.34114	1.87949	1.126	1.34114
7821	+	C	TCCCATC	1.25339	1.34114	1.87949	0.539544	1.34114
7872	+	C	TTACCAT	2.6253	1.34114	6.26498	0.269772	1.34114
7874	+	A	ACCATCA	2.01444	1.34114	4.38549	0.316689	1.34114
8068	-	G	TGAGTGC	1.24948	1.34114	1.87949	0.527814	1.34114
8188	+	A	TGGAGCA	2.22368	1.34114	0.626498	4.70341	1.34114
8474	+	C	CCTCCCT	1.45738	1.34114	0.626498	2.40449	1.34114
8754	+	C	AATCATT	1.69681	1.34114	2.50599	1.2433	1.34114
9118	+	C	ATTCTAC	1.60986	1.34114	0.626498	2.86193	1.34114
9147	+	C	CGCCTTA	1.92034	1.34114	1.253	3.16689	1.34114
9231	+	C	TATCATA	1.14392	1.34114	1.87949	0.211126	1.34114
9419	+	C	CCACACA	2.98432	1.34114	7.51798	0.0938337	1.34114
9800	-	A	TACAAAA	1.39967	1.34114	2.50599	0.351876	1.34114
9941	+	A	TGTAGAT	1.41437	1.34114	0.626498	2.27547	1.34114
10095	+	C	CTCCTAG	1.77406	1.34114	0.626498	3.35455	1.34114
10137	-	G	TGAGTTG	1.29317	1.34114	0.626498	1.91186	1.34114
10148	+	C	CTACATA	1.58734	1.34114	2.50599	0.914878	1.34114
10808	+	C	TGACTTT	1.44174	1.34114	0.626498	2.35757	1.34114
11270	-	G	CTAGGGT	1.17911	1.34114	1.87949	0.316689	1.34114
11555	+	C	TCCCTAT	1.87963	1.34114	0.626498	3.67124	1.34114
11777	+	C	AGTCGCA	1.6685	1.34114	0.626498	3.03787	1.34114
11782	+	C	CATCATA	2.64364	1.34114	1.253	5.33679	1.34114
12115	+	C	CGACATC	1.11332	1.34114	0.626498	1.37232	1.34114
12737	-	G	TTAGCGG	2.95481	1.34114	0.626498	6.89678	1.34114
13031	-	C	AGTCAGG	1.57076	1.34114	0.626498	2.74464	1.34114
13059	-	G	TGGGGTG	1.99854	1.34114	1.253	3.40147	1.34114
13162	+	C	ACTCTAA	2.21587	1.34114	0.626498	4.67996	1.34114
13177	+	G	TTAGGCG	2.96815	1.34114	1.253	6.31032	1.34114
13192	+	C	ACTCTGT	1.85779	1.34114	1.253	2.97922	1.34114
13206	+	C	AGTCTGC	1.56294	1.34114	0.626498	2.72118	1.34114
13609	+	C	ACTCGAA	1.14851	1.34114	0.626498	1.47788	1.34114
13798	-	G	TGAGTTT	1.17129	1.34114	1.87949	0.29323	1.34114
13956	+	A	TCTAGGC	1.32606	1.34114	1.253	1.38405	1.34114
[truncated: 6,544 more rows]

## Sheet: HEK293-RNH2AKO
Supplementary Table S4 Enrichment for rNMPs found common in all RNH2KO libraries
[truncated: 1,072 more rows]
