# Supplementary material for: Light-strand bias and enriched zones of embedded ribonucleotides are associated with DNA replication and transcription in the human-mitochondrial genome
Source: Nucleic Acids Res. 2023 Dec 20;52(3):1207–25. doi: 10.1093/nar/gkad1204 (PMC10853789; doi:10.1093/nar/gkad1204)
Supplement: gkad1204_Supplemental_Files [file gkad1204_supplemental_files.zip › Supplementary Table S5.xls]

## Sheet: human_mono
Supplementary Table S5 Statistical test for preferred rNMP composition and pattern.
Celltype	A	C	G	U
all	0.822725	0.0336198	0.502863	1
CD4T	0.00374748	0.748094	0.748094	0.998115
hESC-H9	0.998115	0.00374748	0.998115	0.998115
DLTB	0.0105353	0.995529	0.561109	0.995529
TLTB	0.0105353	0.995529	0.995529	0.995529
RNH2A-KO T3-8	0.995529	0.0105353	0.0105353	0.995529
RNH2A-KO T3-17	0.995529	0.0105353	0.0105353	0.995529
Mann-Whitney U test for rNMP composition and preferred dinucleotide and trinucleotide patterns in hmtDNA and S. cerevisiae mtDNA. Right-sided Mann-Whitney U tests are performed on the normalized frequencies versus the expectation value (0.25 for composition and dinucleotide pattern, 0.125 for trinucleotide pattern) for each cell type and all cell types combined. Cells with bold font show statisti…

## Sheet: human_nr
Celltype	AA	CA	GA	TA	AC	CC	GC	TC	AG	CG	GG	TG	AU	CU	GU	TU
all	1	0.000668301	0.999983	1.05366e-13	0.916991	1.05366e-13	1	0.999983	2.94069e-12	1	0.0110286	0.997137	1	0.000668301	0.822725	1
CD4T	0.998115	0.00374748	0.998115	0.00374748	0.327918	0.00374748	0.998115	0.998115	0.00374748	0.748094	0.748094	0.998115	0.96268	0.00374748	0.96268	0.998115
hESC-H9	0.998115	0.0593987	0.998115	0.00374748	0.00374748	0.00374748	0.998115	0.998115	0.00374748	0.96268	0.748094	0.96268	0.327918	0.748094	0.748094	0.998115
DLTB	0.995529	0.995529	0.140859	0.0105353	0.995529	0.0105353	0.140859	0.140859	0.0105353	0.995529	0.0105353	0.0105353	0.995529	0.916825	0.0105353	0.995529
TLTB	0.995529	0.995529	0.0105353	0.0105353	0.995529	0.0105353	0.561109	0.561109	0.0105353	0.995529	0.0105353	0.140859	0.995529	0.561109	0.0105353	0.995529
RNH2A-KO T3-8	0.995529	0.0105353	0.995529	0.0105353	0.995529	0.0105353	0.995529	0.916825	0.140859	0.916825	0.140859	0.995529	0.995529	0.0105353	0.995529	0.916825
RNH2A-KO T3-17	0.995529	0.0105353	0.995529	0.0105353	0.995529	0.0105353	0.995529	0.916825	0.0105353	0.995529	0.0105353	0.916825	0.995529	0.0105353	0.995529	0.561109

## Sheet: human_rn
Celltype	AA	AC	AG	AT	CA	CC	CG	CT	GA	GC	GG	GT	UA	UC	UG	UT
all	1	0.18103	0.0110286	0.000122556	1.85046e-08	1	0.999884	1.85046e-08	0.967439	0.967439	0.916991	0.0336198	1.23166e-09	0.0852253	0.0852253	1
CD4T	0.998115	0.00374748	0.00374748	0.00374748	0.327918	0.96268	0.96268	0.00374748	0.998115	0.00374748	0.998115	0.96268	0.00374748	0.0593987	0.327918	0.998115
hESC-H9	0.96268	0.748094	0.96268	0.327918	0.00374748	0.998115	0.998115	0.00374748	0.96268	0.748094	0.748094	0.327918	0.748094	0.748094	0.327918	0.998115
DLTB	0.995529	0.916825	0.0105353	0.561109	0.0105353	0.995529	0.561109	0.561109	0.995529	0.916825	0.0105353	0.561109	0.0105353	0.995529	0.140859	0.995529
TLTB	0.995529	0.561109	0.0105353	0.561109	0.561109	0.995529	0.0105353	0.561109	0.916825	0.995529	0.0105353	0.561109	0.0105353	0.561109	0.0105353	0.995529
RNH2A-KO T3-8	0.995529	0.561109	0.916825	0.0105353	0.0105353	0.995529	0.995529	0.0105353	0.0105353	0.995529	0.916825	0.0105353	0.0105353	0.0105353	0.916825	0.995529
RNH2A-KO T3-17	0.995529	0.916825	0.140859	0.0105353	0.0105353	0.995529	0.916825	0.0105353	0.0105353	0.995529	0.916825	0.0105353	0.0105353	0.140859	0.140859	0.995529

## Sheet: human_nnr
Celltype	AAA	CAA	GAA	TAA	ACA	CCA	GCA	TCA	AGA	CGA	GGA	TGA	ATA	CTA	GTA	TTA	AAC	CAC	GAC	TAC	ACC	CCC	GCC	TCC	AGC	CGC	GGC	TGC	ATC	CTC	GTC	TTC	AAG	CAG	GAG	TAG	ACG	CCG	GCG	TCG	AGG	CGG	GGG	TGG	ATG	CTG	GTG	TTG	AAU
all	1	1	1	1	0.999998	0.000668301	0.916991	6.67272e-11	1	1	0.989381	0.967439	1.85046e-08	1.05366e-13	1.05366e-13	2.25978e-06	0.999983	0.325586	6.67272e-11	0.997137	0.916991	2.25978e-06	2.94069e-12	0.000122556	1	1	0.999884	1	1	0.000122556	0.502863	1	0.997137	0.0852253	1.23166e-09	1.05366e-13	1	0.679567	1	0.989381	0.325586	1	2.26466e-07	0.679567	1	0.967439	2.26466e-07	0.916991	1
CD4T	0.998115	0.998115	0.998115	0.96268	0.998115	0.00374748	0.998115	0.00374748	0.998115	0.998115	0.998115	0.96268	0.00374748	0.00374748	0.00374748	0.327918	0.998115	0.00374748	0.0593987	0.748094	0.748094	0.00374748	0.00374748	0.00374748	0.998115	0.998115	0.998115	0.998115	0.998115	0.00374748	0.96268	0.998115	0.96268	0.00374748	0.0593987	0.00374748	0.96268	0.00374748	0.998115	0.00374748	0.998115	0.998115	0.327918	0.96268	0.998115	0.0593987	0.748094	0.998115	0.998115
hESC-H9	0.998115	0.748094	0.998115	0.998115	0.0593987	0.0593987	0.96268	0.0593987	0.998115	0.998115	0.748094	0.998115	0.748094	0.00374748	0.00374748	0.748094	0.0593987	0.00374748	0.00374748	0.0593987	0.96268	0.00374748	0.0593987	0.327918	0.998115	0.998115	0.998115	0.998115	0.998115	0.327918	0.998115	0.998115	0.0593987	0.00374748	0.0593987	0.00374748	0.96268	0.0593987	0.998115	0.96268	0.748094	0.748094	0.0593987	0.998115	0.998115	0.96268	0.0593987	0.96268	0.998115
DLTB	0.995529	0.995529	0.995529	0.995529	0.995529	0.995529	0.561109	0.0105353	0.916825	0.995529	0.0105353	0.0105353	0.0105353	0.0105353	0.0105353	0.0105353	0.995529	0.995529	0.0105353	0.995529	0.995529	0.916825	0.0105353	0.916825	0.995529	0.995529	0.0105353	0.140859	0.916825	0.916825	0.0105353	0.916825	0.561109	0.995529	0.0105353	0.0105353	0.995529	0.995529	0.561109	0.995529	0.0105353	0.995529	0.0105353	0.0105353	0.561109	0.916825	0.0105353	0.0105353	0.995529
TLTB	0.995529	0.995529	0.995529	0.995529	0.995529	0.995529	0.916825	0.140859	0.916825	0.995529	0.0105353	0.0105353	0.0105353	0.0105353	0.0105353	0.0105353	0.995529	0.995529	0.0105353	0.995529	0.995529	0.916825	0.0105353	0.561109	0.995529	0.995529	0.0105353	0.561109	0.916825	0.916825	0.0105353	0.995529	0.916825	0.995529	0.0105353	0.0105353	0.995529	0.995529	0.995529	0.995529	0.0105353	0.995529	0.0105353	0.0105353	0.140859	0.995529	0.0105353	0.0105353	0.995529
RNH2A-KO T3-8	0.995529	0.995529	0.995529	0.995529	0.916825	0.0105353	0.0105353	0.0105353	0.995529	0.995529	0.995529	0.916825	0.0105353	0.0105353	0.0105353	0.0105353	0.916825	0.916825	0.140859	0.995529	0.0105353	0.0105353	0.0105353	0.0105353	0.995529	0.995529	0.995529	0.995529	0.995529	0.0105353	0.916825	0.995529	0.916825	0.561109	0.0105353	0.0105353	0.995529	0.561109	0.916825	0.916825	0.140859	0.995529	0.0105353	0.561109	0.995529	0.561109	0.0105353	0.916825	0.995529
RNH2A-KO T3-17	0.995529	0.995529	0.995529	0.995529	0.995529	0.0105353	0.0105353	0.0105353	0.995529	0.995529	0.916825	0.561109	0.0105353	0.0105353	0.0105353	0.0105353	0.995529	0.916825	0.0105353	0.995529	0.0105353	0.0105353	0.0105353	0.0105353	0.995529	0.995529	0.995529	0.995529	0.916825	0.0105353	0.140859	0.916825	0.916825	0.561109	0.0105353	0.0105353	0.995529	0.916825	0.561109	0.995529	0.561109	0.995529	0.0105353	0.561109	0.995529	0.916825	0.0105353	0.561109	0.995529
[truncated: 15 more columns]

## Sheet: yeast_forward_mono
Celltype	A	C	G	U
all	1	9.71195e-09	0.0712322	1
WT	0.999991	1.27649e-05	0.00383372	0.999991
rnh201	0.999867	0.000204966	0.829835	0.999867

## Sheet: yeast_forward_nr
Celltype	AA	CA	GA	TA	AC	CC	GC	TC	AG	CG	GG	TG	AU	CU	GU	TU
all	1	9.71195e-09	1	0.981727	9.71195e-09	0.932918	1	1	9.71195e-09	1	1	1	0.999996	9.71195e-09	1	1
WT	0.999775	1.27649e-05	0.999991	0.883536	1.27649e-05	0.975275	0.999991	0.999775	1.27649e-05	0.999991	0.999991	0.999775	0.999775	1.27649e-05	0.999991	0.999991
rnh201	0.999867	0.000204966	0.999867	0.967911	0.000204966	0.522365	0.999867	0.999867	0.000204966	0.999867	0.999867	0.999867	0.997005	0.000204966	0.999867	0.999867

## Sheet: yeast_forward_nnr
Celltype	AAA	CAA	GAA	TAA	ACA	CCA	GCA	TCA	AGA	CGA	GGA	TGA	ATA	CTA	GTA	TTA	AAC	CAC	GAC	TAC	ACC	CCC	GCC	TCC	AGC	CGC	GGC	TGC	ATC	CTC	GTC	TTC	AAG	CAG	GAG	TAG	ACG	CCG	GCG	TCG	AGG	CGG	GGG	TGG	ATG	CTG	GTG	TTG	AAU
all	1	0.622502	0.999945	1	0.817259	0.932918	9.71195e-09	4.6848e-06	1	0.932918	1	1	1	9.71195e-09	9.71195e-09	1	9.71195e-09	4.6848e-06	9.71195e-09	0.000586408	0.932918	0.999945	0.019719	0.0712322	1	1	1	1	1	0.191123	0.000586408	1	6.19392e-05	9.71195e-09	6.19392e-05	9.71195e-09	1	1	1	0.996359	1	1	1	0.999945	1	0.191123	0.981727	1	1
WT	0.999991	0.362855	0.996896	0.999991	0.883536	0.975275	1.27649e-05	0.000292777	0.999991	0.883536	0.999991	0.999775	0.999991	1.27649e-05	1.27649e-05	0.999991	1.27649e-05	0.00383372	1.27649e-05	0.000292777	0.883536	0.999775	0.130786	0.663125	0.999991	0.999775	0.999991	0.999775	0.999991	0.0290774	0.00383372	0.999991	0.000292777	1.27649e-05	0.00383372	1.27649e-05	0.999991	0.999991	0.999991	0.996896	0.999991	0.999991	0.999991	0.975275	0.999991	0.663125	0.975275	0.999991	0.999775
rnh201	0.999867	0.829835	0.997005	0.999867	0.522365	0.522365	0.000204966	0.00419224	0.999867	0.829835	0.999867	0.999867	0.999867	0.000204966	0.000204966	0.999867	0.000204966	0.000204966	0.000204966	0.20008	0.829835	0.967911	0.0410386	0.00419224	0.999867	0.999867	0.999867	0.999867	0.999867	0.829835	0.0410386	0.999867	0.0410386	0.000204966	0.00419224	0.000204966	0.999867	0.999867	0.999867	0.829835	0.999867	0.999867	0.999867	0.999867	0.999867	0.0410386	0.829835	0.999867	0.999867
[truncated: 15 more columns]

## Sheet: yeast_reverse_mono
Celltype	A	C	G	U
all	1	9.71195e-09	0.00399493	1
WT	0.999991	1.27649e-05	0.00383372	0.999991
rnh201	0.999867	0.000204966	0.20008	0.999867

## Sheet: yeast_reverse_nr
Celltype	AA	CA	GA	TA	AC	CC	GC	TC	AG	CG	GG	TG	AU	CU	GU	TU
all	1	2.52841e-07	0.999996	1	9.71195e-09	6.19392e-05	1	1	9.71195e-09	1	1	0.999996	0.999996	9.71195e-09	1	1
WT	0.999991	0.000292777	0.999775	0.999775	1.27649e-05	0.00383372	0.999991	0.999991	1.27649e-05	0.999775	0.999991	0.996896	0.999775	1.27649e-05	0.999991	0.999991
rnh201	0.999867	0.000204966	0.997005	0.999867	0.000204966	0.00419224	0.999867	0.999867	0.000204966	0.999867	0.999867	0.999867	0.997005	0.000204966	0.999867	0.999867

## Sheet: yeast_reverse_nnr
Celltype	AAA	CAA	GAA	TAA	ACA	CCA	GCA	TCA	AGA	CGA	GGA	TGA	ATA	CTA	GTA	TTA	AAC	CAC	GAC	TAC	ACC	CCC	GCC	TCC	AGC	CGC	GGC	TGC	ATC	CTC	GTC	TTC	AAG	CAG	GAG	TAG	ACG	CCG	GCG	TCG	AGG	CGG	GGG	TGG	ATG	CTG	GTG	TTG	AAU
all	1	0.000586408	0.981727	1	0.019719	9.71195e-09	2.52841e-07	0.191123	1	0.932918	1	0.996359	1	9.71195e-09	2.52841e-07	1	9.71195e-09	9.71195e-09	9.71195e-09	9.71195e-09	4.6848e-06	0.981727	0.191123	0.981727	1	1	1	1	1	0.981727	0.999475	1	4.6848e-06	9.71195e-09	2.52841e-07	9.71195e-09	0.999475	1	1	0.996359	1	1	1	1	1	0.389412	0.999475	1	1
WT	0.999991	0.000292777	0.975275	0.999991	0.362855	1.27649e-05	0.000292777	0.130786	0.999991	0.883536	0.999991	0.996896	0.999991	1.27649e-05	0.000292777	0.999991	1.27649e-05	1.27649e-05	1.27649e-05	1.27649e-05	0.00383372	0.999991	0.130786	0.883536	0.999991	0.999991	0.999991	0.999991	0.999991	0.663125	0.975275	0.999991	0.000292777	1.27649e-05	0.000292777	1.27649e-05	0.999991	0.999991	0.999991	0.999775	0.999991	0.999991	0.999991	0.999991	0.999991	0.362855	0.999775	0.999991	0.999991
rnh201	0.999867	0.20008	0.829835	0.999867	0.00419224	0.000204966	0.000204966	0.522365	0.999867	0.829835	0.999867	0.829835	0.999867	0.000204966	0.000204966	0.999867	0.000204966	0.000204966	0.000204966	0.000204966	0.000204966	0.0410386	0.522365	0.967911	0.999867	0.999867	0.999867	0.999867	0.999867	0.997005	0.997005	0.999867	0.00419224	0.000204966	0.000204966	0.000204966	0.522365	0.999867	0.999867	0.522365	0.999867	0.999867	0.999867	0.999867	0.999867	0.522365	0.829835	0.999867	0.999867
[truncated: 15 more columns]
